# Supplementary material for: A university map of course knowledge
Source: PLoS One. 2020 Sep 30;15(9):e0233207. doi: 10.1371/journal.pone.0233207 (PMC7526902; doi:10.1371/journal.pone.0233207)
Supplement: S1 File — (ZIP) [file pone.0233207.s001.zip]

Archive with 6 entries (6 files):
- global_embedding_plot.tsv
- subject_addition.tsv
- vec2text_subjects_results_bias_0.5.tsv
- vec2text_subjects_results_bias_0.75.tsv
- vec2text_subjects_results_bias_1.tsv
- vec2text_subjects_results_bias_2.tsv
