# Supplementary material for: A university map of course knowledge
Source: PLoS One. 2020 Sep 30;15(9):e0233207. doi: 10.1371/journal.pone.0233207 (PMC7526902; doi:10.1371/journal.pone.0233207)
Supplement: S1 File — (ZIP) [file pone.0233207.s001.zip › global_embedding_plot.tsv]

Subject	Course Number	Title	Course Level	College	Division	Department	x	y
Nutritional Science & Tox	107	Intro Food Sci Lab	Upper Division	Clg of Natural Resources	Clg of Natural Resources	Nutritional Sciences & Tox	-35.33974717	7.608940085
Sociology	190 (Intructor 1)	Sem & Res In Sociol	Upper Division	Clg of Letters & Science	L&S Social Sciences Division	Sociology	5.051729098	27.29892786
Mechanical Engineering	105	Thermodynamics	Upper Division	Clg of Engineering	Clg of Engineering	Mechanical Engineering	-35.35969227	-22.96718343
Sociology	128AC	Environ Justice	Upper Division	Clg of Letters & Science	L&S Social Sciences Division	Sociology	3.981841715	26.94669958
Engineering	110	Intro To Computers	Upper Division	Clg of Engineering	Clg of Engineering	Engineering Science	1.191890573	7.657840998
Psychology	H194A (Intructor 1)	Honors Seminar	Upper Division	Clg of Letters & Science	L&S Social Sciences Division	Psychology	-7.915119703	9.623524426
German	177	Cult His Switzerlnd	Upper Division	Clg of Letters & Science	L&S Arts & Humanities Division	German	24.40479038	-13.36278766
Media Studies	190 (Intructor 1)	Special Topics	Upper Division	Clg of Letters & Science	L&S Undergrad Studies Division	UG Interdisciplinary Studies	13.24684802	20.86022191
Spanish	117	Picaresque Novel	Upper Division	Clg of Letters & Science	L&S Arts & Humanities Division	Spanish & Portuguese	18.88915309	16.34134999
Integrative Biology	187	Hum Bio Of The Pac	Upper Division	Clg of Letters & Science	L&S Biological Sciences Div	Integrative Biology	-29.3909938	11.32273451
Business Admin-Undergrad	196 (Intructor 1)	Spec Topics Bus Adm	Upper Division	Haas School of Business	Haas School of Business	Business	-5.524886746	10.32875943
Dutch	C170	Dutch Cult & Soc	Upper Division	Clg of Letters & Science	L&S Arts & Humanities Division	German	-1.801033567	7.211340052
Music	128Q	Art Song	Upper Division	Clg of Letters & Science	L&S Arts & Humanities Division	Music	-3.522094346	-17.87026467
Architecture	120	Int To Prac Of Arch	Upper Division	Clg of Environmental Design	Clg of Environmental Design	Architecture	-9.732259121	31.52801017
Sociology	143	Policy, Econ, & Soc	Upper Division	Clg of Letters & Science	L&S Social Sciences Division	Sociology	3.73704504	26.92350388
Nutritional Science & Tox	106	Intro To Food Sci	Upper Division	Clg of Natural Resources	Clg of Natural Resources	Nutritional Sciences & Tox	-34.66326002	6.885262125
Letters & Science	20D	Arts & Literature	Lower Division	Clg of Letters & Science	L&S Undergrad Studies Division	UG Interdisciplinary Studies	2.556866034	7.123391236
Architecture	149A	Acoustics	Upper Division	Clg of Environmental Design	Clg of Environmental Design	Architecture	-9.393023752	31.54387003
Plant Biology	39C	Fresh/Soph Seminar	Lower Division	Clg of Natural Resources	Clg of Natural Resources	Plant & Microbial Biology	-1.118710785	-2.004400729
Engineering	36	Engr Mech	Lower Division	Clg of Engineering	Clg of Engineering	Engineering Science	-35.80662875	-22.07556305
International & Area Stds	20	Persp In Int'L Ed	Lower Division	Clg of Letters & Science	L&S Social Sciences Division	Interdisc Social Science Pgms	2.177989648	8.031306107
Letters & Science	C160T	Philosophy Of Mind	Upper Division	Clg of Letters & Science	L&S Undergrad Studies Division	UG Interdisciplinary Studies	13.88419655	-34.10136538
Industrial Eng & Ops Rsch	190A (Intructor 1)	Advance Topics Ieor	Upper Division	Clg of Engineering	Clg of Engineering	Industrial Eng & Ops Research	-21.68093878	-5.313301337
Philosophy	C132	Philosophy Of Mind	Upper Division	Clg of Letters & Science	L&S Arts & Humanities Division	Philosophy	13.79817544	-34.36923923
Near Eastern Studies	132	Biblical Poetry	Upper Division	Clg of Letters & Science	L&S Arts & Humanities Division	Near Eastern Studies	3.259175337	8.073586841
Integrative Biology	C163	Survey Of Genetics	Upper Division	Clg of Letters & Science	L&S Biological Sciences Div	Integrative Biology	-29.59800236	10.84522947
Anthropology	136H	Arch After School	Upper Division	Clg of Letters & Science	L&S Social Sciences Division	Anthropology	-3.514485767	16.31378553
Classics	175A	Top And Mon	Upper Division	Clg of Letters & Science	L&S Arts & Humanities Division	Classics	21.68822606	-4.440402602
Media Studies	190 (Intructor 2)	Special Topics	Upper Division	Clg of Letters & Science	L&S Undergrad Studies Division	UG Interdisciplinary Studies	13.22801927	20.88764952
Sociology	C127	Fam In Comp Perspec	Upper Division	Clg of Letters & Science	L&S Social Sciences Division	Sociology	4.498519361	27.2727056
Political Science	140R	Topics In Comp Pol	Upper Division	Clg of Letters & Science	L&S Social Sciences Division	Political Science	0.305298502	36.96492361
Religious Studies	90A (Intructor 1)	Intro Topic Rel Std	Lower Division	Clg of Letters & Science	L&S Undergrad Studies Division	UG Interdisciplinary Studies	3.272694311	8.061236625
Molecular & Cell Biology	C142	Survey Of Genetics	Upper Division	Clg of Letters & Science	L&S Biological Sciences Div	Molecular & Cell Biology	-31.95748591	5.237138578
Sociology	170	Social Change	Upper Division	Clg of Letters & Science	L&S Social Sciences Division	Sociology	4.055115818	27.4396673
Letters & Science	140C	Historical Studies	Upper Division	Clg of Letters & Science	L&S Undergrad Studies Division	UG Interdisciplinary Studies	3.195463742	6.793598653
History of Art	190F (Intructor 1)	19th-20th Century	Upper Division	Clg of Letters & Science	L&S Arts & Humanities Division	History of Art	23.54194274	-23.17802358
Ethnic Studies	190 (Intructor 1)	Adv Sem In Eth Std	Upper Division	Clg of Letters & Science	L&S Social Sciences Division	Ethnic Studies	13.29731993	14.24867578
Environmental Sciences	196A (Intructor 1)	Sen Res Sem Env Sci	Upper Division	Clg of Letters & Science	L&S Undergrad Studies Division	UG Interdisciplinary Studies	-20.77896232	13.81504645
Ethnic Studies	130AC	Multicultural Amer	Upper Division	Clg of Letters & Science	L&S Social Sciences Division	Ethnic Studies	13.64460983	14.55726872
Peace & Conflict Studies	125AC	War,Culture,Society	Upper Division	Clg of Letters & Science	L&S Social Sciences Division	Interdisc Social Science Pgms	1.644219772	12.57024943
Env Sci, Policy, & Mgmt	184	Agroforestry	Upper Division	Clg of Natural Resources	Clg of Natural Resources	Env Sci, Policy, & Mgmt	-19.51193057	17.77407176
Sociology	190 (Intructor 2)	Sem & Res In Sociol	Upper Division	Clg of Letters & Science	L&S Social Sciences Division	Sociology	4.755706004	27.91139518
Near Eastern Studies	143A	Islam In Iran	Upper Division	Clg of Letters & Science	L&S Arts & Humanities Division	Near Eastern Studies	14.50159757	-2.019199881
Political Science	137A	Revol Change	Upper Division	Clg of Letters & Science	L&S Social Sciences Division	Political Science	0.396232442	36.9096275
English	160	Literary Criticism	Upper Division	Clg of Letters & Science	L&S Arts & Humanities Division	English	36.93790125	1.603296774
Environmental Sciences	196L (Intructor 1)	Sen Res Lab Env Sci	Upper Division	Clg of Letters & Science	L&S Undergrad Studies Division	UG Interdisciplinary Studies	-20.78475039	13.78208787
Environmental Sciences	196L (Intructor 2)	Sen Res Lab Env Sci	Upper Division	Clg of Letters & Science	L&S Undergrad Studies Division	UG Interdisciplinary Studies	-20.76100146	13.84808438
Psychology	H194B (Intructor 1)	Honors Seminar	Upper Division	Clg of Letters & Science	L&S Social Sciences Division	Psychology	-7.915455528	9.623135056
Public Health	105	College Hlth Policy	Upper Division	School of Public Health	School of Public Health	Public Health	-3.13174412	9.498322842
Architecture	128	Arch Internship	Upper Division	Clg of Environmental Design	Clg of Environmental Design	Architecture	-9.661828459	31.64713609
Materials Science & Eng	C113	Mech Behav Eng Mat	Upper Division	Clg of Engineering	Clg of Engineering	Materials Science & Eng	-35.03806341	-23.41136396
Engineering	190 (Intructor 1)	Tech Communication	Upper Division	Clg of Engineering	Clg of Engineering	Engineering Science	-21.69697032	-24.62916296
Mechanical Engineering	134	Auto Control System	Upper Division	Clg of Engineering	Clg of Engineering	Mechanical Engineering	-34.49886689	-24.23540553
Political Economy	140	Special Topics	Upper Division	Clg of Letters & Science	L&S Social Sciences Division	Interdisc Social Science Pgms	-0.702574166	13.10619787
Integrative Biology	C125	Intro Biomech Anal	Upper Division	Clg of Letters & Science	L&S Biological Sciences Div	Integrative Biology	-29.76938182	10.00130166
Integrative Biology	C158	Biol Geomo Trop Isl	Upper Division	Clg of Letters & Science	L&S Biological Sciences Div	Integrative Biology	-28.88274248	12.04116448
Visual Studies	180A	Intro Visual Stds	Upper Division	Clg of Environmental Design	Clg of Environmental Design	Architecture	-9.31761218	30.9708296
Engineering	190 (Intructor 2)	Tech Communication	Upper Division	Clg of Engineering	Clg of Engineering	Engineering Science	-22.29133773	-24.51863007
Sociology	123	Csr & Green Busines	Upper Division	Clg of Letters & Science	L&S Social Sciences Division	Sociology	3.093786524	26.67575982
Chinese	165	Hist Chinese Lang	Upper Division	Clg of Letters & Science	L&S Arts & Humanities Division	East Asian Lang & Culture	10.6926425	-24.32304761
Env Sci, Policy, & Mgmt	90 (Intructor 1)	Intro To Crs Major	Lower Division	Clg of Natural Resources	Clg of Natural Resources	Env Sci, Policy, & Mgmt	-18.79256064	18.28449609
Film	28B	Avant-Garde Film	Lower Division	Clg of Letters & Science	L&S Arts & Humanities Division	Film and Media	31.2508125	6.8200265
Anthropology	136B	Museum Methods	Upper Division	Clg of Letters & Science	L&S Social Sciences Division	Anthropology	-3.618411153	16.71732437
Mechanical Engineering	107A	Exper And Measuremt	Upper Division	Clg of Engineering	Clg of Engineering	Mechanical Engineering	-34.55263891	-24.22823519
Chemical Engineering	157	Transport Lab	Upper Division	Clg of Chemistry	Clg of Chemistry	Chem & Biomolecular Eng	-32.43533623	-16.17329359
Interdisciplinary Studies	190 (Intructor 1)	Senior Thesis	Upper Division	Clg of Letters & Science	L&S Undergrad Studies Division	UG Interdisciplinary Studies	0.585457814	16.3563864
Sociology	190 (Intructor 3)	Sem & Res In Sociol	Upper Division	Clg of Letters & Science	L&S Social Sciences Division	Sociology	5.053751142	27.56480493
Sociology	190 (Intructor 4)	Sem & Res In Sociol	Upper Division	Clg of Letters & Science	L&S Social Sciences Division	Sociology	4.688690509	27.91393659
Civil & Environmental Eng	C154	Intro Urb Reg Trans	Upper Division	Clg of Engineering	Clg of Engineering	Civil & Environmental Eng	-37.58448388	-19.78269051
Visual Studies	181	Intro Photography	Upper Division	Clg of Environmental Design	Clg of Environmental Design	Architecture	-8.64668887	30.73391679
City & Regional Planning	C114	Intro Urb Reg Trans	Upper Division	Clg of Environmental Design	Clg of Environmental Design	City & Regional Planning	-9.924714323	26.03794984
Molecular & Cell Biology	130L	Cell Devel Bio Lab	Upper Division	Clg of Letters & Science	L&S Biological Sciences Div	Molecular & Cell Biology	-31.99155786	5.222883652
Asian American Studies	190 (Intructor 1)	Sem-Advanced Topics	Upper Division	Clg of Letters & Science	L&S Social Sciences Division	Ethnic Studies	14.18720124	-1.975715745
Computer Science	194 (Intructor 1)	Special Topics	Upper Division	Clg of Engineering	Clg of Engineering	Electrical Eng & Computer Sci	-13.29491999	-24.95692839
Business Admin-Undergrad	196 (Intructor 2)	Spec Topics Bus Adm	Upper Division	Haas School of Business	Haas School of Business	Business	-1.024772908	12.34081965
Letters & Science	180A	Soc & Behavior Sci	Upper Division	Clg of Letters & Science	L&S Undergrad Studies Division	UG Interdisciplinary Studies	2.087317388	7.93088125
Spanish	115	Spanish Poetry	Upper Division	Clg of Letters & Science	L&S Arts & Humanities Division	Spanish & Portuguese	19.15375608	16.2647734
Religious Studies	C118	Western Mysticism	Upper Division	Clg of Letters & Science	L&S Undergrad Studies Division	UG Interdisciplinary Studies	3.485346633	8.409848773
Anthropology	129C	Hunter-Gatherer Arc	Upper Division	Clg of Letters & Science	L&S Social Sciences Division	Anthropology	-2.516532068	14.85487706
Industrial Eng & Ops Rsch	190A (Intructor 2)	Advance Topics Ieor	Upper Division	Clg of Engineering	Clg of Engineering	Industrial Eng & Ops Research	-21.63667935	-5.278139517
Integrative Biology	174L	Ornithology Lab	Upper Division	Clg of Letters & Science	L&S Biological Sciences Div	Integrative Biology	-29.41322867	12.28434318
Ethnic Studies	141	Racial Politics	Upper Division	Clg of Letters & Science	L&S Social Sciences Division	Ethnic Studies	13.53374406	14.19206546
Near Eastern Studies	190I (Intructor 1)	Special Topics Nes	Upper Division	Clg of Letters & Science	L&S Arts & Humanities Division	Near Eastern Studies	15.82550931	-2.788124365
German	C113	Western Mysticism	Upper Division	Clg of Letters & Science	L&S Arts & Humanities Division	German	15.80955583	-20.82495748
History of Art	190F (Intructor 2)	19th-20th Century	Upper Division	Clg of Letters & Science	L&S Arts & Humanities Division	History of Art	23.98403762	-24.43921983
History	136	Gender 20th C Us	Upper Division	Clg of Letters & Science	L&S Social Sciences Division	History	22.30701976	8.820349907
Anthropology	124AC	Hawaiian Ethnohist	Upper Division	Clg of Letters & Science	L&S Social Sciences Division	Anthropology	-1.942669958	14.53315994
Public Health	39G	Fresh/Soph Seminar	Lower Division	School of Public Health	School of Public Health	Public Health	1.48630738	-0.00620856
Classics	170C	Classical Arch	Upper Division	Clg of Letters & Science	L&S Arts & Humanities Division	Classics	21.83978191	-5.183787892
Journalism	39H	Fresh/Soph Seminar	Lower Division	Grad School of Journalism	Grad School of Journalism	Journalism	2.673178733	1.810368779
Public Health	39E	Fresh/Soph Seminar	Lower Division	School of Public Health	School of Public Health	Public Health	-0.503372215	4.074630358
History of Art	190F (Intructor 3)	19th-20th Century	Upper Division	Clg of Letters & Science	L&S Arts & Humanities Division	History of Art	17.7332013	-26.64741965
Anthropology	172AC	American Cultures	Upper Division	Clg of Letters & Science	L&S Social Sciences Division	Anthropology	-1.772866158	14.19320318
History of Art	12	West Art: Ren-Mod	Lower Division	Clg of Letters & Science	L&S Arts & Humanities Division	History of Art	17.62190967	-25.4042992
Spanish	179	Adv Hisp Ling	Upper Division	Clg of Letters & Science	L&S Arts & Humanities Division	Spanish & Portuguese	19.48828323	16.81615454
Computer Science	194 (Intructor 2)	Special Topics	Upper Division	Clg of Engineering	Clg of Engineering	Electrical Eng & Computer Sci	-16.78686206	-20.26938034
Political Science	148A	Latin Amer Pol	Upper Division	Clg of Letters & Science	L&S Social Sciences Division	Political Science	0.484850042	37.42029008
Business Admin-Undergrad	196 (Intructor 3)	Spec Topics Bus Adm	Upper Division	Haas School of Business	Haas School of Business	Business	-17.34693252	0.919387034
Asian American Studies	177	Asian American Art	Upper Division	Clg of Letters & Science	L&S Social Sciences Division	Ethnic Studies	12.45446953	-20.68021873
Architecture	122	Comp Aided Arch Des	Upper Division	Clg of Environmental Design	Clg of Environmental Design	Architecture	-10.21317766	31.13075718
Rhetoric	121B	Rhetoric Of Fiction	Upper Division	Clg of Letters & Science	L&S Arts & Humanities Division	Rhetoric	36.53033486	14.95789213
Sociology	172	Develop & Globaliza	Upper Division	Clg of Letters & Science	L&S Social Sciences Division	Sociology	3.948576217	26.19894968
Integrative Biology	194 (Intructor 1)	Ugsi For Ib Courses	Upper Division	Clg of Letters & Science	L&S Biological Sciences Div	Integrative Biology	-25.0133333	5.794004837
Slavic Languages & Lit	133	Russian Novel	Upper Division	Clg of Letters & Science	L&S Arts & Humanities Division	Slavic Languages & Literatures	20.93687509	-14.19561697
Linguistics	C1A	Elementary Swahili	Lower Division	Clg of Letters & Science	L&S Social Sciences Division	Linguistics	3.913564834	13.6313619
Chinese	159	Cities And Country	Upper Division	Clg of Letters & Science	L&S Arts & Humanities Division	East Asian Lang & Culture	10.7693458	-24.21798202
Optometry	39B	Fresh/Soph Seminar	Lower Division	School of Optometry	School of Optometry	Optometry	0.508478686	-0.075962969
Comparative Literature	41D	Forms Of The Drama	Lower Division	Clg of Letters & Science	L&S Arts & Humanities Division	Comparative Literature	0.888242594	1.312049352
Environ Econ & Policy	39D	Fresh/Soph Seminar	Lower Division	Clg of Natural Resources	Clg of Natural Resources	Ag & Resource Econ & Pol	0.169819924	4.49887473
History	30A	Sci Antiq/Newton	Lower Division	Clg of Letters & Science	L&S Social Sciences Division	History	2.479162289	4.292975282
South & SE Asian Studies	39C	Fresh/Soph Seminar	Lower Division	Clg of Letters & Science	L&S Arts & Humanities Division	South & SE Asian Studies	-0.442070719	3.092450315
Education	39D	Fresh/Soph Seminar	Lower Division	Grad School of Education	Grad School of Education	Education	-3.738419701	-1.170731461
Letters & Science	170AC	Earth Res & Society	Upper Division	Clg of Letters & Science	L&S Undergrad Studies Division	UG Interdisciplinary Studies	0.654175543	8.855270436
Political Science	39B	Fresh/Soph Seminar	Lower Division	Clg of Letters & Science	L&S Social Sciences Division	Political Science	-8.554187279	-4.447713235
Sociology	100	In The Soc Workshop	Upper Division	Clg of Letters & Science	L&S Social Sciences Division	Sociology	5.016748811	27.50973445
Information	190 (Intructor 1)	Special Topics-Info	Upper Division	School of Information	School of Information	Information	13.15817707	20.51767779
Near Eastern Studies	190E (Intructor 1)	Special Topics Nes	Upper Division	Clg of Letters & Science	L&S Arts & Humanities Division	Near Eastern Studies	14.29876858	-1.845964145
Mathematics	74	Trans Higher Math	Lower Division	Clg of Letters & Science	L&S Math & Phys Sciences Div	Mathematics	-20.33389456	-12.03152263
Near Eastern Studies	190D (Intructor 1)	Special Topics Nes	Upper Division	Clg of Letters & Science	L&S Arts & Humanities Division	Near Eastern Studies	14.44659672	-1.898634768
Architecture	129X	Spec Topics:Practic	Upper Division	Clg of Environmental Design	Clg of Environmental Design	Architecture	-10.45391168	26.59761254
Electrical Engineering	128	Feedback Control	Upper Division	Clg of Engineering	Clg of Engineering	Electrical Eng & Computer Sci	-20.66040684	-24.80614657
Japanese	10AG	Sup Wrk/Grammar-Int	Lower Division	Clg of Letters & Science	L&S Arts & Humanities Division	East Asian Lang & Culture	4.529455132	-24.4328346
Chinese	1AX	Elem Chinese Mandar	Lower Division	Clg of Letters & Science	L&S Arts & Humanities Division	East Asian Lang & Culture	12.5015813	-21.79770302
Chinese	100AX	Adv Chinese Mandar	Upper Division	Clg of Letters & Science	L&S Arts & Humanities Division	East Asian Lang & Culture	11.77457641	-22.71239545
German	170	German Hist Lang	Upper Division	Clg of Letters & Science	L&S Arts & Humanities Division	German	24.91027314	-12.90839132
History of Art	190F (Intructor 4)	19th-20th Century	Upper Division	Clg of Letters & Science	L&S Arts & Humanities Division	History of Art	23.42092104	-24.40829784
Integrative Biology	102L	Lab Cal Plant Life	Upper Division	Clg of Letters & Science	L&S Biological Sciences Div	Integrative Biology	-30.16338632	12.00372981
Music	133D	Central Java	Upper Division	Clg of Letters & Science	L&S Arts & Humanities Division	Music	-3.214487331	-17.69306584
Computer Science	194 (Intructor 3)	Special Topics	Upper Division	Clg of Engineering	Clg of Engineering	Electrical Eng & Computer Sci	-13.62869282	-24.79170092
Sociology	115	Deviance & Soc Cont	Upper Division	Clg of Letters & Science	L&S Social Sciences Division	Sociology	4.537364714	26.46230039
Anthropology	156B	Cult & Power	Upper Division	Clg of Letters & Science	L&S Social Sciences Division	Anthropology	-1.787353967	14.17130835
Business Admin-Undergrad	147	Spec Topics In Mit	Upper Division	Haas School of Business	Haas School of Business	Business	-15.08806478	-4.317750091
Information	190 (Intructor 2)	Special Topics-Info	Upper Division	School of Information	School of Information	Information	0.555831362	13.38369344
Sociology	190 (Intructor 5)	Sem & Res In Sociol	Upper Division	Clg of Letters & Science	L&S Social Sciences Division	Sociology	4.417520798	27.53018689
History of Art	185B	Amer Architecture	Upper Division	Clg of Letters & Science	L&S Arts & Humanities Division	History of Art	23.61578461	-23.08152949
Civil & Environmental Eng	130	Mechs Of Mats I	Upper Division	Clg of Engineering	Clg of Engineering	Civil & Environmental Eng	-35.75370128	-22.29479016
Business Admin-Undergrad	196 (Intructor 4)	Spec Topics Bus Adm	Upper Division	Haas School of Business	Haas School of Business	Business	-1.293185743	11.93881373
Psychology	C124	Psycholinguistics	Upper Division	Clg of Letters & Science	L&S Social Sciences Division	Psychology	-2.139028434	7.337264049
Landscape Arch & Env Plan	24	Freshman Seminars	Lower Division	Clg of Environmental Design	Clg of Environmental Design	Landscape Arch & Env Plan	-7.772332754	-3.781115595
Theater Dance & Perf Stds	153B	20th-Century Dance	Upper Division	Clg of Letters & Science	L&S Arts & Humanities Division	Theater Dance & Perf Stds	32.35518348	-21.27702633
Education	180	Logic Of Inquiry	Upper Division	Grad School of Education	Grad School of Education	Education	1.318128187	9.580166
Architecture	133B	3d Modeling	Upper Division	Clg of Environmental Design	Clg of Environmental Design	Architecture	-9.730007051	31.73078708
English	N114B	English Drama	Upper Division	Clg of Letters & Science	L&S Arts & Humanities Division	English	36.22340668	1.852378317
Architecture	133A	2d Drafting	Upper Division	Clg of Environmental Design	Clg of Environmental Design	Architecture	-9.698110943	31.50410682
American Studies	180C	Politics Advertisng	Upper Division	Clg of Letters & Science	L&S Undergrad Studies Division	UG Interdisciplinary Studies	-0.595418046	8.76279287
Music	130B	African Amer Music	Upper Division	Clg of Letters & Science	L&S Arts & Humanities Division	Music	-3.41026468	-17.91673119
Chinese	10AX	Intermed Chinese Ma	Lower Division	Clg of Letters & Science	L&S Arts & Humanities Division	East Asian Lang & Culture	12.34121742	-22.07574713
History of Art	190C (Intructor 1)	Medieval	Upper Division	Clg of Letters & Science	L&S Arts & Humanities Division	History of Art	23.57796699	-24.75172176
Psychology	106	Dreams	Upper Division	Clg of Letters & Science	L&S Social Sciences Division	Psychology	-7.524580531	8.124899729
Nuclear Engineering	39A	Intro Nuclear Engin	Lower Division	Clg of Engineering	Clg of Engineering	Nuclear Engineering	-5.581084388	-9.231687487
Plant Biology	39D	Fresh/Soph Seminar	Lower Division	Clg of Natural Resources	Clg of Natural Resources	Plant & Microbial Biology	-0.580869531	-2.734589674
Chinese	1AY	Elem Chinese Dialec	Lower Division	Clg of Letters & Science	L&S Arts & Humanities Division	East Asian Lang & Culture	12.72139407	-21.61421829
Japanese	10AS	Sup Wrk/Kanji-Inter	Lower Division	Clg of Letters & Science	L&S Arts & Humanities Division	East Asian Lang & Culture	4.519475607	-24.37704411
African American Studies	39B	Fresh/Soph Seminar	Lower Division	Clg of Letters & Science	L&S Social Sciences Division	African American Studies	4.087100248	13.36609727
Japanese	1AS	Sup Work In Kanji	Lower Division	Clg of Letters & Science	L&S Arts & Humanities Division	East Asian Lang & Culture	2.939462751	-24.07621358
Sociology	131A	Race/Ethnic Rel Us	Upper Division	Clg of Letters & Science	L&S Social Sciences Division	Sociology	4.857892868	25.13403096
Japanese	1AL	Sup Wrk/Listening	Lower Division	Clg of Letters & Science	L&S Arts & Humanities Division	East Asian Lang & Culture	2.864872412	-24.05722649
Earth & Planetary Science	170AC	Earth Res & Society	Upper Division	Clg of Letters & Science	L&S Math & Phys Sciences Div	Earth & Planetary Science	0.601418412	8.932555587
History of Art	190F (Intructor 5)	19th-20th Century	Upper Division	Clg of Letters & Science	L&S Arts & Humanities Division	History of Art	23.86987616	-24.33561382
American Studies	178AC	Race-Film,Music,Ad	Upper Division	Clg of Letters & Science	L&S Undergrad Studies Division	UG Interdisciplinary Studies	0.947897554	11.01446166
Linguistics	209	Linguistic Instit	Graduate Course	Clg of Letters & Science	L&S Social Sciences Division	Linguistics	-3.110034968	-26.98329535
Environmental Sciences	196B (Intructor 1)	Sen Res Sem Env Sci	Upper Division	Clg of Letters & Science	L&S Undergrad Studies Division	UG Interdisciplinary Studies	-20.77988293	13.806274
Political Science	128A	Chinese For Policy	Upper Division	Clg of Letters & Science	L&S Social Sciences Division	Political Science	0.514430699	36.7116256
Political Science	140J	Dem Crisis & Renewl	Upper Division	Clg of Letters & Science	L&S Social Sciences Division	Political Science	0.459073437	37.20275675
Sociology	119	Soc & Info Technol	Upper Division	Clg of Letters & Science	L&S Social Sciences Division	Sociology	3.884407284	25.53562037
Computer Science	61CL	Machine Structures	Lower Division	Clg of Engineering	Clg of Engineering	Electrical Eng & Computer Sci	-16.67304606	-20.2302054
Mechanical Engineering	C124	Mech Behav Eng Mat	Upper Division	Clg of Engineering	Clg of Engineering	Mechanical Engineering	-34.70778536	-24.04428921
Religious Studies	90B (Intructor 1)	Intro Topic Rel Std	Lower Division	Clg of Letters & Science	L&S Undergrad Studies Division	UG Interdisciplinary Studies	3.25457813	8.088622431
Mechanical Engineering	102	Mech Engr Design	Upper Division	Clg of Engineering	Clg of Engineering	Mechanical Engineering	-34.58888599	-24.22416228
Sociology	131B	Race/Ethnic Rel Int	Upper Division	Clg of Letters & Science	L&S Social Sciences Division	Sociology	4.611791633	27.48435203
Sociology	122	Comp Persp Us & Eur	Upper Division	Clg of Letters & Science	L&S Social Sciences Division	Sociology	3.391694834	25.59900906
Political Science	109H	Topics In Amer Pol	Upper Division	Clg of Letters & Science	L&S Social Sciences Division	Political Science	0.236650709	37.79317331
Ethnic Studies	150AC	Mix Racial Descent	Upper Division	Clg of Letters & Science	L&S Social Sciences Division	Ethnic Studies	2.177010104	11.81719204
City & Regional Planning	112A	Idea Of Planning	Upper Division	Clg of Environmental Design	Clg of Environmental Design	City & Regional Planning	-10.04456719	26.07570164
Legal Studies	39B	Fresh/Soph Seminar	Lower Division	School of Law	School of Law	Law	2.562545961	2.700283115
Env Sci, Policy, & Mgmt	90 (Intructor 2)	Intro To Crs Major	Lower Division	Clg of Natural Resources	Clg of Natural Resources	Env Sci, Policy, & Mgmt	-18.60982077	18.366112
English	150	Senior Seminar	Upper Division	Clg of Letters & Science	L&S Arts & Humanities Division	English	36.53965549	1.916721228
Ethnic Studies	195	Ethnic Studies Res	Upper Division	Clg of Letters & Science	L&S Social Sciences Division	Ethnic Studies	13.33643663	14.19725469
Near Eastern Studies	143B	Islam In Iran	Upper Division	Clg of Letters & Science	L&S Arts & Humanities Division	Near Eastern Studies	14.64754436	-1.877633875
History	C111B	Modern Se Asia	Upper Division	Clg of Letters & Science	L&S Social Sciences Division	History	-8.644387082	23.80645127
Sociology	C155	Soc: Illness & Med	Upper Division	Clg of Letters & Science	L&S Social Sciences Division	Sociology	4.508067832	26.48361673
Religious Studies	190 (Intructor 1)	Topics In Religion	Upper Division	Clg of Letters & Science	L&S Undergrad Studies Division	UG Interdisciplinary Studies	26.87991494	13.1319709
Public Policy	103	Wealth And Poverty	Upper Division	Goldman School Public Policy	Goldman School Public Policy	Public Policy	-1.046644289	12.11629985
Public Health	39C	Fresh/Soph Seminar	Lower Division	School of Public Health	School of Public Health	Public Health	1.57449666	2.326515346
Letters & Science	20C	Arts & Literature	Lower Division	Clg of Letters & Science	L&S Undergrad Studies Division	UG Interdisciplinary Studies	2.907518434	7.076874457
English	100	Junior Seminar	Upper Division	Clg of Letters & Science	L&S Arts & Humanities Division	English	36.48490873	1.828614302
Rhetoric	162AC	Rhetor Amer Culture	Upper Division	Clg of Letters & Science	L&S Arts & Humanities Division	Rhetoric	37.02750453	14.89072271
Comparative Literature	41E	Forms Of The Cinema	Lower Division	Clg of Letters & Science	L&S Arts & Humanities Division	Comparative Literature	3.237858932	4.405064152
Legal Studies	111	Making Modern Const	Upper Division	School of Law	School of Law	Law	19.68360675	31.57337946
Ethnic Studies	135AC	U.S. Immigration	Upper Division	Clg of Letters & Science	L&S Social Sciences Division	Ethnic Studies	2.246901454	11.78487685
Sociology	155	Illness & Medicine	Upper Division	Clg of Letters & Science	L&S Social Sciences Division	Sociology	4.794934612	25.85660423
Economics	N136	Financial Economics	Upper Division	Clg of Letters & Science	L&S Social Sciences Division	Economics	-14.33544335	-4.958672285
Sociology	118	Sel Top: Fam&Life C	Upper Division	Clg of Letters & Science	L&S Social Sciences Division	Sociology	4.931918382	25.69179898
Computer Science	194 (Intructor 4)	Special Topics	Upper Division	Clg of Engineering	Clg of Engineering	Electrical Eng & Computer Sci	16.1612206	-25.71421578
African American Studies	142A	Third World Cinema	Upper Division	Clg of Letters & Science	L&S Social Sciences Division	African American Studies	0.595941735	11.55439346
Political Science	104	Pol Parties	Upper Division	Clg of Letters & Science	L&S Social Sciences Division	Political Science	0.408161909	37.4871229
History	163B	Eur Intll Fro 1870	Upper Division	Clg of Letters & Science	L&S Social Sciences Division	History	17.27764444	-19.89377804
African American Studies	C11A	Elementary Swahili	Lower Division	Clg of Letters & Science	L&S Social Sciences Division	African American Studies	3.865639378	14.01118909
Rhetoric	178	Rhetoric Of Novel	Upper Division	Clg of Letters & Science	L&S Arts & Humanities Division	Rhetoric	35.87977621	14.30891819
Molecular & Cell Biology	130	Cell Biology	Upper Division	Clg of Letters & Science	L&S Biological Sciences Div	Molecular & Cell Biology	-31.9532105	5.220519059
English	190 (Intructor 1)	Research Seminar	Upper Division	Clg of Letters & Science	L&S Arts & Humanities Division	English	36.93103242	0.239649906
Ethnic Studies	20AC	Intr Ethnic Studies	Lower Division	Clg of Letters & Science	L&S Social Sciences Division	Ethnic Studies	0.251063412	5.968756589
History of Art	190F (Intructor 6)	19th-20th Century	Upper Division	Clg of Letters & Science	L&S Arts & Humanities Division	History of Art	23.5916232	-24.31789607
Sociology	122A	Comp Inequality	Upper Division	Clg of Letters & Science	L&S Social Sciences Division	Sociology	4.084905868	25.98840858
Sociology	190 (Intructor 6)	Sem & Res In Sociol	Upper Division	Clg of Letters & Science	L&S Social Sciences Division	Sociology	4.923661439	26.8212577
Sociology	132	Rac/Eth Rel:Sel Top	Upper Division	Clg of Letters & Science	L&S Social Sciences Division	Sociology	5.268786333	26.97184118
Sociology	187	Soc Chg Central Am	Upper Division	Clg of Letters & Science	L&S Social Sciences Division	Sociology	3.736124572	26.09817798
Music	132	Middle East Music	Upper Division	Clg of Letters & Science	L&S Arts & Humanities Division	Music	-7.113535378	-29.98549334
UGIS-UG Interdisc Studies	C12	Int Environ Studies	Lower Division	Clg of Letters & Science	L&S Undergrad Studies Division	UG Interdisciplinary Studies	-0.414657209	5.312468215
Sociology	101A	Sociological Theory	Upper Division	Clg of Letters & Science	L&S Social Sciences Division	Sociology	4.723982574	27.03379235
Sociology	125	Urban Sociology	Upper Division	Clg of Letters & Science	L&S Social Sciences Division	Sociology	4.412853953	25.97029406
Anthropology	142	Kinship And Family	Upper Division	Clg of Letters & Science	L&S Social Sciences Division	Anthropology	-3.051122549	14.95999773
Rhetoric	181	Undergrad Seminar	Upper Division	Clg of Letters & Science	L&S Arts & Humanities Division	Rhetoric	36.67036701	15.05192504
History of Art	190E (Intructor 1)	17th-18th Century	Upper Division	Clg of Letters & Science	L&S Arts & Humanities Division	History of Art	23.59921292	-24.42555271
Env Sci, Policy, & Mgmt	194 (Intructor 1)	Sem In C Res St	Upper Division	Clg of Natural Resources	Clg of Natural Resources	Env Sci, Policy, & Mgmt	-19.89027329	17.96312238
Tagalog	100B	Inter Tagalog	Upper Division	Clg of Letters & Science	L&S Arts & Humanities Division	South & SE Asian Studies	8.248813699	-12.05242891
Electrical Engineering	129	Neu & Noni Inf Proc	Upper Division	Clg of Engineering	Clg of Engineering	Electrical Eng & Computer Sci	-21.25570923	-24.66769124
Tagalog	1B	Intro Tagalog	Lower Division	Clg of Letters & Science	L&S Arts & Humanities Division	South & SE Asian Studies	7.91779134	-12.01803461
Tagalog	100A	Inter Tagalog	Upper Division	Clg of Letters & Science	L&S Arts & Humanities Division	South & SE Asian Studies	8.201379037	-12.05772781
Nutritional Science & Tox	190 (Intructor 1)	Intro Res Nutrsci	Upper Division	Clg of Natural Resources	Clg of Natural Resources	Nutritional Sciences & Tox	-34.67925733	7.407456437
UGIS-UG Interdisc Studies	C196W (Intructor 1)	Special Research	Upper Division	Clg of Letters & Science	L&S Undergrad Studies Division	UG Interdisciplinary Studies	-1.263520622	11.24048236
Tagalog	1A	Intro Tagalog	Lower Division	Clg of Letters & Science	L&S Arts & Humanities Division	South & SE Asian Studies	7.859981316	-12.01380766
Slavic Languages & Lit	190 (Intructor 1)	Russian Culture	Upper Division	Clg of Letters & Science	L&S Arts & Humanities Division	Slavic Languages & Literatures	21.75418269	-17.07669658
International & Area Stds	196 (Intructor 1)	Special Research	Upper Division	Clg of Letters & Science	L&S Social Sciences Division	Interdisc Social Science Pgms	-2.333020521	11.24113389
Business Admin-Undergrad	196 (Intructor 5)	Spec Topics Bus Adm	Upper Division	Haas School of Business	Haas School of Business	Business	-17.50961146	0.841855437
Engineering	190 (Intructor 3)	Tech Communication	Upper Division	Clg of Engineering	Clg of Engineering	Engineering Science	-22.15162889	-24.55961398
Engineering	190 (Intructor 4)	Tech Communication	Upper Division	Clg of Engineering	Clg of Engineering	Engineering Science	-22.2240563	-24.57316295
English	190 (Intructor 2)	Research Seminar	Upper Division	Clg of Letters & Science	L&S Arts & Humanities Division	English	38.05524447	0.275027617
English	190 (Intructor 3)	Research Seminar	Upper Division	Clg of Letters & Science	L&S Arts & Humanities Division	English	37.04595169	0.038211431
Chinese	189	Chinese Landscapes	Upper Division	Clg of Letters & Science	L&S Arts & Humanities Division	East Asian Lang & Culture	10.60437918	-23.7290144
Rhetoric	133	Selected Film Topic	Upper Division	Clg of Letters & Science	L&S Arts & Humanities Division	Rhetoric	36.50654731	14.98982621
International & Area Stds	C170	Portugal-Lang&Cult	Upper Division	Clg of Letters & Science	L&S Social Sciences Division	Interdisc Social Science Pgms	4.246608045	9.942920889
Civil & Environmental Eng	131	Adv Mech Matls	Upper Division	Clg of Engineering	Clg of Engineering	Civil & Environmental Eng	-39.45760946	-20.82975346
Asian American Studies	190 (Intructor 2)	Sem-Advanced Topics	Upper Division	Clg of Letters & Science	L&S Social Sciences Division	Ethnic Studies	6.72781485	-18.04784116
Bioengineering	22L	Biotechnology Lab	Lower Division	Clg of Engineering	Clg of Engineering	Bioengineering	-42.95628718	-6.53318786
Economics	173	Econ Dev Sem	Upper Division	Clg of Letters & Science	L&S Social Sciences Division	Economics	-14.76280298	-5.171582194
Engineering	190 (Intructor 5)	Tech Communication	Upper Division	Clg of Engineering	Clg of Engineering	Engineering Science	-22.02491558	-24.58163985
Engineering	190 (Intructor 6)	Tech Communication	Upper Division	Clg of Engineering	Clg of Engineering	Engineering Science	-22.23042234	-24.61456463
Portuguese	C170	Portugal-Lang&Cult	Upper Division	Clg of Letters & Science	L&S Arts & Humanities Division	Spanish & Portuguese	20.88851708	13.7605308
History	119A	Postwar Japan	Upper Division	Clg of Letters & Science	L&S Social Sciences Division	History	23.4726228	1.310801548
Bioengineering	22	Biotechnology	Lower Division	Clg of Engineering	Clg of Engineering	Bioengineering	-42.93809715	-6.5510713
Gender & Womens Studies	143	Women,Proverty,Glob	Upper Division	Clg of Letters & Science	L&S Social Sciences Division	Gender & Womens Studies	-1.48645415	11.23779522
Integrative Biology	146L	Behavior Ecolgy Lab	Upper Division	Clg of Letters & Science	L&S Biological Sciences Div	Integrative Biology	-28.39612467	13.79190901
Mechanical Engineering	107B	Mech Engr Lab	Upper Division	Clg of Engineering	Clg of Engineering	Mechanical Engineering	-34.56228407	-24.30492085
Integrative Biology	175	Herpetology	Upper Division	Clg of Letters & Science	L&S Biological Sciences Div	Integrative Biology	-28.75229848	12.30274578
Integrative Biology	175L	Herpetology Lab	Upper Division	Clg of Letters & Science	L&S Biological Sciences Div	Integrative Biology	-28.74882764	12.29391734
Integrative Biology	116	Medical Parasit	Upper Division	Clg of Letters & Science	L&S Biological Sciences Div	Integrative Biology	-29.33681066	10.47763527
Integrative Biology	103	Invertebrt Zoology	Upper Division	Clg of Letters & Science	L&S Biological Sciences Div	Integrative Biology	-29.94911961	13.14895783
Integrative Biology	103L	Invert Zoology Lab	Upper Division	Clg of Letters & Science	L&S Biological Sciences Div	Integrative Biology	-29.95745489	13.15634839
Plant Biology	C107	Plant Morphology	Upper Division	Clg of Natural Resources	Clg of Natural Resources	Plant & Microbial Biology	-29.98097017	18.64177637
Sociology	190 (Intructor 7)	Sem & Res In Sociol	Upper Division	Clg of Letters & Science	L&S Social Sciences Division	Sociology	6.585456459	26.78100004
Political Science	149P	Topics In Area Stdy	Upper Division	Clg of Letters & Science	L&S Social Sciences Division	Political Science	0.674293308	38.24049679
Chemistry	100	Communicating Chem	Upper Division	Clg of Chemistry	Clg of Chemistry	Chemistry	-31.7758581	0.102422311
Sociology	190 (Intructor 8)	Sem & Res In Sociol	Upper Division	Clg of Letters & Science	L&S Social Sciences Division	Sociology	6.401000526	27.07153301
Rhetoric	173	Historical Disc	Upper Division	Clg of Letters & Science	L&S Arts & Humanities Division	Rhetoric	36.24334136	15.01102524
Rhetoric	139AC	American Autobiog	Upper Division	Clg of Letters & Science	L&S Arts & Humanities Division	Rhetoric	36.25641452	13.73408008
Integrative Biology	C107	Plant Morphology	Upper Division	Clg of Letters & Science	L&S Biological Sciences Div	Integrative Biology	-25.84284215	13.8665756
History of Art	C140	Minoan Mycenaean Ar	Upper Division	Clg of Letters & Science	L&S Arts & Humanities Division	History of Art	24.29441964	-25.91244249
Engineering	190 (Intructor 7)	Tech Communication	Upper Division	Clg of Engineering	Clg of Engineering	Engineering Science	-22.03038039	-24.5820521
Music	128S	Cont Improv Music	Upper Division	Clg of Letters & Science	L&S Arts & Humanities Division	Music	-3.228790956	-16.77182935
Industrial Eng & Ops Rsch	190G (Intructor 1)	Advance Topics Ieor	Upper Division	Clg of Engineering	Clg of Engineering	Industrial Eng & Ops Research	-21.48197298	-5.147533144
Env Sci, Policy, & Mgmt	178B	Env Sci Ed Pract	Upper Division	Clg of Natural Resources	Clg of Natural Resources	Env Sci, Policy, & Mgmt	-13.61587698	15.45427513
International & Area Stds	105A	Global Practice A	Upper Division	Clg of Letters & Science	L&S Social Sciences Division	Interdisc Social Science Pgms	-2.56633209	11.16014697
History of Art	161	Rome 1400-1600	Upper Division	Clg of Letters & Science	L&S Arts & Humanities Division	History of Art	23.55769705	-24.70893037
Theater Dance & Perf Stds	145	Music Resources	Upper Division	Clg of Letters & Science	L&S Arts & Humanities Division	Theater Dance & Perf Stds	32.29554167	-21.94021529
English	190 (Intructor 4)	Research Seminar	Upper Division	Clg of Letters & Science	L&S Arts & Humanities Division	English	36.96497031	-0.305532534
Information	190 (Intructor 3)	Special Topics-Info	Upper Division	School of Information	School of Information	Information	-14.66759596	-2.609613772
Asian American Studies	132	Islamophobia	Upper Division	Clg of Letters & Science	L&S Social Sciences Division	Ethnic Studies	14.06180538	-1.708157807
Optometry	84	Sophomore Seminar	Lower Division	School of Optometry	School of Optometry	Optometry	0.515820847	2.592489552
Legal Studies	190 (Intructor 1)	Topics In Law/Soc	Upper Division	School of Law	School of Law	Law	19.76392652	31.80100846
Legal Studies	119	Phil & Law In Athns	Upper Division	School of Law	School of Law	Law	19.30009865	31.4422245
Interdisciplinary Studies	39A	Fresh/Soph Seminar	Lower Division	Clg of Letters & Science	L&S Undergrad Studies Division	UG Interdisciplinary Studies	-0.128763806	-3.33281654
Slavic Languages & Lit	39E	Lower Div Seminar	Lower Division	Clg of Letters & Science	L&S Arts & Humanities Division	Slavic Languages & Literatures	0.974355537	1.33100321
History	183	History Of Medicine	Upper Division	Clg of Letters & Science	L&S Social Sciences Division	History	18.52812988	5.9063293
History of Art	190C (Intructor 2)	Medieval	Upper Division	Clg of Letters & Science	L&S Arts & Humanities Division	History of Art	23.66710075	-25.01603824
Environmental Sciences	125	Environ Of S.F. Bay	Upper Division	Clg of Letters & Science	L&S Undergrad Studies Division	UG Interdisciplinary Studies	0.708360675	8.707442179
Chinese	1BX	Elem Chinese Mandar	Lower Division	Clg of Letters & Science	L&S Arts & Humanities Division	East Asian Lang & Culture	12.47982392	-21.85936446
History	30B	Sci Tech Soc Newton	Lower Division	Clg of Letters & Science	L&S Social Sciences Division	History	2.431507257	4.227678603
Engineering	130AC	Engineering Ethics	Upper Division	Clg of Engineering	Clg of Engineering	Engineering Science	-7.997011882	-9.7248723
Environmental Sciences	84	Sophomore Seminar	Lower Division	Clg of Letters & Science	L&S Undergrad Studies Division	UG Interdisciplinary Studies	-1.305626288	9.564592881
Physics	39	Low Div Phys Sem	Lower Division	Clg of Letters & Science	L&S Math & Phys Sciences Div	Physics	-0.007901412	2.078547224
Industrial Eng & Ops Rsch	190F (Intructor 1)	Advance Topics Ieor	Upper Division	Clg of Engineering	Clg of Engineering	Industrial Eng & Ops Research	-20.96209189	-4.686128453
Engineering	39B	Fresh/Soph Seminar	Lower Division	Clg of Engineering	Clg of Engineering	Engineering Science	-6.839734236	-8.194124562
History of Art	N180C	Late 19th C Europe	Upper Division	Clg of Letters & Science	L&S Arts & Humanities Division	History of Art	23.27426461	-23.53977967
Asian American Studies	190AC (Intructor 1)	Seminar Adv Topics	Upper Division	Clg of Letters & Science	L&S Social Sciences Division	Ethnic Studies	3.873527444	10.90622607
Philosophy	109	Freedom	Upper Division	Clg of Letters & Science	L&S Arts & Humanities Division	Philosophy	13.69517158	-34.98620604
English	N115B	Eng Renaissance	Upper Division	Clg of Letters & Science	L&S Arts & Humanities Division	English	33.21452959	0.187710403
Southeast Asian	138	Seasn Cult,Text,Pol	Upper Division	Clg of Letters & Science	L&S Arts & Humanities Division	South & SE Asian Studies	10.87986537	-14.0975927
Native American Studies	178AC	Africn Indian Ctry	Upper Division	Clg of Letters & Science	L&S Social Sciences Division	Ethnic Studies	2.217395784	9.934272341
Public Policy	182	Env & Tech	Upper Division	Goldman School Public Policy	Goldman School Public Policy	Public Policy	-11.3686011	13.59420657
Public Health	107	Viol Soc Jst Pb Hlt	Upper Division	School of Public Health	School of Public Health	Public Health	0.024188194	9.951243783
Business Admin-Undergrad	187	Topics In Real Est	Upper Division	Haas School of Business	Haas School of Business	Business	-18.53588519	-2.925726078
Business Admin-Undergrad	196 (Intructor 6)	Spec Topics Bus Adm	Upper Division	Haas School of Business	Haas School of Business	Business	-19.4311342	-3.295026174
History	167B	Germany 1770-1918	Upper Division	Clg of Letters & Science	L&S Social Sciences Division	History	23.45364724	6.439679241
Environ Econ & Policy	161	Adv Topic Env Econ	Upper Division	Clg of Natural Resources	Clg of Natural Resources	Ag & Resource Econ & Pol	-14.25363548	10.7816657
History	150B	Medieval England	Upper Division	Clg of Letters & Science	L&S Social Sciences Division	History	22.79456342	6.711812587
Mechanical Engineering	128	Comp Aid Mech Dsgn	Upper Division	Clg of Engineering	Clg of Engineering	Mechanical Engineering	-34.25159599	-24.28197084
History of Art	32	Korean Art History	Lower Division	Clg of Letters & Science	L&S Arts & Humanities Division	History of Art	21.22260455	-23.31373265
Molecular & Cell Biology	90D (Intructor 1)	Freshman Seminars	Lower Division	Clg of Letters & Science	L&S Biological Sciences Div	Molecular & Cell Biology	-1.740386133	-1.630884723
Integrative Biology	168	Syst Vascur Plants	Upper Division	Clg of Letters & Science	L&S Biological Sciences Div	Integrative Biology	-30.77357133	11.75496614
Japanese	10BG	Sup Wrk/Grammar-Int	Lower Division	Clg of Letters & Science	L&S Arts & Humanities Division	East Asian Lang & Culture	4.584434726	-24.62264675
Engineering	140	Tech Comm Non-Nat	Upper Division	Clg of Engineering	Clg of Engineering	Engineering Science	-22.30869813	-24.55097963
Film	28A	Documentary Film	Lower Division	Clg of Letters & Science	L&S Arts & Humanities Division	Film and Media	31.25171014	6.68506326
Integrative Biology	112L	Hort Meth Garden	Upper Division	Clg of Letters & Science	L&S Biological Sciences Div	Integrative Biology	-20.71016048	17.70334721
Bioengineering	164	Optics & Microscopy	Upper Division	Clg of Engineering	Clg of Engineering	Bioengineering	-44.28670478	-5.900262419
Slavic Languages & Lit	140	Performing Arts	Upper Division	Clg of Letters & Science	L&S Arts & Humanities Division	Slavic Languages & Literatures	20.24554872	-14.11247535
Letters & Science	150C	International Stds	Upper Division	Clg of Letters & Science	L&S Undergrad Studies Division	UG Interdisciplinary Studies	0.237512978	9.298788599
African American Studies	C11B	Elementary Swahili	Lower Division	Clg of Letters & Science	L&S Social Sciences Division	African American Studies	3.862952315	14.01688014
Public Policy	190 (Intructor 1)	Spec Topics Pub Pol	Upper Division	Goldman School Public Policy	Goldman School Public Policy	Public Policy	-1.423486166	11.23759773
History of Art	190F (Intructor 7)	19th-20th Century	Upper Division	Clg of Letters & Science	L&S Arts & Humanities Division	History of Art	24.26784462	-25.3885796
Engineering	39E	Fresh/Soph Seminar	Lower Division	Clg of Engineering	Clg of Engineering	Engineering Science	-1.549066913	-5.208660217
Music	154B	Counterpoint	Upper Division	Clg of Letters & Science	L&S Arts & Humanities Division	Music	-7.660027296	-33.3914872
Letters & Science	160E	Philos & Values	Upper Division	Clg of Letters & Science	L&S Undergrad Studies Division	UG Interdisciplinary Studies	-1.409089063	8.339824672
Chinese	100BX	Adv Chinese Mandar	Upper Division	Clg of Letters & Science	L&S Arts & Humanities Division	East Asian Lang & Culture	11.71037826	-22.77898384
Japanese	1BS	Sup Work In Kanji	Lower Division	Clg of Letters & Science	L&S Arts & Humanities Division	East Asian Lang & Culture	3.017990281	-24.08004554
Political Science	109M	Topics In Amer Pol	Upper Division	Clg of Letters & Science	L&S Social Sciences Division	Political Science	0.065262244	38.44095053
Chinese	10BX	Intermed Chinese Ma	Lower Division	Clg of Letters & Science	L&S Arts & Humanities Division	East Asian Lang & Culture	12.17737637	-22.23234299
Chinese	1BY	Elem Chinese Dialec	Lower Division	Clg of Letters & Science	L&S Arts & Humanities Division	East Asian Lang & Culture	12.70126237	-21.67101471
Celtic Studies	119B	Welsh Lit Of Ma	Upper Division	Clg of Letters & Science	L&S Arts & Humanities Division	Scandinavian	18.2358999	-6.594053056
Optometry	C10	Vision/Eye Health	Lower Division	School of Optometry	School of Optometry	Optometry	1.946700624	7.8684169
History of Art	190G (Intructor 1)	American/British	Upper Division	Clg of Letters & Science	L&S Arts & Humanities Division	History of Art	23.07480386	-23.70697366
Political Science	112D	Hist Eur Pol 20th C	Upper Division	Clg of Letters & Science	L&S Social Sciences Division	Political Science	0.776676731	37.58665748
Japanese	1BL	Sup Wrk/Listening	Lower Division	Clg of Letters & Science	L&S Arts & Humanities Division	East Asian Lang & Culture	3.157590067	-24.03103272
Information	152	Mobile Applicatns	Upper Division	School of Information	School of Information	Information	-16.18700486	-18.89825005
Sociology	150A	Self And Society	Upper Division	Clg of Letters & Science	L&S Social Sciences Division	Sociology	4.311487556	26.33387503
Letters & Science	140D	Historical Studies	Upper Division	Clg of Letters & Science	L&S Undergrad Studies Division	UG Interdisciplinary Studies	1.311457684	6.128190023
Molecular & Cell Biology	31	Genes,Cells,Creatur	Lower Division	Clg of Letters & Science	L&S Biological Sciences Div	Molecular & Cell Biology	0.9281261	5.623421651
Computer Science	39J	Fresh/Soph Seminar	Lower Division	Clg of Engineering	Clg of Engineering	Electrical Eng & Computer Sci	-8.244020858	-4.042025997
Molecular & Cell Biology	N61	Brain Mind Behavior	Lower Division	Clg of Letters & Science	L&S Biological Sciences Div	Molecular & Cell Biology	1.113658702	7.214547874
African American Studies	N124	Pol Phil M L King	Upper Division	Clg of Letters & Science	L&S Social Sciences Division	African American Studies	1.113448092	10.34926275
Economics	N113	Amer Econ History	Upper Division	Clg of Letters & Science	L&S Social Sciences Division	Economics	-13.59280477	-5.70998205
History	N5	Modern Europe	Lower Division	Clg of Letters & Science	L&S Social Sciences Division	History	0.554297341	7.10530195
Statistics	100	Introduction To Sas	Upper Division	Clg of Letters & Science	L&S Math & Phys Sciences Div	Statistics	0.014758303	-14.57849695
French	43B	Aspects Fr Culture	Lower Division	Clg of Letters & Science	L&S Arts & Humanities Division	French	1.327539609	4.363393541
History	118B	Japan 1800-1900	Upper Division	Clg of Letters & Science	L&S Social Sciences Division	History	22.70513537	1.346183429
French	150B	Women In Lit	Upper Division	Clg of Letters & Science	L&S Arts & Humanities Division	French	31.27225779	-13.03317504
Music	49A	Thinking About Mus	Lower Division	Clg of Letters & Science	L&S Arts & Humanities Division	Music	-7.740856616	-30.86984812
Sociology	186	American Society	Upper Division	Clg of Letters & Science	L&S Social Sciences Division	Sociology	6.82894359	25.16934852
Integrative Biology	184	Morph Vert Skeleton	Upper Division	Clg of Letters & Science	L&S Biological Sciences Div	Integrative Biology	-23.85359293	11.50107737
Economics	196 (Intructor 1)	Topics In Economics	Upper Division	Clg of Letters & Science	L&S Social Sciences Division	Economics	-17.34168434	-6.434377917
Art Practice	C178	Game Design Methods	Upper Division	Clg of Letters & Science	L&S Arts & Humanities Division	Art Practice	16.14572121	-25.42963471
History of Art	136B	Art Of Ind-Sculpt	Upper Division	Clg of Letters & Science	L&S Arts & Humanities Division	History of Art	23.36591988	-23.73909804
Architecture	173	Modern Arch	Upper Division	Clg of Environmental Design	Clg of Environmental Design	Architecture	-10.19980772	31.11739362
History	123	Civil War And Recon	Upper Division	Clg of Letters & Science	L&S Social Sciences Division	History	22.18282833	6.590617554
Earth & Planetary Science	185	Marine Geobiology	Upper Division	Clg of Letters & Science	L&S Math & Phys Sciences Div	Earth & Planetary Science	0.726998904	8.827509289
Geography	51	Develop East Asia	Lower Division	Clg of Letters & Science	L&S Social Sciences Division	Geography	4.322286534	-5.941169521
Earth & Planetary Science	8	Geol Rec Clim Chang	Lower Division	Clg of Letters & Science	L&S Math & Phys Sciences Div	Earth & Planetary Science	1.127650541	7.783150726
Business Admin-Undergrad	113	Managerial Economcs	Upper Division	Haas School of Business	Haas School of Business	Business	-15.57258508	-4.545184725
Sociology	C150A	Self And Society	Upper Division	Clg of Letters & Science	L&S Social Sciences Division	Sociology	7.09203073	24.59138795
Peace & Conflict Studies	164B	Nonviolence Today	Upper Division	Clg of Letters & Science	L&S Social Sciences Division	Interdisc Social Science Pgms	-0.147200637	11.82687082
Rhetoric	132	Culture And Society	Upper Division	Clg of Letters & Science	L&S Arts & Humanities Division	Rhetoric	36.66654268	14.83585095
Engineering	190 (Intructor 8)	Tech Communication	Upper Division	Clg of Engineering	Clg of Engineering	Engineering Science	-21.93061309	-24.58616568
Rhetoric	174	Scientific Disc	Upper Division	Clg of Letters & Science	L&S Arts & Humanities Division	Rhetoric	36.11415706	14.28061905
History of Art	137	Art Southeast Asia	Upper Division	Clg of Letters & Science	L&S Arts & Humanities Division	History of Art	22.69207631	-23.51338168
Media Studies	190 (Intructor 3)	Special Topics	Upper Division	Clg of Letters & Science	L&S Undergrad Studies Division	UG Interdisciplinary Studies	13.89985968	20.48301726
Letters & Science	C30W	Brain, Mind, Behav	Lower Division	Clg of Letters & Science	L&S Undergrad Studies Division	UG Interdisciplinary Studies	1.273091193	6.058921433
English	165AC	Spec Top Amer Cult	Upper Division	Clg of Letters & Science	L&S Arts & Humanities Division	English	37.21920121	1.484197897
Economics	196 (Intructor 2)	Topics In Economics	Upper Division	Clg of Letters & Science	L&S Social Sciences Division	Economics	-14.87902661	-4.991946758
Rhetoric	140	Discourse Qualities	Upper Division	Clg of Letters & Science	L&S Arts & Humanities Division	Rhetoric	36.81050339	14.95837632
Env Sci, Policy, & Mgmt	194 (Intructor 2)	Sem In C Res St	Upper Division	Clg of Natural Resources	Clg of Natural Resources	Env Sci, Policy, & Mgmt	-19.82591096	17.94409997
Integrative Biology	146	Behavioral Ecology	Upper Division	Clg of Letters & Science	L&S Biological Sciences Div	Integrative Biology	-28.39725851	13.79754516
Sociology	190 (Intructor 9)	Sem & Res In Sociol	Upper Division	Clg of Letters & Science	L&S Social Sciences Division	Sociology	5.950433276	27.8671917
Rhetoric	105	Historical Rhetoric	Upper Division	Clg of Letters & Science	L&S Arts & Humanities Division	Rhetoric	36.17281853	14.89506009
Peace & Conflict Studies	190 (Intructor 1)	Senior Seminar	Upper Division	Clg of Letters & Science	L&S Social Sciences Division	Interdisc Social Science Pgms	0.264141502	19.5720682
Sociology	101B	Sociological Theory	Upper Division	Clg of Letters & Science	L&S Social Sciences Division	Sociology	4.85732446	27.19851986
Sociology	128	Society & The Envir	Upper Division	Clg of Letters & Science	L&S Social Sciences Division	Sociology	5.186543659	24.90418833
Integrative Biology	104L	Vertebrate Hist Lab	Upper Division	Clg of Letters & Science	L&S Biological Sciences Div	Integrative Biology	-28.71553474	12.81262454
Religious Studies	90B (Intructor 2)	Intro Topic Rel Std	Lower Division	Clg of Letters & Science	L&S Undergrad Studies Division	UG Interdisciplinary Studies	13.21330757	-1.138790777
Legal Studies	116	Leg Disc 1500-1700	Upper Division	School of Law	School of Law	Law	19.37937485	30.79494226
Linguistics	C1B	Elementary Swahili	Lower Division	Clg of Letters & Science	L&S Social Sciences Division	Linguistics	3.913382329	13.63398167
International & Area Stds	105B	Global Practice B	Upper Division	Clg of Letters & Science	L&S Social Sciences Division	Interdisc Social Science Pgms	-2.555633794	11.16548071
Anthropology	139	Control Proc	Upper Division	Clg of Letters & Science	L&S Social Sciences Division	Anthropology	-1.912252407	14.34648636
Mathematics	39A	Fresh/Soph Seminar	Lower Division	Clg of Letters & Science	L&S Math & Phys Sciences Div	Mathematics	-0.590214034	1.305020861
Psychology	39K	Fresh/Soph Seminar	Lower Division	Clg of Letters & Science	L&S Social Sciences Division	Psychology	1.013365344	0.832910142
Political Science	157B	Constitutl Law U.S.	Upper Division	Clg of Letters & Science	L&S Social Sciences Division	Political Science	0.703195742	37.58489411
Integrative Biology	C129	Human Physiol Assmt	Upper Division	Clg of Letters & Science	L&S Biological Sciences Div	Integrative Biology	-29.69890133	9.83277155
Education	184	Philosoph Foundtns	Upper Division	Grad School of Education	Grad School of Education	Education	1.559634018	8.929579747
Integrative Biology	117L	Med Ethnobotany Lab	Upper Division	Clg of Letters & Science	L&S Biological Sciences Div	Integrative Biology	-29.19187429	10.7370852
Astronomy	N12	The Planets	Lower Division	Clg of Letters & Science	L&S Math & Phys Sciences Div	Astronomy	0.186226071	7.313413242
Rhetoric	128	Novel Into Film	Upper Division	Clg of Letters & Science	L&S Arts & Humanities Division	Rhetoric	36.55004592	14.8205523
Interdisciplinary Studies	187	Exprientl Lm Org Ct	Upper Division	Clg of Letters & Science	L&S Undergrad Studies Division	UG Interdisciplinary Studies	0.232831607	7.171951691
Political Science	137C	Democracy Dev World	Upper Division	Clg of Letters & Science	L&S Social Sciences Division	Political Science	0.96063419	38.01877464
Political Science	146D	Env Cultr Peace Ken	Upper Division	Clg of Letters & Science	L&S Social Sciences Division	Political Science	-1.235532756	10.58392089
Statistics	N21	Intro Prob Stat Bus	Lower Division	Clg of Letters & Science	L&S Math & Phys Sciences Div	Statistics	0.695161758	6.864042075
Sociology	190 (Intructor 10)	Sem & Res In Sociol	Upper Division	Clg of Letters & Science	L&S Social Sciences Division	Sociology	6.298383526	26.94898998
Comparative Literature	41A	Forms Of The Epic	Lower Division	Clg of Letters & Science	L&S Arts & Humanities Division	Comparative Literature	6.354835257	-4.524594611
Rhetoric	123	Rhet Of Perform	Upper Division	Clg of Letters & Science	L&S Arts & Humanities Division	Rhetoric	36.26951467	14.93289095
International & Area Stds	115	Global Poverty	Upper Division	Clg of Letters & Science	L&S Social Sciences Division	Interdisc Social Science Pgms	-1.365681199	11.03200143
Psychology	C115B	Animal Behavior	Upper Division	Clg of Letters & Science	L&S Social Sciences Division	Psychology	-7.609154283	8.202455966
Comparative Literature	190 (Intructor 1)	Senior Seminar	Upper Division	Clg of Letters & Science	L&S Arts & Humanities Division	Comparative Literature	31.56884277	-1.568686593
History of Art	190A (Intructor 1)	Asian	Upper Division	Clg of Letters & Science	L&S Arts & Humanities Division	History of Art	22.74723173	-24.80053496
Philosophy	184	Nietzsche	Upper Division	Clg of Letters & Science	L&S Arts & Humanities Division	Philosophy	14.14985384	-36.42612458
English	190 (Intructor 5)	Research Seminar	Upper Division	Clg of Letters & Science	L&S Arts & Humanities Division	English	36.6719826	0.743987086
Sociology	111P	Fam, Inequal & Pol	Upper Division	Clg of Letters & Science	L&S Social Sciences Division	Sociology	6.683835704	24.52282652
Environ Econ & Policy	140AC	Econ,Race,Agric,Env	Upper Division	Clg of Natural Resources	Clg of Natural Resources	Ag & Resource Econ & Pol	-14.50315261	10.8534415
History of Art	162	Venice 1400-1600	Upper Division	Clg of Letters & Science	L&S Arts & Humanities Division	History of Art	24.2975568	-25.93093762
History	113A	Traditional Korea	Upper Division	Clg of Letters & Science	L&S Social Sciences Division	History	23.40018414	1.114557946
Letters & Science	C180V	Self And Society	Upper Division	Clg of Letters & Science	L&S Undergrad Studies Division	UG Interdisciplinary Studies	1.55673544	5.110180173
Environmental Sciences	10L	Field Stdy Env Sci	Lower Division	Clg of Letters & Science	L&S Undergrad Studies Division	UG Interdisciplinary Studies	-0.108933334	5.282124464
Japanese	140	Heian Prose	Upper Division	Clg of Letters & Science	L&S Arts & Humanities Division	East Asian Lang & Culture	5.790533687	-27.42893907
International & Area Stds	160	Ucb Summer Ig2	Upper Division	Clg of Letters & Science	L&S Social Sciences Division	Interdisc Social Science Pgms	-0.824336405	20.49363031
International & Area Stds	196 (Intructor 2)	Special Research	Upper Division	Clg of Letters & Science	L&S Social Sciences Division	Interdisc Social Science Pgms	0.052522499	6.949954397
Chicano Studies	174	Chic, Law, Crim Jst	Upper Division	Clg of Letters & Science	L&S Social Sciences Division	Ethnic Studies	13.777996	13.32721942
Environmental Sciences	24	Freshman Seminar	Lower Division	Clg of Letters & Science	L&S Undergrad Studies Division	UG Interdisciplinary Studies	-5.144113089	-5.177055836
Nutritional Science & Tox	194 (Intructor 1)	Sr Dietetics Sem	Upper Division	Clg of Natural Resources	Clg of Natural Resources	Nutritional Sciences & Tox	-35.96279396	8.404965261
Education	190B (Intructor 1)	Unraveling Educ	Upper Division	Grad School of Education	Grad School of Education	Education	1.832126952	10.30997405
Nutritional Science & Tox	190 (Intructor 2)	Intro Res Nutrsci	Upper Division	Clg of Natural Resources	Clg of Natural Resources	Nutritional Sciences & Tox	-34.60027752	7.055266319
Psychology	290P (Intructor 1)	Seminar: Spec Topic	Graduate Course	Clg of Letters & Science	L&S Social Sciences Division	Psychology	-8.215193447	7.275455693
American Studies	110	Special Topics	Upper Division	Clg of Letters & Science	L&S Undergrad Studies Division	UG Interdisciplinary Studies	12.33443722	18.69549379
Env Sci, Policy, & Mgmt	194 (Intructor 3)	Sem In C Res St	Upper Division	Clg of Natural Resources	Clg of Natural Resources	Env Sci, Policy, & Mgmt	-20.16304551	18.08117327
Psychology	H194A (Intructor 2)	Honors Seminar	Upper Division	Clg of Letters & Science	L&S Social Sciences Division	Psychology	-10.60348027	8.848201546
Env Sci, Policy, & Mgmt	C193A	Environmental Ed	Upper Division	Clg of Natural Resources	Clg of Natural Resources	Env Sci, Policy, & Mgmt	-13.73233207	14.56955691
English	190 (Intructor 6)	Research Seminar	Upper Division	Clg of Letters & Science	L&S Arts & Humanities Division	English	39.41055157	0.535793397
Slavic Languages & Lit	105B	Russ/Engl/Russ Tran	Upper Division	Clg of Letters & Science	L&S Arts & Humanities Division	Slavic Languages & Literatures	21.76044861	-17.07922205
Portuguese	107B	Survey Port Lit	Upper Division	Clg of Letters & Science	L&S Arts & Humanities Division	Spanish & Portuguese	21.80764499	14.25330635
Bioengineering	190D (Intructor 1)	Adv Topics Bio Eng	Upper Division	Clg of Engineering	Clg of Engineering	Bioengineering	-43.09866723	-4.691674223
Env Sci, Policy, & Mgmt	194 (Intructor 4)	Sem In C Res St	Upper Division	Clg of Natural Resources	Clg of Natural Resources	Env Sci, Policy, & Mgmt	-19.89615342	18.4071757
Peace & Conflict Studies	190 (Intructor 2)	Senior Seminar	Upper Division	Clg of Letters & Science	L&S Social Sciences Division	Interdisc Social Science Pgms	1.156045388	21.85051895
Dutch	179	Cultural Studies	Upper Division	Clg of Letters & Science	L&S Arts & Humanities Division	German	18.13429728	-11.40560015
Env Sci, Policy, & Mgmt	101E	Forest Res Mgmt	Upper Division	Clg of Natural Resources	Clg of Natural Resources	Env Sci, Policy, & Mgmt	-24.11457291	21.55655896
Art Practice	172	Cgi Animation Stds	Upper Division	Clg of Letters & Science	L&S Arts & Humanities Division	Art Practice	16.24357494	-25.75105359
Env Sci, Policy, & Mgmt	101C	Forest Measurements	Upper Division	Clg of Natural Resources	Clg of Natural Resources	Env Sci, Policy, & Mgmt	-24.11313077	21.55698894
Plant Biology	150L	Lab Plant Cell Biol	Upper Division	Clg of Natural Resources	Clg of Natural Resources	Plant & Microbial Biology	-29.8985811	18.54548649
Music	39N	Fresh/Soph Seminar	Lower Division	Clg of Letters & Science	L&S Arts & Humanities Division	Music	1.568132158	1.082144823
Env Sci, Policy, & Mgmt	101B	Silviculture	Upper Division	Clg of Natural Resources	Clg of Natural Resources	Env Sci, Policy, & Mgmt	-24.11524299	21.55668791
Japanese	188	Visual Cultr:Anime	Upper Division	Clg of Letters & Science	L&S Arts & Humanities Division	East Asian Lang & Culture	6.993972885	-25.44334736
International & Area Stds	196 (Intructor 3)	Special Research	Upper Division	Clg of Letters & Science	L&S Social Sciences Division	Interdisc Social Science Pgms	-3.16896202	11.29374901
Environmental Design	105	Deep Green Design	Upper Division	Clg of Environmental Design	Clg of Environmental Design	Architecture	-11.12574661	31.51676354
Environmental Sciences	196B (Intructor 2)	Sen Res Sem Env Sci	Upper Division	Clg of Letters & Science	L&S Undergrad Studies Division	UG Interdisciplinary Studies	-18.79024006	14.81956906
Astronomy	122	Ir Astro Lab	Upper Division	Clg of Letters & Science	L&S Math & Phys Sciences Div	Astronomy	-28.28720595	-9.917498493
Earth & Planetary Science	C146	Geol Oceanography	Upper Division	Clg of Letters & Science	L&S Math & Phys Sciences Div	Earth & Planetary Science	-29.18239364	-4.169092646
Integrative Biology	245L	Neuroanatomy Lab	Graduate Course	Clg of Letters & Science	L&S Biological Sciences Div	Integrative Biology	-27.13083738	1.867758581
Media Studies	190 (Intructor 4)	Special Topics	Upper Division	Clg of Letters & Science	L&S Undergrad Studies Division	UG Interdisciplinary Studies	14.87517613	20.23960053
Comparative Literature	N1B	Engl Comp World Lit	Lower Division	Clg of Letters & Science	L&S Arts & Humanities Division	Comparative Literature	2.398771232	5.853896545
Bioengineering	112	Molec Cell Biomech	Upper Division	Clg of Engineering	Clg of Engineering	Bioengineering	-44.52371409	-6.088149328
Electrical Engineering	C145M	Intr Micro Interf L	Upper Division	Clg of Engineering	Clg of Engineering	Electrical Eng & Computer Sci	-19.13305737	-25.09633815
Sociology	190 (Intructor 11)	Sem & Res In Sociol	Upper Division	Clg of Letters & Science	L&S Social Sciences Division	Sociology	10.21246046	27.66049346
Env Sci, Policy, & Mgmt	101D	Timber Res Util	Upper Division	Clg of Natural Resources	Clg of Natural Resources	Env Sci, Policy, & Mgmt	-24.11483844	21.556116
Plant Biology	135L	Physio Bioch Pb Lab	Upper Division	Clg of Natural Resources	Clg of Natural Resources	Plant & Microbial Biology	-29.85902534	18.49808748
History of Art	190B (Intructor 1)	Ancient	Upper Division	Clg of Letters & Science	L&S Arts & Humanities Division	History of Art	24.69572827	-26.74774939
History of Art	166	Van Eyck/Brueghel	Upper Division	Clg of Letters & Science	L&S Arts & Humanities Division	History of Art	23.93456071	-26.81603771
Sociology	190 (Intructor 12)	Sem & Res In Sociol	Upper Division	Clg of Letters & Science	L&S Social Sciences Division	Sociology	6.765118159	26.72582673
Integrative Biology	104	Hist Of Vertebrates	Upper Division	Clg of Letters & Science	L&S Biological Sciences Div	Integrative Biology	-28.66376867	12.76714055
Political Science	109L	Topics In Amer Pol	Upper Division	Clg of Letters & Science	L&S Social Sciences Division	Political Science	1.790050678	40.11151735
Political Science	123E	Topics Intntl Rel	Upper Division	Clg of Letters & Science	L&S Social Sciences Division	Political Science	1.761592993	40.92382133
Sociology	139	Sel Top:Inequality	Upper Division	Clg of Letters & Science	L&S Social Sciences Division	Sociology	6.829263115	24.82988822
Music	174C	Stravinsky	Upper Division	Clg of Letters & Science	L&S Arts & Humanities Division	Music	-7.426452592	-33.41484592
Political Science	118AC	Three Amer Cultures	Upper Division	Clg of Letters & Science	L&S Social Sciences Division	Political Science	1.025719551	40.13397506
Economics	196 (Intructor 3)	Topics In Economics	Upper Division	Clg of Letters & Science	L&S Social Sciences Division	Economics	-16.91968148	-7.124622196
English	190 (Intructor 7)	Research Seminar	Upper Division	Clg of Letters & Science	L&S Arts & Humanities Division	English	37.70124969	-0.006378022
English	190 (Intructor 8)	Research Seminar	Upper Division	Clg of Letters & Science	L&S Arts & Humanities Division	English	38.23994559	0.905474872
Integrative Biology	173	Mammalogy	Upper Division	Clg of Letters & Science	L&S Biological Sciences Div	Integrative Biology	-26.71764156	12.30351527
Energy and Resources	190 (Intructor 1)	Ene,Env Dev Sec Iss	Upper Division	Clg of Natural Resources	Clg of Natural Resources	Energy & Resources Grad Grp	-17.57907087	18.14186003
Chemical Engineering	171	Transport Phenomena	Upper Division	Clg of Chemistry	Clg of Chemistry	Chem & Biomolecular Eng	-32.44099038	-16.15926362
Sociology	142	War And Conflict	Upper Division	Clg of Letters & Science	L&S Social Sciences Division	Sociology	6.730936944	24.97032131
Near Eastern Studies	162B	Hist Of Persian Lit	Upper Division	Clg of Letters & Science	L&S Arts & Humanities Division	Near Eastern Studies	15.1694024	-2.615143939
Near Eastern Studies	106B	Egyptian Art	Upper Division	Clg of Letters & Science	L&S Arts & Humanities Division	Near Eastern Studies	19.96838602	-2.720130771
Interdisciplinary Studies	C100C	Word And Image	Upper Division	Clg of Letters & Science	L&S Undergrad Studies Division	UG Interdisciplinary Studies	9.217167305	7.069662503
Comparative Literature	41C	Forms Of The Novel	Lower Division	Clg of Letters & Science	L&S Arts & Humanities Division	Comparative Literature	5.156199665	-5.67404375
Slavic Languages & Lit	6B	Intro Russ Herit Sp	Lower Division	Clg of Letters & Science	L&S Arts & Humanities Division	Slavic Languages & Literatures	20.05401166	-18.07597932
History of Art	190F (Intructor 8)	19th-20th Century	Upper Division	Clg of Letters & Science	L&S Arts & Humanities Division	History of Art	24.85473721	-26.76158622
Integrative Biology	133	Anatomy Enrichment	Upper Division	Clg of Letters & Science	L&S Biological Sciences Div	Integrative Biology	-28.8337287	8.581239695
Near Eastern Studies	160	Rel Of Ancient Iran	Upper Division	Clg of Letters & Science	L&S Arts & Humanities Division	Near Eastern Studies	15.09721341	-2.82882055
Political Science	123G	Topics Intntl Rel	Upper Division	Clg of Letters & Science	L&S Social Sciences Division	Political Science	1.22663724	40.8262302
Geography	144	Prins Meteorology	Upper Division	Clg of Letters & Science	L&S Social Sciences Division	Geography	-13.45344774	19.55386952
Letters & Science	C150T	Work Global Econ	Upper Division	Clg of Letters & Science	L&S Undergrad Studies Division	UG Interdisciplinary Studies	0.53917371	2.041463373
Letters & Science	C70X	Big History	Lower Division	Clg of Letters & Science	L&S Undergrad Studies Division	UG Interdisciplinary Studies	1.73500511	4.620742115
Earth & Planetary Science	C51	Big History	Lower Division	Clg of Letters & Science	L&S Math & Phys Sciences Div	Earth & Planetary Science	1.036339963	4.191812498
Gender & Womens Studies	126	Film Fem Avant Gard	Upper Division	Clg of Letters & Science	L&S Social Sciences Division	Gender & Womens Studies	10.71924746	6.87522649
Environmental Design	10	History Thought Ed	Lower Division	Clg of Environmental Design	Clg of Environmental Design	Architecture	1.459076358	3.304165522
Computer Science	194 (Intructor 5)	Special Topics	Upper Division	Clg of Engineering	Clg of Engineering	Electrical Eng & Computer Sci	-13.849443	-24.16271789
Political Science	149C	Topics In Area Stdy	Upper Division	Clg of Letters & Science	L&S Social Sciences Division	Political Science	1.03568991	38.76550586
Education	190 (Intructor 1)	Crit Studies In Ed	Upper Division	Grad School of Education	Grad School of Education	Education	1.768699868	10.1284077
Ethnic Studies	N190 (Intructor 1)	Adv Sem Eth Std	Upper Division	Clg of Letters & Science	L&S Social Sciences Division	Ethnic Studies	13.85627389	12.47749313
Anthropology	136E	Digital Documntatn	Upper Division	Clg of Letters & Science	L&S Social Sciences Division	Anthropology	-7.1455386	16.178535
Sociology	111C	Soc Of Childhood	Upper Division	Clg of Letters & Science	L&S Social Sciences Division	Sociology	6.751402647	24.45257582
Mechanical Engineering	191AC	Cases & Conflicts	Upper Division	Clg of Engineering	Clg of Engineering	Mechanical Engineering	-17.79427935	-18.38602004
Legal Studies	156	Bioethics & The Law	Upper Division	School of Law	School of Law	Law	17.16878381	30.3438243
Geography	150	California	Upper Division	Clg of Letters & Science	L&S Social Sciences Division	Geography	-13.83585889	21.69524776
Integrative Biology	123A	Exercise Physiology	Upper Division	Clg of Letters & Science	L&S Biological Sciences Div	Integrative Biology	-29.30064455	9.502343273
Nutritional Science & Tox	150	Mech Met Regulation	Upper Division	Clg of Natural Resources	Clg of Natural Resources	Nutritional Sciences & Tox	-34.4965086	7.484303587
Integrative Biology	127	Motor Control	Upper Division	Clg of Letters & Science	L&S Biological Sciences Div	Integrative Biology	-29.09678355	9.350230156
Env Sci, Policy, & Mgmt	115C	Fish Ecology	Upper Division	Clg of Natural Resources	Clg of Natural Resources	Env Sci, Policy, & Mgmt	-22.97077201	16.93375429
Industrial Eng & Ops Rsch	190C (Intructor 1)	Advance Topics Ieor	Upper Division	Clg of Engineering	Clg of Engineering	Industrial Eng & Ops Research	-21.25428953	-4.958653979
Energy and Resources	170	Env Classics	Upper Division	Clg of Natural Resources	Clg of Natural Resources	Energy & Resources Grad Grp	-18.49299777	15.97666777
History of Art	190F (Intructor 9)	19th-20th Century	Upper Division	Clg of Letters & Science	L&S Arts & Humanities Division	History of Art	19.41315646	-26.08141942
Psychology	C112	Biology Of Stress	Upper Division	Clg of Letters & Science	L&S Social Sciences Division	Psychology	-9.778470298	7.620391149
History	109A	Rise Of Islam	Upper Division	Clg of Letters & Science	L&S Social Sciences Division	History	18.62862734	3.405657819
Near Eastern Studies	124A	Archlg South Levant	Upper Division	Clg of Letters & Science	L&S Arts & Humanities Division	Near Eastern Studies	19.82177094	-2.738172658
Integrative Biology	84	Sophomore Seminar	Lower Division	Clg of Letters & Science	L&S Biological Sciences Div	Integrative Biology	-0.043411811	4.007648381
Chinese	161	Struct Chinese Lang	Upper Division	Clg of Letters & Science	L&S Arts & Humanities Division	East Asian Lang & Culture	9.210373395	-24.92710164
Architecture	39C	Fresh/Soph Seminar	Lower Division	Clg of Environmental Design	Clg of Environmental Design	Architecture	-4.157219947	-6.016304759
Demography	5	Fund Popul Sci	Lower Division	Clg of Letters & Science	L&S Social Sciences Division	Demography	2.417454637	0.461338861
Japanese	24	Freshman Seminar	Lower Division	Clg of Letters & Science	L&S Arts & Humanities Division	East Asian Lang & Culture	-5.494646754	-3.325825494
Geography	C145	Geol Oceanography	Upper Division	Clg of Letters & Science	L&S Social Sciences Division	Geography	-13.37195611	19.73173181
Religious Studies	24	Freshman Seminar	Lower Division	Clg of Letters & Science	L&S Undergrad Studies Division	UG Interdisciplinary Studies	-4.587423161	-2.804833836
Engineering	24	Freshman Seminar	Lower Division	Clg of Engineering	Clg of Engineering	Engineering Science	-6.167610142	-7.533285143
Chemistry	C96	Intro To Research	Lower Division	Clg of Chemistry	Clg of Chemistry	Chemistry	-8.184026036	-7.153947339
Electrical Engineering	25	What Engineers Do	Lower Division	Clg of Engineering	Clg of Engineering	Electrical Eng & Computer Sci	-16.31108867	-19.84925031
Chemical Engineering	C96	Intro To Research	Lower Division	Clg of Chemistry	Clg of Chemistry	Chem & Biomolecular Eng	-8.112781548	-7.392666066
Linguistics	124	Discourse	Upper Division	Clg of Letters & Science	L&S Social Sciences Division	Linguistics	-3.051360715	-25.71816048
Economics	196 (Intructor 4)	Topics In Economics	Upper Division	Clg of Letters & Science	L&S Social Sciences Division	Economics	-17.23143423	-7.368741149
History	167A	Early Mod Germany	Upper Division	Clg of Letters & Science	L&S Social Sciences Division	History	23.55573706	7.439151185
Integrative Biology	245	Neuroanatomy	Graduate Course	Clg of Letters & Science	L&S Biological Sciences Div	Integrative Biology	-27.14152257	1.875240708
Anthropology	134B	Arch Practicum	Upper Division	Clg of Letters & Science	L&S Social Sciences Division	Anthropology	-7.326206783	16.34689803
Integrative Biology	174	Ornithology	Upper Division	Clg of Letters & Science	L&S Biological Sciences Div	Integrative Biology	-29.30660609	12.36875356
Mechanical Engineering	127	Composite Materials	Upper Division	Clg of Engineering	Clg of Engineering	Mechanical Engineering	-33.3122155	-24.30903102
Integrative Biology	183	Evolutin Vertebrate	Upper Division	Clg of Letters & Science	L&S Biological Sciences Div	Integrative Biology	-25.58855689	11.06769463
Statistics	132	Practical Mach Lrng	Upper Division	Clg of Letters & Science	L&S Math & Phys Sciences Div	Statistics	-15.3476337	-21.13139397
English	N176	Lit & Pop Culture	Upper Division	Clg of Letters & Science	L&S Arts & Humanities Division	English	33.20382652	0.527646562
Statistics	200A	Adv Intro Probstat	Graduate Course	Clg of Letters & Science	L&S Math & Phys Sciences Div	Statistics	-20.64905991	-13.6388119
Computer Science	194 (Intructor 6)	Special Topics	Upper Division	Clg of Engineering	Clg of Engineering	Electrical Eng & Computer Sci	-14.00627413	-23.33416743
Env Sci, Policy, & Mgmt	115B	Aquatic Insect Biol	Upper Division	Clg of Natural Resources	Clg of Natural Resources	Env Sci, Policy, & Mgmt	-22.41529776	16.6942646
Env Sci, Policy, & Mgmt	116C	Tropical Ecology	Upper Division	Clg of Natural Resources	Clg of Natural Resources	Env Sci, Policy, & Mgmt	-21.39459904	16.82726397
History of Art	190A (Intructor 2)	Asian	Upper Division	Clg of Letters & Science	L&S Arts & Humanities Division	History of Art	21.95659818	-23.24651585
Education	C1	Intro To Cog Sci	Lower Division	Grad School of Education	Grad School of Education	Education	0.643115653	3.364718446
Env Sci, Policy, & Mgmt	126	Env Soil Chemistry	Upper Division	Clg of Natural Resources	Clg of Natural Resources	Env Sci, Policy, & Mgmt	-20.15447108	16.0134771
Env Sci, Policy, & Mgmt	110	Primate Ecology	Upper Division	Clg of Natural Resources	Clg of Natural Resources	Env Sci, Policy, & Mgmt	-21.86703517	15.78253203
Sociology	C116G	Work Global Econ	Upper Division	Clg of Letters & Science	L&S Social Sciences Division	Sociology	7.614873445	23.74294244
Music	128E	Mozart And Haydn	Upper Division	Clg of Letters & Science	L&S Arts & Humanities Division	Music	-2.068524289	-17.59321902
Peace & Conflict Studies	150AC	Conflict Resolution	Upper Division	Clg of Letters & Science	L&S Social Sciences Division	Interdisc Social Science Pgms	2.124657682	20.25679623
English	190 (Intructor 9)	Research Seminar	Upper Division	Clg of Letters & Science	L&S Arts & Humanities Division	English	38.68385779	-2.081363822
Education	112	Reforms/Elem Educ	Upper Division	Grad School of Education	Grad School of Education	Education	1.920258321	10.40883949
East Asian Languages	C126	Buddhism & Environ	Upper Division	Clg of Letters & Science	L&S Arts & Humanities Division	East Asian Lang & Culture	7.903187972	-25.29893264
Buddhist Studies	C126	Japan Budd Diaspora	Upper Division	Clg of Letters & Science	L&S Arts & Humanities Division	Buddhist Studies Grad Grp	-6.297105552	7.373193501
Religious Studies	190 (Intructor 2)	Topics In Religion	Upper Division	Clg of Letters & Science	L&S Undergrad Studies Division	UG Interdisciplinary Studies	11.93309055	-4.509344706
Anthropology	123B	Archaeol Of Africa	Upper Division	Clg of Letters & Science	L&S Social Sciences Division	Anthropology	-6.971037763	16.08349518
Public Health	103	Drugs And Health	Upper Division	School of Public Health	School of Public Health	Public Health	-0.105172235	9.788103847
History	117A	Chin Popular Cultur	Upper Division	Clg of Letters & Science	L&S Social Sciences Division	History	22.15698865	1.428638745
History of Art	141B	Classic. Grk. Art	Upper Division	Clg of Letters & Science	L&S Arts & Humanities Division	History of Art	24.79037061	-26.7584941
Geography	30	The Ocean World	Lower Division	Clg of Letters & Science	L&S Social Sciences Division	Geography	-0.614667914	8.17609439
Italian Studies	20	Elem Ital Wkshop	Lower Division	Clg of Letters & Science	L&S Arts & Humanities Division	Italian Studies	17.36852197	-7.729058932
Buddhist Studies	190 (Intructor 1)	Topics	Upper Division	Clg of Letters & Science	L&S Arts & Humanities Division	Buddhist Studies Grad Grp	13.32890018	-14.66850896
South Asian	148	Relig Nationalism	Upper Division	Clg of Letters & Science	L&S Arts & Humanities Division	South & SE Asian Studies	11.20474217	-9.470016016
Bioengineering	143	Comp Methods In Bio	Upper Division	Clg of Engineering	Clg of Engineering	Bioengineering	-42.55472565	-5.394188248
Linguistics	C104	Mind,Lang,Politics	Upper Division	Clg of Letters & Science	L&S Social Sciences Division	Linguistics	-3.904527203	-22.8101266
Political Science	139D	Urban Sub Nati Poli	Upper Division	Clg of Letters & Science	L&S Social Sciences Division	Political Science	1.124709911	39.69705478
History	155A	Medieval Europe	Upper Division	Clg of Letters & Science	L&S Social Sciences Division	History	22.41923762	5.82240066
Letters & Science	C60T	What Is Beauty?	Lower Division	Clg of Letters & Science	L&S Undergrad Studies Division	UG Interdisciplinary Studies	4.406608499	0.533526612
History of Art	190B (Intructor 2)	Ancient	Upper Division	Clg of Letters & Science	L&S Arts & Humanities Division	History of Art	20.70840459	-22.76893097
Chicano Studies	133	Chicano Music	Upper Division	Clg of Letters & Science	L&S Social Sciences Division	Ethnic Studies	13.39453159	10.6341166
Legal Studies	100A	Foundations Legalst	Upper Division	School of Law	School of Law	Law	16.85110752	31.0443656
Legal Studies	146	Law & Econ Of Innov	Upper Division	School of Law	School of Law	Law	18.02637019	30.13113504
History of Art	41	Greek And Roman Art	Lower Division	Clg of Letters & Science	L&S Arts & Humanities Division	History of Art	19.97876937	-23.8511104
Cognitive Science	C1	Intro To Cog Sci	Lower Division	Clg of Letters & Science	L&S Social Sciences Division	Interdisc Social Science Pgms	0.794088123	3.401279008
German	C75	What Is Beauty?	Lower Division	Clg of Letters & Science	L&S Arts & Humanities Division	German	-23.66107738	3.401451061
Integrative Biology	C139	Biology Of Stress	Upper Division	Clg of Letters & Science	L&S Biological Sciences Div	Integrative Biology	-28.22681165	10.08226939
Integrative Biology	102	Calif Plant Life	Upper Division	Clg of Letters & Science	L&S Biological Sciences Div	Integrative Biology	-30.19712416	12.01481714
German	10	Elem German Wrkshp	Lower Division	Clg of Letters & Science	L&S Arts & Humanities Division	German	32.56172392	11.39407854
Computer Science	3L	Intro Symbolic Prog	Lower Division	Clg of Engineering	Clg of Engineering	Electrical Eng & Computer Sci	1.060679263	3.958320014
Environmental Sciences	196B (Intructor 3)	Sen Res Sem Env Sci	Upper Division	Clg of Letters & Science	L&S Undergrad Studies Division	UG Interdisciplinary Studies	-18.65363821	14.88556452
Sociology	190 (Intructor 13)	Sem & Res In Sociol	Upper Division	Clg of Letters & Science	L&S Social Sciences Division	Sociology	7.0600617	26.54748049
Spanish	12	Adv Begin Spanish	Lower Division	Clg of Letters & Science	L&S Arts & Humanities Division	Spanish & Portuguese	2.067617237	5.074780144
International & Area Stds	105	Global Practice	Upper Division	Clg of Letters & Science	L&S Social Sciences Division	Interdisc Social Science Pgms	-2.342633269	11.203722
Anthropology	196 (Intructor 1)	Undergrad Sem	Upper Division	Clg of Letters & Science	L&S Social Sciences Division	Anthropology	-6.769827433	16.80781109
Legal Studies	190 (Intructor 2)	Topics In Law/Soc	Upper Division	School of Law	School of Law	Law	19.47531719	32.31868376
Sociology	190 (Intructor 14)	Sem & Res In Sociol	Upper Division	Clg of Letters & Science	L&S Social Sciences Division	Sociology	7.270067001	26.83984972
German	157B	Marx,Nietzsche,Freu	Upper Division	Clg of Letters & Science	L&S Arts & Humanities Division	German	24.41964952	-13.52378235
Religious Studies	190 (Intructor 3)	Topics In Religion	Upper Division	Clg of Letters & Science	L&S Undergrad Studies Division	UG Interdisciplinary Studies	3.774656379	3.432395425
History	113B	Modern Korea	Upper Division	Clg of Letters & Science	L&S Social Sciences Division	History	4.430831742	-21.36056763
Materials Science & Eng	117	Prop Dielect & Mag	Upper Division	Clg of Engineering	Clg of Engineering	Materials Science & Eng	-28.76729499	-20.03175286
Legal Studies	190 (Intructor 3)	Topics In Law/Soc	Upper Division	School of Law	School of Law	Law	19.1249918	32.71255666
English	190 (Intructor 10)	Research Seminar	Upper Division	Clg of Letters & Science	L&S Arts & Humanities Division	English	39.47766248	0.581330316
History	116C	China: Modern	Upper Division	Clg of Letters & Science	L&S Social Sciences Division	History	21.45547094	1.11589722
English	190 (Intructor 11)	Research Seminar	Upper Division	Clg of Letters & Science	L&S Arts & Humanities Division	English	38.54959639	-0.578610907
Letters & Science	150A	International Stds	Upper Division	Clg of Letters & Science	L&S Undergrad Studies Division	UG Interdisciplinary Studies	-0.201427178	9.844287437
Rhetoric	152	Constitutional Disc	Upper Division	Clg of Letters & Science	L&S Arts & Humanities Division	Rhetoric	34.64589208	17.04960537
Religious Studies	90A (Intructor 2)	Intro Topic Rel Std	Lower Division	Clg of Letters & Science	L&S Undergrad Studies Division	UG Interdisciplinary Studies	10.02608183	-3.789437397
English	R50	Fresh-Soph Sem	Lower Division	Clg of Letters & Science	L&S Arts & Humanities Division	English	2.559207649	2.628380047
History	151B	Britain, 1660-1851	Upper Division	Clg of Letters & Science	L&S Social Sciences Division	History	22.61976198	6.52250414
International & Area Stds	196 (Intructor 4)	Special Research	Upper Division	Clg of Letters & Science	L&S Social Sciences Division	Interdisc Social Science Pgms	-2.670930562	11.19102945
English	N118	Milton	Upper Division	Clg of Letters & Science	L&S Arts & Humanities Division	English	34.43492312	0.76464735
Ethnic Studies	N190 (Intructor 2)	Adv Sem Eth Std	Upper Division	Clg of Letters & Science	L&S Social Sciences Division	Ethnic Studies	13.68005239	13.26571973
Psychology	162	Human Happiness	Upper Division	Clg of Letters & Science	L&S Social Sciences Division	Psychology	-8.34960915	6.700879877
Ethnic Studies	126	Gender & Sexuality	Upper Division	Clg of Letters & Science	L&S Social Sciences Division	Ethnic Studies	13.09172467	11.71728968
Geography	246	Geomorphology Calif	Graduate Course	Clg of Letters & Science	L&S Social Sciences Division	Geography	-14.77995616	21.67694075
Cognitive Science	C104	Mind,Lang,Politics	Upper Division	Clg of Letters & Science	L&S Social Sciences Division	Interdisc Social Science Pgms	-4.006514384	-22.73654702
Materials Science & Eng	122	Ceram Proc	Upper Division	Clg of Engineering	Clg of Engineering	Materials Science & Eng	-28.51337452	-19.88022971
Gender & Womens Studies	155	Gen Trans Migration	Upper Division	Clg of Letters & Science	L&S Social Sciences Division	Gender & Womens Studies	10.23023305	8.397620172
Rhetoric	172	Social Theory	Upper Division	Clg of Letters & Science	L&S Arts & Humanities Division	Rhetoric	35.08684415	16.16748532
Education	C193A	Environmental Ed	Upper Division	Grad School of Education	Grad School of Education	Education	1.919296491	10.40726669
History	152A	Modern Ireland	Upper Division	Clg of Letters & Science	L&S Social Sciences Division	History	23.22632191	7.770539892
History	158A	Europe 1715-1815	Upper Division	Clg of Letters & Science	L&S Social Sciences Division	History	23.26167042	7.691238795
Linguistics	R6	Ling Writing Wkshp	Lower Division	Clg of Letters & Science	L&S Social Sciences Division	Linguistics	0.173792246	2.264121477
Spanish	113	Topic In Lat Am Cul	Upper Division	Clg of Letters & Science	L&S Arts & Humanities Division	Spanish & Portuguese	20.28287218	14.2507553
Media Studies	190 (Intructor 5)	Special Topics	Upper Division	Clg of Letters & Science	L&S Undergrad Studies Division	UG Interdisciplinary Studies	16.42312566	20.2207888
English	190 (Intructor 12)	Research Seminar	Upper Division	Clg of Letters & Science	L&S Arts & Humanities Division	English	33.94203809	-3.891776123
Classics	39I	Fresh/Soph Seminar	Lower Division	Clg of Letters & Science	L&S Arts & Humanities Division	Classics	17.62122303	-5.587995698
Sociology	190 (Intructor 15)	Sem & Res In Sociol	Upper Division	Clg of Letters & Science	L&S Social Sciences Division	Sociology	10.71567505	27.809428
Computer Science	194 (Intructor 7)	Special Topics	Upper Division	Clg of Engineering	Clg of Engineering	Electrical Eng & Computer Sci	-16.12703543	-18.46689555
African American Studies	119	Selected Topics	Upper Division	Clg of Letters & Science	L&S Social Sciences Division	African American Studies	10.36242918	16.57629033
Religious Studies	90A (Intructor 3)	Intro Topic Rel Std	Lower Division	Clg of Letters & Science	L&S Undergrad Studies Division	UG Interdisciplinary Studies	10.49728303	-4.032378958
Letters & Science	R44	Western Civ	Lower Division	Clg of Letters & Science	L&S Undergrad Studies Division	UG Interdisciplinary Studies	0.565291926	2.330884813
Industrial Eng & Ops Rsch	190C (Intructor 2)	Advance Topics Ieor	Upper Division	Clg of Engineering	Clg of Engineering	Industrial Eng & Ops Research	-20.24878655	-3.904131815
Env Sci, Policy, & Mgmt	101A	Sierra Nevada Ecol	Upper Division	Clg of Natural Resources	Clg of Natural Resources	Env Sci, Policy, & Mgmt	-24.11469146	21.55566152
Chinese	188	Pop Cul 20c China	Upper Division	Clg of Letters & Science	L&S Arts & Humanities Division	East Asian Lang & Culture	10.11742312	-22.88184051
Persian	103A	Class Persian Poet	Upper Division	Clg of Letters & Science	L&S Arts & Humanities Division	Near Eastern Studies	16.21873764	-2.769781241
French	177A	Hist, Crit Of Film	Upper Division	Clg of Letters & Science	L&S Arts & Humanities Division	French	32.50254259	-12.0887229
Education	190B (Intructor 2)	Unraveling Educ	Upper Division	Grad School of Education	Grad School of Education	Education	8.407179385	10.29470259
Nutritional Science & Tox	190 (Intructor 3)	Intro Res Nutrsci	Upper Division	Clg of Natural Resources	Clg of Natural Resources	Nutritional Sciences & Tox	-34.26973626	8.863590627
Industrial Eng & Ops Rsch	190E (Intructor 1)	Advance Topics Ieor	Upper Division	Clg of Engineering	Clg of Engineering	Industrial Eng & Ops Research	-21.24127591	-4.966715527
Env Sci, Policy, & Mgmt	194 (Intructor 5)	Sem In C Res St	Upper Division	Clg of Natural Resources	Clg of Natural Resources	Env Sci, Policy, & Mgmt	-19.96887067	18.35811503
Env Sci, Policy, & Mgmt	194 (Intructor 6)	Sem In C Res St	Upper Division	Clg of Natural Resources	Clg of Natural Resources	Env Sci, Policy, & Mgmt	-19.68898277	18.57501311
Computer Science	3S	Intro Symbolic Prog	Lower Division	Clg of Engineering	Clg of Engineering	Electrical Eng & Computer Sci	1.198942138	4.196601238
Env Sci, Policy, & Mgmt	194 (Intructor 7)	Sem In C Res St	Upper Division	Clg of Natural Resources	Clg of Natural Resources	Env Sci, Policy, & Mgmt	-20.21554333	19.01973992
Education	190 (Intructor 2)	Crit Studies In Ed	Upper Division	Grad School of Education	Grad School of Education	Education	6.702295993	17.13614718
Near Eastern Studies	103	Egyptian Religion	Upper Division	Clg of Letters & Science	L&S Arts & Humanities Division	Near Eastern Studies	18.07328595	-3.557783656
Economics	122	Industrial Org Sem	Upper Division	Clg of Letters & Science	L&S Social Sciences Division	Economics	-16.61273717	-7.214067214
Political Science	C196W (Intructor 1)	Special Research	Upper Division	Clg of Letters & Science	L&S Social Sciences Division	Political Science	2.457216992	36.90869915
LGBT Studies	C146	Cul Rep Sexualities	Upper Division	Clg of Letters & Science	L&S Social Sciences Division	Gender & Womens Studies	10.98793937	6.987291476
English	190 (Intructor 13)	Research Seminar	Upper Division	Clg of Letters & Science	L&S Arts & Humanities Division	English	37.81042075	0.488311061
Southeast Asian	137	Islam & Soc Seasia	Upper Division	Clg of Letters & Science	L&S Arts & Humanities Division	South & SE Asian Studies	11.7114822	-8.416575571
Art Practice	142	New Genres	Upper Division	Clg of Letters & Science	L&S Arts & Humanities Division	Art Practice	17.17025583	-28.29208447
Art Practice	122	App To Prntmg Lith	Upper Division	Clg of Letters & Science	L&S Arts & Humanities Division	Art Practice	17.32554623	-28.9733059
Sociology	190 (Intructor 16)	Sem & Res In Sociol	Upper Division	Clg of Letters & Science	L&S Social Sciences Division	Sociology	11.00318615	27.9615384
South Asian	121	Classic Ind Lit Trs	Upper Division	Clg of Letters & Science	L&S Arts & Humanities Division	South & SE Asian Studies	11.49894259	-10.03015952
Political Science	C196W (Intructor 2)	Special Research	Upper Division	Clg of Letters & Science	L&S Social Sciences Division	Political Science	0.60752117	39.8664912
Environmental Sciences	196A (Intructor 2)	Sen Res Sem Env Sci	Upper Division	Clg of Letters & Science	L&S Undergrad Studies Division	UG Interdisciplinary Studies	-18.71245564	14.90061174
Sociology	190AC (Intructor 1)	Sem/Res In Soc:Ac	Upper Division	Clg of Letters & Science	L&S Social Sciences Division	Sociology	10.25987081	27.63993183
Energy and Resources	190 (Intructor 2)	Ene,Env Dev Sec Iss	Upper Division	Clg of Natural Resources	Clg of Natural Resources	Energy & Resources Grad Grp	-17.91335274	17.59983036
UGIS-UG Interdisc Studies	C196W (Intructor 2)	Special Research	Upper Division	Clg of Letters & Science	L&S Undergrad Studies Division	UG Interdisciplinary Studies	1.968087549	32.45867009
UGIS-UG Interdisc Studies	39B	Fresh/Soph Seminar	Lower Division	Clg of Letters & Science	L&S Undergrad Studies Division	UG Interdisciplinary Studies	0.78582071	-3.295313624
German	151	Poetry	Upper Division	Clg of Letters & Science	L&S Arts & Humanities Division	German	25.60241313	-11.70636369
Political Science	149J	Topics In Area Stdy	Upper Division	Clg of Letters & Science	L&S Social Sciences Division	Political Science	2.347913919	40.77965992
Sociology	144	Ethnic Politics	Upper Division	Clg of Letters & Science	L&S Social Sciences Division	Sociology	10.07888317	25.04633534
Anthropology	C123F	Disc Near East Arch	Upper Division	Clg of Letters & Science	L&S Social Sciences Division	Anthropology	-7.679494093	15.10893438
Anthropology	136I	Archaeology & Media	Upper Division	Clg of Letters & Science	L&S Social Sciences Division	Anthropology	-4.81664964	17.4058657
Rhetoric	168	Adv Law & Discourse	Upper Division	Clg of Letters & Science	L&S Arts & Humanities Division	Rhetoric	34.62515231	16.87914169
Env Sci, Policy, & Mgmt	78A	Teach Learn Env Sci	Lower Division	Clg of Natural Resources	Clg of Natural Resources	Env Sci, Policy, & Mgmt	-13.71964763	14.44860673
Plant Biology	170	Plant Biotech Appl	Upper Division	Clg of Natural Resources	Clg of Natural Resources	Plant & Microbial Biology	-29.02112424	16.89530095
Ethnic Studies	190 (Intructor 2)	Adv Sem In Eth Std	Upper Division	Clg of Letters & Science	L&S Social Sciences Division	Ethnic Studies	11.77186751	13.21499446
Civil & Environmental Eng	122	Design Steel Struct	Upper Division	Clg of Engineering	Clg of Engineering	Civil & Environmental Eng	-39.62896004	-20.00691294
Sociology	190 (Intructor 17)	Sem & Res In Sociol	Upper Division	Clg of Letters & Science	L&S Social Sciences Division	Sociology	10.70429761	27.85563477
Architecture	136	Literature Of Space	Upper Division	Clg of Environmental Design	Clg of Environmental Design	Architecture	-11.67176147	28.43699229
Civil & Environmental Eng	123	Des Reinf Con Struc	Upper Division	Clg of Engineering	Clg of Engineering	Civil & Environmental Eng	-39.67478665	-20.06992106
African American Studies	150B	Afriam Lit '20-Pres	Upper Division	Clg of Letters & Science	L&S Social Sciences Division	African American Studies	7.370306822	13.92056087
Plant Biology	160L	Plant Mol Genet Lab	Upper Division	Clg of Natural Resources	Clg of Natural Resources	Plant & Microbial Biology	-29.91379893	18.46445209
Peace & Conflict Studies	190 (Intructor 3)	Senior Seminar	Upper Division	Clg of Letters & Science	L&S Social Sciences Division	Interdisc Social Science Pgms	1.174727009	22.2110014
Ethnic Studies	103A	Racializatin&Empire	Upper Division	Clg of Letters & Science	L&S Social Sciences Division	Ethnic Studies	13.03582633	13.70791452
Political Science	149Y	Topics In Area Stdy	Upper Division	Clg of Letters & Science	L&S Social Sciences Division	Political Science	3.940960611	40.96544103
Env Sci, Policy, & Mgmt	9	Env Sci Case Stdy	Lower Division	Clg of Natural Resources	Clg of Natural Resources	Env Sci, Policy, & Mgmt	-13.4201505	14.01749051
Legal Studies	190 (Intructor 4)	Topics In Law/Soc	Upper Division	School of Law	School of Law	Law	19.23367184	32.59113632
Computer Science	194 (Intructor 8)	Special Topics	Upper Division	Clg of Engineering	Clg of Engineering	Electrical Eng & Computer Sci	-13.88460801	-23.34703961
Computer Science	194 (Intructor 9)	Special Topics	Upper Division	Clg of Engineering	Clg of Engineering	Electrical Eng & Computer Sci	-14.85454788	-22.08985776
Environmental Design	170	Social Art Of Arch	Upper Division	Clg of Environmental Design	Clg of Environmental Design	Architecture	-10.29332854	28.53950671
Integrative Biology	163	Molecular Evolution	Upper Division	Clg of Letters & Science	L&S Biological Sciences Div	Integrative Biology	-27.48935777	10.9637246
Celtic Studies	171	Romanticism	Upper Division	Clg of Letters & Science	L&S Arts & Humanities Division	Scandinavian	20.50593933	-9.108060733
Sociology	C184	Fam In Comp Perspec	Upper Division	Clg of Letters & Science	L&S Social Sciences Division	Sociology	7.691631082	23.28257999
Asian American Studies	123	Korean Amer History	Upper Division	Clg of Letters & Science	L&S Social Sciences Division	Ethnic Studies	7.053335717	-18.32206607
Religious Studies	190 (Intructor 4)	Topics In Religion	Upper Division	Clg of Letters & Science	L&S Undergrad Studies Division	UG Interdisciplinary Studies	9.348262094	-6.496979074
Chinese	156	Modern Chinese Lit	Upper Division	Clg of Letters & Science	L&S Arts & Humanities Division	East Asian Lang & Culture	10.23378583	-23.23049491
Journalism	102AC	Journ Meets Drama	Upper Division	Grad School of Journalism	Grad School of Journalism	Journalism	20.76155261	7.66551258
Linguistics	151	Lang & Gender	Upper Division	Clg of Letters & Science	L&S Social Sciences Division	Linguistics	-3.418853641	-25.25383245
History of Art	190F (Intructor 10)	19th-20th Century	Upper Division	Clg of Letters & Science	L&S Arts & Humanities Division	History of Art	23.00464715	-27.54757476
Statistics	151B	Linear Modelling	Upper Division	Clg of Letters & Science	L&S Math & Phys Sciences Div	Statistics	-18.51676728	-10.81907878
Italian Studies	163	Spec Topic Ital Lit	Upper Division	Clg of Letters & Science	L&S Arts & Humanities Division	Italian Studies	24.29183979	-8.272610169
Near Eastern Studies	175	Hist Cult Afghan	Upper Division	Clg of Letters & Science	L&S Arts & Humanities Division	Near Eastern Studies	15.17474833	-0.923191414
Slavic Languages & Lit	130	Medieval Rus'	Upper Division	Clg of Letters & Science	L&S Arts & Humanities Division	Slavic Languages & Literatures	20.20325906	-15.34601177
Religious Studies	C90B (Intructor 1)	Intro Topic Rel Std	Lower Division	Clg of Letters & Science	L&S Undergrad Studies Division	UG Interdisciplinary Studies	11.56579026	-4.660407595
South & SE Asian Studies	C51	Intro Topic Rel Std	Lower Division	Clg of Letters & Science	L&S Arts & Humanities Division	South & SE Asian Studies	3.418055732	2.944883298
Plant Biology	39E	Fresh/Soph Seminar	Lower Division	Clg of Natural Resources	Clg of Natural Resources	Plant & Microbial Biology	1.666038256	-6.078020899
Anthropology	C146	Mobile City Chronic	Upper Division	Clg of Letters & Science	L&S Social Sciences Division	Anthropology	-5.181805552	14.54879098
Mathematics	91	Special Topics	Lower Division	Clg of Letters & Science	L&S Math & Phys Sciences Div	Mathematics	-2.762270616	-2.249772897
Music	128D	J. S. Bach	Upper Division	Clg of Letters & Science	L&S Arts & Humanities Division	Music	-2.736044623	-18.49500419
Native American Studies	176	Nat Am In Southwest	Upper Division	Clg of Letters & Science	L&S Social Sciences Division	Ethnic Studies	7.422817562	5.635720148
History	109B	Mid East 1000-1750	Upper Division	Clg of Letters & Science	L&S Social Sciences Division	History	18.3195676	3.109356405
English	134	Contemp Lit	Upper Division	Clg of Letters & Science	L&S Arts & Humanities Division	English	34.43895807	0.219583133
Slavic Languages & Lit	106A	Adv Russ Herit Spkr	Upper Division	Clg of Letters & Science	L&S Arts & Humanities Division	Slavic Languages & Literatures	20.14528131	-18.01573782
Political Science	116M	Topics Pol Theory	Upper Division	Clg of Letters & Science	L&S Social Sciences Division	Political Science	2.362732193	41.62338647
Political Science	N113A	Amer Pol Theory	Upper Division	Clg of Letters & Science	L&S Social Sciences Division	Political Science	2.26331485	41.64960314
Psychology	119	Drugs And Behavior	Upper Division	Clg of Letters & Science	L&S Social Sciences Division	Psychology	-9.253302534	7.451807113
English	N130D	Am Lit: 1900-45	Upper Division	Clg of Letters & Science	L&S Arts & Humanities Division	English	33.84309154	0.77810452
Interdisciplinary Studies	C125	Media And Politics	Upper Division	Clg of Letters & Science	L&S Undergrad Studies Division	UG Interdisciplinary Studies	17.41904411	10.01569329
Rhetoric	125	Poetics And Poetry	Upper Division	Clg of Letters & Science	L&S Arts & Humanities Division	Rhetoric	31.92628224	16.04002605
Geography	172	Topics Social Geog	Upper Division	Clg of Letters & Science	L&S Social Sciences Division	Geography	-12.95181645	20.81238351
Public Health	140	Risk & Demo Stat	Upper Division	School of Public Health	School of Public Health	Public Health	-14.65540691	9.8774841
East Asian Languages	106	Making Of Meaning	Upper Division	Clg of Letters & Science	L&S Arts & Humanities Division	East Asian Lang & Culture	7.141078245	-24.85905851
Chemistry	122	Quantum Mechanics	Upper Division	Clg of Chemistry	Clg of Chemistry	Chemistry	-33.66550304	-0.882446047
Molecular & Cell Biology	282	Tumor Biology Sem	Graduate Course	Clg of Letters & Science	L&S Biological Sciences Div	Molecular & Cell Biology	-30.25737341	6.245863242
Spanish	168	Lang Narrative	Upper Division	Clg of Letters & Science	L&S Arts & Humanities Division	Spanish & Portuguese	20.67273523	14.90864567
English	116	Bkgrds Of Eng Lit	Upper Division	Clg of Letters & Science	L&S Arts & Humanities Division	English	34.3088483	-2.541334004
Art Practice	23AC	Amer Cyber Culture	Lower Division	Clg of Letters & Science	L&S Arts & Humanities Division	Art Practice	17.61510933	-25.40582703
Integrative Biology	194 (Intructor 2)	Ugsi For Ib Courses	Upper Division	Clg of Letters & Science	L&S Biological Sciences Div	Integrative Biology	-24.02149156	5.062957237
Media Studies	150	Topics Film	Upper Division	Clg of Letters & Science	L&S Undergrad Studies Division	UG Interdisciplinary Studies	15.57404769	20.88135031
Italian Studies	39F	Fresh/Soph Seminar	Lower Division	Clg of Letters & Science	L&S Arts & Humanities Division	Italian Studies	-3.487769493	-5.113775901
Slavic Languages & Lit	39M	Lower Div Seminar	Lower Division	Clg of Letters & Science	L&S Arts & Humanities Division	Slavic Languages & Literatures	-2.678147479	-3.322286608
Information	W10	Introtoinformation	Lower Division	School of Information	School of Information	Information	4.405974339	-5.172687398
Letters & Science	24	Freshman Seminar	Lower Division	Clg of Letters & Science	L&S Undergrad Studies Division	UG Interdisciplinary Studies	-8.330423221	-3.698363478
Scandinavian	24	Freshman Seminars	Lower Division	Clg of Letters & Science	L&S Arts & Humanities Division	Scandinavian	-6.141777822	-4.254808589
Slavic Languages & Lit	6A	Intro Russ Herit Sp	Lower Division	Clg of Letters & Science	L&S Arts & Humanities Division	Slavic Languages & Literatures	20.10622727	-17.98443184
Mechanical Engineering	164	Marine Stat & Struc	Upper Division	Clg of Engineering	Clg of Engineering	Mechanical Engineering	-32.65300479	-23.17594355
Visual Studies	186A	Documentary Photo	Upper Division	Clg of Environmental Design	Clg of Environmental Design	Architecture	-9.424935728	29.96882567
Integrative Biology	290 (Intructor 1)	Research Seminar	Graduate Course	Clg of Letters & Science	L&S Biological Sciences Div	Integrative Biology	-8.863356717	16.57208903
Anthropology	196 (Intructor 2)	Undergrad Sem	Upper Division	Clg of Letters & Science	L&S Social Sciences Division	Anthropology	15.86751672	-25.13885034
Earth & Planetary Science	84	Sophomore Seminar	Lower Division	Clg of Letters & Science	L&S Math & Phys Sciences Div	Earth & Planetary Science	-0.648921115	4.780630689
Education	185	Gender & Education	Upper Division	Grad School of Education	Grad School of Education	Education	2.817960261	10.67921832
Physics	H190 (Intructor 1)	Phys Hnrs Course	Upper Division	Clg of Letters & Science	L&S Math & Phys Sciences Div	Physics	-27.38773287	-11.62561191
English	176	Lit & Pop Culture	Upper Division	Clg of Letters & Science	L&S Arts & Humanities Division	English	39.86414633	-0.828645142
Environmental Sciences	100	Methods Of Env Sci	Upper Division	Clg of Letters & Science	L&S Undergrad Studies Division	UG Interdisciplinary Studies	-18.82492714	15.14119391
Sociology	146	Immig In Global Per	Upper Division	Clg of Letters & Science	L&S Social Sciences Division	Sociology	6.835808913	24.18537642
Sociology	180E	Comp Persp: Educ	Upper Division	Clg of Letters & Science	L&S Social Sciences Division	Sociology	7.593993311	23.64437262
Comparative Literature	R3B	English Comp/Read	Lower Division	Clg of Letters & Science	L&S Arts & Humanities Division	Comparative Literature	3.652989282	5.989964496
Anthropology	121B	Theory Am Hist Arch	Upper Division	Clg of Letters & Science	L&S Social Sciences Division	Anthropology	-7.620399699	15.25266141
History of Art	190F (Intructor 11)	19th-20th Century	Upper Division	Clg of Letters & Science	L&S Arts & Humanities Division	History of Art	22.28393225	-27.2327343
Architecture	84	Sophomore Seminar	Lower Division	Clg of Environmental Design	Clg of Environmental Design	Architecture	-8.656238613	-3.577831
Information	146	Fdns Of New Media	Upper Division	School of Information	School of Information	Information	4.692418706	17.82515235
Psychology	192AC	Special Topics Ac	Upper Division	Clg of Letters & Science	L&S Social Sciences Division	Psychology	-8.092447643	5.253837437
Slavic Languages & Lit	10	Elem Intensive Russ	Lower Division	Clg of Letters & Science	L&S Arts & Humanities Division	Slavic Languages & Literatures	20.25052847	-15.38856836
American Studies	C125	Media And Politics	Upper Division	Clg of Letters & Science	L&S Undergrad Studies Division	UG Interdisciplinary Studies	11.54938672	18.96981272
American Studies	188H	Asian Amer Culture	Upper Division	Clg of Letters & Science	L&S Undergrad Studies Division	UG Interdisciplinary Studies	2.106731455	-14.44562203
Architecture	123	2-D Computer Tech	Upper Division	Clg of Environmental Design	Clg of Environmental Design	Architecture	-11.14121938	29.79724119
American Studies	180A	Advertising America	Upper Division	Clg of Letters & Science	L&S Undergrad Studies Division	UG Interdisciplinary Studies	2.236412222	-14.17761753
Business Admin-Undergrad	196 (Intructor 7)	Spec Topics Bus Adm	Upper Division	Haas School of Business	Haas School of Business	Business	-16.45031497	0.33266614
Gender & Womens Studies	125	Women And Film	Upper Division	Clg of Letters & Science	L&S Social Sciences Division	Gender & Womens Studies	10.69755294	6.713250211
Public Policy	190 (Intructor 2)	Spec Topics Pub Pol	Upper Division	Goldman School Public Policy	Goldman School Public Policy	Public Policy	-0.764498343	29.10014188
Psychology	C113	Biological Clocks	Upper Division	Clg of Letters & Science	L&S Social Sciences Division	Psychology	-10.1683418	7.921111363
History	165D	Erly Mod Europe Soc	Upper Division	Clg of Letters & Science	L&S Social Sciences Division	History	22.93210787	7.374968223
Public Health	196 (Intructor 1)	Spec Topics Pb Hlth	Upper Division	School of Public Health	School of Public Health	Public Health	-6.512329397	21.90845293
Integrative Biology	144	Animal Behavior	Upper Division	Clg of Letters & Science	L&S Biological Sciences Div	Integrative Biology	-26.97329938	10.48545817
Environ Econ & Policy	131	Globalization&Envir	Upper Division	Clg of Natural Resources	Clg of Natural Resources	Ag & Resource Econ & Pol	-15.91539328	11.30671222
History of Art	C120B	Art Ancient Meso 2	Upper Division	Clg of Letters & Science	L&S Arts & Humanities Division	History of Art	22.93407674	-25.78604881
Business Admin-Undergrad	196 (Intructor 8)	Spec Topics Bus Adm	Upper Division	Haas School of Business	Haas School of Business	Business	-16.62073675	-0.156150399
Integrative Biology	C143A	Biological Clocks	Upper Division	Clg of Letters & Science	L&S Biological Sciences Div	Integrative Biology	-28.06285946	10.10094158
Plant Biology	110	Biology Of Fungi	Upper Division	Clg of Natural Resources	Clg of Natural Resources	Plant & Microbial Biology	-27.99696887	17.46554041
Plant Biology	110L	Biol Of Fungi Lab	Upper Division	Clg of Natural Resources	Clg of Natural Resources	Plant & Microbial Biology	-27.99580552	17.465449
History of Art	51	Intro Medieval Art	Lower Division	Clg of Letters & Science	L&S Arts & Humanities Division	History of Art	19.70789415	-24.14977824
History of Art	131C	Art In Mod China	Upper Division	Clg of Letters & Science	L&S Arts & Humanities Division	History of Art	20.69080725	-25.83707565
Public Health	180	Evol Of Hum Sex	Upper Division	School of Public Health	School of Public Health	Public Health	-19.4050209	5.771660614
History	185B	Xianity From 1250	Upper Division	Clg of Letters & Science	L&S Social Sciences Division	History	21.94315383	6.17817927
Scandinavian	170	Arctic Folklore	Upper Division	Clg of Letters & Science	L&S Arts & Humanities Division	Scandinavian	19.22750688	-9.467937193
Letters & Science	C103	Edible Ed Storytell	Upper Division	Clg of Letters & Science	L&S Undergrad Studies Division	UG Interdisciplinary Studies	-4.606920891	7.458861677
Letters & Science	5	Entrepreneurship	Lower Division	Clg of Letters & Science	L&S Undergrad Studies Division	UG Interdisciplinary Studies	2.554331776	2.596610227
Psychology	165	Psych Of Creativity	Upper Division	Clg of Letters & Science	L&S Social Sciences Division	Psychology	-9.058152433	7.595371565
Electrical Engineering	127A	Optimization Models	Upper Division	Clg of Engineering	Clg of Engineering	Electrical Eng & Computer Sci	-17.32109336	-24.01623262
Computer Science	194 (Intructor 10)	Special Topics	Upper Division	Clg of Engineering	Clg of Engineering	Electrical Eng & Computer Sci	-14.43269884	-22.67706769
Interdisciplinary Studies	62	Rep Self-Deception	Lower Division	Clg of Letters & Science	L&S Undergrad Studies Division	UG Interdisciplinary Studies	4.819161002	2.900777925
Scandinavian	165	Scandin Folklore	Upper Division	Clg of Letters & Science	L&S Arts & Humanities Division	Scandinavian	19.28861047	-9.439064341
History of Art	C189	The American Forest	Upper Division	Clg of Letters & Science	L&S Arts & Humanities Division	History of Art	20.18408802	-26.55541249
Public Health	113	Chip	Upper Division	School of Public Health	School of Public Health	Public Health	-19.98764858	6.095470425
Environmental Sciences	196B (Intructor 4)	Sen Res Sem Env Sci	Upper Division	Clg of Letters & Science	L&S Undergrad Studies Division	UG Interdisciplinary Studies	-18.84944966	14.7545154
Chicano Studies	70	Latino Politics	Lower Division	Clg of Letters & Science	L&S Social Sciences Division	Ethnic Studies	8.469345005	4.49918209
Demography	C165	Fam In Comp Perspec	Upper Division	Clg of Letters & Science	L&S Social Sciences Division	Demography	3.112025816	11.76514865
Psychology	H194B (Intructor 2)	Honors Seminar	Upper Division	Clg of Letters & Science	L&S Social Sciences Division	Psychology	-10.61912408	8.864080662
Nutritional Science & Tox	120	Molecular Toxicolog	Upper Division	Clg of Natural Resources	Clg of Natural Resources	Nutritional Sciences & Tox	-32.17737467	8.774156478
Philosophy	114	Hist Of Pol Philos	Upper Division	Clg of Letters & Science	L&S Arts & Humanities Division	Philosophy	14.08445753	-36.68006226
Molecular & Cell Biology	110L	Biochem & Molbi Lab	Upper Division	Clg of Letters & Science	L&S Biological Sciences Div	Molecular & Cell Biology	-32.34312131	1.069169878
Sociology	190 (Intructor 18)	Sem & Res In Sociol	Upper Division	Clg of Letters & Science	L&S Social Sciences Division	Sociology	10.97842457	28.12030179
Env Sci, Policy, & Mgmt	90 (Intructor 3)	Intro To Crs Major	Lower Division	Clg of Natural Resources	Clg of Natural Resources	Env Sci, Policy, & Mgmt	-17.03992165	16.5305139
Political Science	149Z	Topics In Area Stdy	Upper Division	Clg of Letters & Science	L&S Social Sciences Division	Political Science	1.407043304	41.29858261
Environmental Sciences	10	Intro Environ Sci	Lower Division	Clg of Letters & Science	L&S Undergrad Studies Division	UG Interdisciplinary Studies	-0.146708303	5.240583245
Education	189	Democracy And Educ	Upper Division	Grad School of Education	Grad School of Education	Education	1.979014741	10.40267645
Gender & Womens Studies	C146	Cul Rep Sexualities	Upper Division	Clg of Letters & Science	L&S Social Sciences Division	Gender & Womens Studies	9.919470986	6.87060924
Media Studies	C125	Media And Politics	Upper Division	Clg of Letters & Science	L&S Undergrad Studies Division	UG Interdisciplinary Studies	15.45567191	19.19853363
Political Science	140F	Topics In Comp Pol	Upper Division	Clg of Letters & Science	L&S Social Sciences Division	Political Science	2.319752182	41.5194406
English	N130A	Am Lit: Before 1800	Upper Division	Clg of Letters & Science	L&S Arts & Humanities Division	English	34.12651846	0.771256805
Political Science	109R	Topics In Amer Pol	Upper Division	Clg of Letters & Science	L&S Social Sciences Division	Political Science	1.438368269	40.36094516
English	N121	Romantic Period	Upper Division	Clg of Letters & Science	L&S Arts & Humanities Division	English	33.90279321	0.798505336
Journalism	C103	Edible Ed Storytell	Upper Division	Grad School of Journalism	Grad School of Journalism	Journalism	-4.591975542	7.441133209
South Asian	C141	Relig South India	Upper Division	Clg of Letters & Science	L&S Arts & Humanities Division	South & SE Asian Studies	11.32907696	-9.461804496
Integrative Biology	181	Paleobotany	Upper Division	Clg of Letters & Science	L&S Biological Sciences Div	Integrative Biology	-26.97138535	11.21497576
Religious Studies	90A (Intructor 4)	Intro Topic Rel Std	Lower Division	Clg of Letters & Science	L&S Undergrad Studies Division	UG Interdisciplinary Studies	11.75455079	-4.832630748
Religious Studies	190 (Intructor 5)	Topics In Religion	Upper Division	Clg of Letters & Science	L&S Undergrad Studies Division	UG Interdisciplinary Studies	11.15302636	-4.307459676
Environmental Sciences	196A (Intructor 3)	Sen Res Sem Env Sci	Upper Division	Clg of Letters & Science	L&S Undergrad Studies Division	UG Interdisciplinary Studies	-18.80013506	14.88844902
Interdisciplinary Studies	100G	Intro Sci, Soc Eth	Upper Division	Clg of Letters & Science	L&S Undergrad Studies Division	UG Interdisciplinary Studies	3.939492795	16.88394007
City & Regional Planning	190 (Intructor 1)	Adv Topcs Urban Stu	Upper Division	Clg of Environmental Design	Clg of Environmental Design	City & Regional Planning	-11.42676815	26.86233033
History	6	Chinese Civilizatn	Lower Division	Clg of Letters & Science	L&S Social Sciences Division	History	19.78138472	2.061400322
Rhetoric	151	Contact & Conquest	Upper Division	Clg of Letters & Science	L&S Arts & Humanities Division	Rhetoric	34.50585409	16.44561161
Rhetoric	157A	Modern Pol Theory	Upper Division	Clg of Letters & Science	L&S Arts & Humanities Division	Rhetoric	33.8119196	14.39958275
History	111A	Se Asia To 18 Cent	Upper Division	Clg of Letters & Science	L&S Social Sciences Division	History	20.72486115	0.793882335
Political Science	149I	Topics In Area Stdy	Upper Division	Clg of Letters & Science	L&S Social Sciences Division	Political Science	1.542488835	40.92132176
Political Science	123A	Topics Intntl Rel	Upper Division	Clg of Letters & Science	L&S Social Sciences Division	Political Science	2.178790012	37.53279135
Psychology	109	History Of Psych	Upper Division	Clg of Letters & Science	L&S Social Sciences Division	Psychology	-9.148931106	8.12188334
English	190 (Intructor 14)	Research Seminar	Upper Division	Clg of Letters & Science	L&S Arts & Humanities Division	English	38.87113174	-1.745673825
Religious Studies	C162	Relig South India	Upper Division	Clg of Letters & Science	L&S Undergrad Studies Division	UG Interdisciplinary Studies	11.64082984	-5.324184668
Education	190B (Intructor 3)	Unraveling Educ	Upper Division	Grad School of Education	Grad School of Education	Education	8.588196009	10.17233273
Philosophy	156A	Analytic Phil:Frege	Upper Division	Clg of Letters & Science	L&S Arts & Humanities Division	Philosophy	14.04874649	-37.57322714
English	190 (Intructor 15)	Research Seminar	Upper Division	Clg of Letters & Science	L&S Arts & Humanities Division	English	39.06364486	-0.795169828
Chicano Studies	142	Maj Chicano Writers	Upper Division	Clg of Letters & Science	L&S Social Sciences Division	Ethnic Studies	14.80869211	12.11444036
Rhetoric	159B	Pol/Legal Theory	Upper Division	Clg of Letters & Science	L&S Arts & Humanities Division	Rhetoric	34.8915234	15.86656095
Anthropology	196 (Intructor 3)	Undergrad Sem	Upper Division	Clg of Letters & Science	L&S Social Sciences Division	Anthropology	-8.850838378	17.94390034
Korean	185	Picturing Korea	Upper Division	Clg of Letters & Science	L&S Arts & Humanities Division	East Asian Lang & Culture	3.853143322	-21.99501179
Computer Science	W10	Beauty Joy Computng	Lower Division	Clg of Engineering	Clg of Engineering	Electrical Eng & Computer Sci	1.924531691	-7.564869725
Native American Studies	120	Topics Nat Am Art	Upper Division	Clg of Letters & Science	L&S Social Sciences Division	Ethnic Studies	8.93405512	5.58663918
Legal Studies	190 (Intructor 5)	Topics In Law/Soc	Upper Division	School of Law	School of Law	Law	18.22105574	33.46085651
Integrative Biology	106A	Physchemoce	Upper Division	Clg of Letters & Science	L&S Biological Sciences Div	Integrative Biology	-28.3846013	11.22316294
Env Sci, Policy, & Mgmt	194A (Intructor 1)	Senior Seminr Crs	Upper Division	Clg of Natural Resources	Clg of Natural Resources	Env Sci, Policy, & Mgmt	-19.484744	19.68574801
Nutritional Science & Tox	190 (Intructor 4)	Intro Res Nutrsci	Upper Division	Clg of Natural Resources	Clg of Natural Resources	Nutritional Sciences & Tox	-34.31444029	8.591267973
Theater Dance & Perf Stds	139	Playwriting	Upper Division	Clg of Letters & Science	L&S Arts & Humanities Division	Theater Dance & Perf Stds	34.5880716	-20.65441871
Psychology	H194A (Intructor 3)	Honors Seminar	Upper Division	Clg of Letters & Science	L&S Social Sciences Division	Psychology	-12.06414066	6.376807727
Education	290C (Intructor 1)	Sp Topic Sem:Dcemst	Graduate Course	Grad School of Education	Grad School of Education	Education	-0.562235427	7.637971216
South Asian	C127	Relign Erly India	Upper Division	Clg of Letters & Science	L&S Arts & Humanities Division	South & SE Asian Studies	11.93188581	-9.727644079
Ethnic Studies	190 (Intructor 3)	Adv Sem In Eth Std	Upper Division	Clg of Letters & Science	L&S Social Sciences Division	Ethnic Studies	14.09450751	-0.228876863
Env Sci, Policy, & Mgmt	194B (Intructor 1)	Secapstone	Upper Division	Clg of Natural Resources	Clg of Natural Resources	Env Sci, Policy, & Mgmt	-16.95885622	20.25344797
Near Eastern Studies	193	Archae Field School	Upper Division	Clg of Letters & Science	L&S Arts & Humanities Division	Near Eastern Studies	-8.015633552	14.36222902
Music	39M	Fresh/Soph Seminar	Lower Division	Clg of Letters & Science	L&S Arts & Humanities Division	Music	-0.569256375	-3.160214773
Nutritional Science & Tox	190 (Intructor 5)	Intro Res Nutrsci	Upper Division	Clg of Natural Resources	Clg of Natural Resources	Nutritional Sciences & Tox	-34.3971062	8.768369706
French	161A	Yr In Fr History	Upper Division	Clg of Letters & Science	L&S Arts & Humanities Division	French	31.81856571	-11.52924676
Psychology	39E	Fresh/Soph Seminar	Lower Division	Clg of Letters & Science	L&S Social Sciences Division	Psychology	0.829511896	0.273504894
Music	128TM	The Amer Musical	Upper Division	Clg of Letters & Science	L&S Arts & Humanities Division	Music	-7.177415397	-30.78228002
Media Studies	190 (Intructor 6)	Special Topics	Upper Division	Clg of Letters & Science	L&S Undergrad Studies Division	UG Interdisciplinary Studies	16.43349525	21.03777135
French	161B	Yr In Fr History	Upper Division	Clg of Letters & Science	L&S Arts & Humanities Division	French	33.32200589	-12.65215507
Rhetoric	129	Autobiography	Upper Division	Clg of Letters & Science	L&S Arts & Humanities Division	Rhetoric	34.39708232	16.53583119
English	143T	Poetry Trans Wkshp	Upper Division	Clg of Letters & Science	L&S Arts & Humanities Division	English	36.87364556	-3.115283861
French	180A	Fr Civilization	Upper Division	Clg of Letters & Science	L&S Arts & Humanities Division	French	32.12282917	-11.99207761
Materials Science & Eng	140	Nanomat-Sci & Eng	Upper Division	Clg of Engineering	Clg of Engineering	Materials Science & Eng	-29.0965835	-20.19509779
Civil & Environmental Eng	105	Env Fluid Mech Des	Upper Division	Clg of Engineering	Clg of Engineering	Civil & Environmental Eng	-39.28932596	-18.33536325
Japanese	189	Topics Japanese Fil	Upper Division	Clg of Letters & Science	L&S Arts & Humanities Division	East Asian Lang & Culture	4.889111906	-23.02416327
Japanese	C175	Arch East Asia	Upper Division	Clg of Letters & Science	L&S Arts & Humanities Division	East Asian Lang & Culture	7.843778489	-25.29260608
South Asian	146	Mughal India	Upper Division	Clg of Letters & Science	L&S Arts & Humanities Division	South & SE Asian Studies	11.92577102	-9.573623057
Nuclear Engineering	175	Meth Risk Analysis	Upper Division	Clg of Engineering	Clg of Engineering	Nuclear Engineering	-27.15310812	-26.10296393
English	190 (Intructor 16)	Research Seminar	Upper Division	Clg of Letters & Science	L&S Arts & Humanities Division	English	38.97571158	-3.585635146
Anthropology	122A	Archaeol No Amer	Upper Division	Clg of Letters & Science	L&S Social Sciences Division	Anthropology	-7.090082455	17.76713295
Sociology	190 (Intructor 19)	Sem & Res In Sociol	Upper Division	Clg of Letters & Science	L&S Social Sciences Division	Sociology	10.20949914	27.87519927
Computer Science	194 (Intructor 11)	Special Topics	Upper Division	Clg of Engineering	Clg of Engineering	Electrical Eng & Computer Sci	-12.06821736	-23.10000902
Sociology	190 (Intructor 20)	Sem & Res In Sociol	Upper Division	Clg of Letters & Science	L&S Social Sciences Division	Sociology	10.85561632	27.19893712
Public Health	253E	Ecphi: C & R	Graduate Course	School of Public Health	School of Public Health	Public Health	-19.27490978	5.750871775
Japanese	144	Edo Literature	Upper Division	Clg of Letters & Science	L&S Arts & Humanities Division	East Asian Lang & Culture	6.400802723	-27.16830874
French	171B	Concept In Hist	Upper Division	Clg of Letters & Science	L&S Arts & Humanities Division	French	33.05539423	-13.23329335
Anthropology	3	Intro Soc/Cult Anth	Lower Division	Clg of Letters & Science	L&S Social Sciences Division	Anthropology	0.326172149	5.544668444
Electrical Engineering	C145L	Transducer Lab	Upper Division	Clg of Engineering	Clg of Engineering	Electrical Eng & Computer Sci	-19.16436475	-25.05021756
Asian American Studies	151	Asian Amer Women	Upper Division	Clg of Letters & Science	L&S Social Sciences Division	Ethnic Studies	9.073729743	-17.0118469
Chemical Engineering	C170L	Biochem Eng Lab	Upper Division	Clg of Chemistry	Clg of Chemistry	Chem & Biomolecular Eng	-32.61356197	-15.87536969
Mechanical Engineering	173	Fund Of Acoust	Upper Division	Clg of Engineering	Clg of Engineering	Mechanical Engineering	-32.9279714	-23.38462705
Industrial Eng & Ops Rsch	140	Mobile Ind Robots	Upper Division	Clg of Engineering	Clg of Engineering	Industrial Eng & Ops Research	-16.66255311	-15.00947765
French	185	Lit And Colonialism	Upper Division	Clg of Letters & Science	L&S Arts & Humanities Division	French	33.3004912	-13.56609618
Env Sci, Policy, & Mgmt	102A	Resource Ecology	Upper Division	Clg of Natural Resources	Clg of Natural Resources	Env Sci, Policy, & Mgmt	-22.27218484	20.02383923
Anthropology	127B	Reconstruct Of Life	Upper Division	Clg of Letters & Science	L&S Social Sciences Division	Anthropology	-6.170669382	17.54767497
Film	105	Senior Seminar	Upper Division	Clg of Letters & Science	L&S Arts & Humanities Division	Film and Media	31.47588246	7.516744337
South Asian	140	Hindu Mythology	Upper Division	Clg of Letters & Science	L&S Arts & Humanities Division	South & SE Asian Studies	13.02791182	-5.540312718
Bioengineering	C145L	Transducer Lab	Upper Division	Clg of Engineering	Clg of Engineering	Bioengineering	-44.51829882	-6.43866018
Sociology	190 (Intructor 21)	Sem & Res In So	Upper Division	Clg of Letters & Science	L&S Social Sciences Division	Sociology	9.493902719	26.64532424
Social Welfare	237	Benevolent Asylum	Graduate Course	School of Social Welfare	School of Social Welfare	Social Welfare	7.623033862	20.28150675
History of Art	190B (Intructor 3)	Ancient	Upper Division	Clg of Letters & Science	L&S Arts & Humanities Division	History of Art	22.69885831	-26.48866166
Sociology	190 (Intructor 22)	Sem & Res In Sociol	Upper Division	Clg of Letters & Science	L&S Social Sciences Division	Sociology	11.05574375	27.44074092
Political Science	109A	Topics In Amer Pol	Upper Division	Clg of Letters & Science	L&S Social Sciences Division	Political Science	1.55637745	39.14429367
Journalism	100	News Reporting	Upper Division	Grad School of Journalism	Grad School of Journalism	Journalism	29.93775725	1.467661943
Comparative Literature	120	Bibl Trad West Lit	Upper Division	Clg of Letters & Science	L&S Arts & Humanities Division	Comparative Literature	32.64551894	-1.5295045
Political Science	140E	Topics In Comp Pol	Upper Division	Clg of Letters & Science	L&S Social Sciences Division	Political Science	1.794456425	38.41314408
Political Science	116Z	Topics Pol Theory	Upper Division	Clg of Letters & Science	L&S Social Sciences Division	Political Science	3.490947479	41.36119605
Ethnic Studies	190 (Intructor 4)	Adv Sem In Eth Std	Upper Division	Clg of Letters & Science	L&S Social Sciences Division	Ethnic Studies	11.71936881	13.32320252
Theater Dance & Perf Stds	142B	Mod Dce Tech Adv 1	Upper Division	Clg of Letters & Science	L&S Arts & Humanities Division	Theater Dance & Perf Stds	32.08409495	-22.13084096
Env Sci, Policy, & Mgmt	172	Photo & Remote Sens	Upper Division	Clg of Natural Resources	Clg of Natural Resources	Env Sci, Policy, & Mgmt	-21.26569778	20.96342434
Chemical Engineering	170B	Biochemical Engin	Upper Division	Clg of Chemistry	Clg of Chemistry	Chem & Biomolecular Eng	-32.63336365	-15.8470886
History of Art	190A (Intructor 3)	Asian	Upper Division	Clg of Letters & Science	L&S Arts & Humanities Division	History of Art	22.68211979	-25.27317363
Civil & Environmental Eng	140	Fail Mechs Ce Matls	Upper Division	Clg of Engineering	Clg of Engineering	Civil & Environmental Eng	-39.20107692	-20.03063114
Latin	116	Lucretius, Vergil	Upper Division	Clg of Letters & Science	L&S Arts & Humanities Division	Classics	25.29054147	-3.276092871
Education	142	Ed In Global World	Upper Division	Grad School of Education	Grad School of Education	Education	8.771628942	9.566679763
Computer Science	194 (Intructor 12)	Special Topics	Upper Division	Clg of Engineering	Clg of Engineering	Electrical Eng & Computer Sci	-14.32417604	-22.62046337
Electrical Engineering	119	Intro Optical Eng	Upper Division	Clg of Engineering	Clg of Engineering	Electrical Eng & Computer Sci	-19.38251805	-24.15228488
Landscape Arch & Env Plan	138AC	Metro Landscape	Upper Division	Clg of Environmental Design	Clg of Environmental Design	Landscape Arch & Env Plan	-11.0817558	24.87129583
Spanish	166	Lang And Style	Upper Division	Clg of Letters & Science	L&S Arts & Humanities Division	Spanish & Portuguese	20.93862085	15.80361107
Computer Science	283	Adv Comp Graphics	Graduate Course	Clg of Engineering	Clg of Engineering	Electrical Eng & Computer Sci	-14.2439533	-24.69216912
English	114B	English Drama	Upper Division	Clg of Letters & Science	L&S Arts & Humanities Division	English	36.74579474	-2.576557964
History of Art	136C	Art Of Ind-Painting	Upper Division	Clg of Letters & Science	L&S Arts & Humanities Division	History of Art	21.95671459	-25.10680749
History	116B	China: Tang & Song	Upper Division	Clg of Letters & Science	L&S Social Sciences Division	History	21.45203006	1.381426299
Slavic Languages & Lit	148	Russ Cultural Hist	Upper Division	Clg of Letters & Science	L&S Arts & Humanities Division	Slavic Languages & Literatures	21.42534619	-13.69636145
Anthropology	196 (Intructor 4)	Undergrad Sem	Upper Division	Clg of Letters & Science	L&S Social Sciences Division	Anthropology	-8.127080303	17.31712824
Landscape Arch & Env Plan	132	Cmptr App Env Desgn	Upper Division	Clg of Environmental Design	Clg of Environmental Design	Landscape Arch & Env Plan	-15.58999446	31.79620215
Psychology	H194B (Intructor 3)	Honors Seminar	Upper Division	Clg of Letters & Science	L&S Social Sciences Division	Psychology	-12.24643367	6.123919923
Env Sci, Policy, & Mgmt	151	Socenvcult	Upper Division	Clg of Natural Resources	Clg of Natural Resources	Env Sci, Policy, & Mgmt	-17.53518819	19.16065322
Integrative Biology	194 (Intructor 3)	Ugsi For Ib Courses	Upper Division	Clg of Letters & Science	L&S Biological Sciences Div	Integrative Biology	-24.60814896	5.642339509
International & Area Stds	140	Special Topics	Upper Division	Clg of Letters & Science	L&S Social Sciences Division	Interdisc Social Science Pgms	-16.69046648	4.559481556
Physics	H190 (Intructor 2)	Phys Hnrs Course	Upper Division	Clg of Letters & Science	L&S Math & Phys Sciences Div	Physics	-28.42323164	-12.39571034
South & SE Asian Studies	39G	Fresh/Soph Seminar	Lower Division	Clg of Letters & Science	L&S Arts & Humanities Division	South & SE Asian Studies	2.555310383	1.716130288
Education	75AC	Sports & Education	Lower Division	Grad School of Education	Grad School of Education	Education	5.041442913	3.023470768
Dutch	166	Anne Frank & After	Upper Division	Clg of Letters & Science	L&S Arts & Humanities Division	German	18.24879418	-11.01140042
Integrative Biology	39C	Topics Integr Biol	Lower Division	Clg of Letters & Science	L&S Biological Sciences Div	Integrative Biology	-1.899021564	-2.175449253
Business Admin-Undergrad	195S	Eship & Global Pov	Upper Division	Haas School of Business	Haas School of Business	Business	-10.06239864	11.65824733
Letters & Science	C40T	Intro As:Hollywood	Lower Division	Clg of Letters & Science	L&S Undergrad Studies Division	UG Interdisciplinary Studies	6.584069309	0.244585049
History	158B	Europe 1815-1914	Upper Division	Clg of Letters & Science	L&S Social Sciences Division	History	22.05482615	7.462665539
Computer Science	39P	Fresh/Soph Seminar	Lower Division	Clg of Engineering	Clg of Engineering	Electrical Eng & Computer Sci	-6.588650122	-4.537492132
Music	137AC	Music Of Civ Right	Upper Division	Clg of Letters & Science	L&S Arts & Humanities Division	Music	-1.879683128	-18.91284028
Chinese	90 (Intructor 1)	Huang Seminar	Lower Division	Clg of Letters & Science	L&S Arts & Humanities Division	East Asian Lang & Culture	9.624445544	-22.04310412
Psychology	C123	Comp Models Of Cog	Upper Division	Clg of Letters & Science	L&S Social Sciences Division	Psychology	-6.695530261	-23.01879875
Religious Studies	90B (Intructor 3)	Intro Topic Rel Std	Lower Division	Clg of Letters & Science	L&S Undergrad Studies Division	UG Interdisciplinary Studies	10.0609767	-5.370430373
Energy and Resources	190 (Intructor 3)	Ene,Env Dev Sec Iss	Upper Division	Clg of Natural Resources	Clg of Natural Resources	Energy & Resources Grad Grp	-15.55423504	19.46686042
Industrial Eng & Ops Rsch	190F (Intructor 2)	Advance Topics Ieor	Upper Division	Clg of Engineering	Clg of Engineering	Industrial Eng & Ops Research	-20.40163988	-4.10487073
American Studies	C10	Intro As:Hollywood	Lower Division	Clg of Letters & Science	L&S Undergrad Studies Division	UG Interdisciplinary Studies	10.59383272	18.01779147
History of Art	188	Latin American Art	Upper Division	Clg of Letters & Science	L&S Arts & Humanities Division	History of Art	22.64123562	-27.8972837
Music	128T	The Amer Musical	Upper Division	Clg of Letters & Science	L&S Arts & Humanities Division	Music	-2.097110708	-17.62514757
English	N141	Modes Of Writing	Upper Division	Clg of Letters & Science	L&S Arts & Humanities Division	English	34.22210398	-1.246295228
History	N106A	The Roman Republic	Upper Division	Clg of Letters & Science	L&S Social Sciences Division	History	20.37711211	4.725063894
Anthropology	134A	Archeo Field Meth	Upper Division	Clg of Letters & Science	L&S Social Sciences Division	Anthropology	-6.27594047	17.15937619
Economics	N175	Econ Demography	Upper Division	Clg of Letters & Science	L&S Social Sciences Division	Economics	-13.54795639	-6.530815671
Middle Eastern Studies	120	Select Topic Me Std	Upper Division	Clg of Letters & Science	L&S Social Sciences Division	Interdisc Social Science Pgms	3.160541693	20.68278235
English	N166	Special Topics	Upper Division	Clg of Letters & Science	L&S Arts & Humanities Division	English	33.53787876	0.028302516
Geography	35	Global Ecology Dev	Lower Division	Clg of Letters & Science	L&S Social Sciences Division	Geography	-0.476719497	6.00187462
Social Welfare	10	Intro To Sw/World	Lower Division	School of Social Welfare	School of Social Welfare	Social Welfare	5.15246906	5.333092048
American Studies	188D	Sf Detectives	Upper Division	Clg of Letters & Science	L&S Undergrad Studies Division	UG Interdisciplinary Studies	3.380307085	-13.19493378
English	N135	Lit Amer Cultures	Upper Division	Clg of Letters & Science	L&S Arts & Humanities Division	English	33.34215826	-0.074732587
Information	181	Tech & Poverty	Upper Division	School of Information	School of Information	Information	-10.04538575	11.68835896
American Studies	182E	Sf Urban Field Geog	Upper Division	Clg of Letters & Science	L&S Undergrad Studies Division	UG Interdisciplinary Studies	2.853566002	-13.70831377
Art Practice	N160	Found Digital Photo	Upper Division	Clg of Letters & Science	L&S Arts & Humanities Division	Art Practice	19.17102175	-26.49182972
Psychology	107	Buddhist Psychology	Upper Division	Clg of Letters & Science	L&S Social Sciences Division	Psychology	-8.460920376	7.067935811
Anthropology	105	Primate Evolution	Upper Division	Clg of Letters & Science	L&S Social Sciences Division	Anthropology	-6.815439892	14.66977962
American Studies	188E	Sports & Am Culture	Upper Division	Clg of Letters & Science	L&S Undergrad Studies Division	UG Interdisciplinary Studies	3.016842004	-14.29866028
American Studies	188G	Pop Culture: Shop	Upper Division	Clg of Letters & Science	L&S Undergrad Studies Division	UG Interdisciplinary Studies	2.256838655	-14.11984642
Theater Dance & Perf Stds	142A	Mod Dce Tech Adv 1	Upper Division	Clg of Letters & Science	L&S Arts & Humanities Division	Theater Dance & Perf Stds	32.13563655	-22.13606311
American Studies	189	Amerstd Thesis Res	Upper Division	Clg of Letters & Science	L&S Undergrad Studies Division	UG Interdisciplinary Studies	12.41958009	18.02908277
French	140B	Fr Lit Engl Trans	Upper Division	Clg of Letters & Science	L&S Arts & Humanities Division	French	31.19626193	-11.89872193
Chemistry	261C	Organic Rxns Iii	Graduate Course	Clg of Chemistry	Clg of Chemistry	Chemistry	-35.09990978	-0.046205169
Slavic Languages & Lit	134A	Gogol	Upper Division	Clg of Letters & Science	L&S Arts & Humanities Division	Slavic Languages & Literatures	21.11666567	-14.36881715
Physics	151	Phys Special Topics	Upper Division	Clg of Letters & Science	L&S Math & Phys Sciences Div	Physics	-28.05054894	-11.2016869
Slavic Languages & Lit	131	20th C Russia	Upper Division	Clg of Letters & Science	L&S Arts & Humanities Division	Slavic Languages & Literatures	20.85342021	-14.72202949
Media Studies	190 (Intructor 7)	Special Topics	Upper Division	Clg of Letters & Science	L&S Undergrad Studies Division	UG Interdisciplinary Studies	16.52498797	20.69125156
Near Eastern Studies	102A	Arch Anc Egypt	Upper Division	Clg of Letters & Science	L&S Arts & Humanities Division	Near Eastern Studies	19.51572984	-4.089862123
Scandinavian	C107	Plays Of Ibsen	Upper Division	Clg of Letters & Science	L&S Arts & Humanities Division	Scandinavian	19.05526633	-9.585966352
Business Admin-Undergrad	117	Spec Topics In Econ	Upper Division	Haas School of Business	Haas School of Business	Business	-17.51277245	0.497918053
Integrative Biology	194 (Intructor 4)	Ugsi For Ib Courses	Upper Division	Clg of Letters & Science	L&S Biological Sciences Div	Integrative Biology	-24.66012629	5.473616217
German	160A	Century Of Extremes	Upper Division	Clg of Letters & Science	L&S Arts & Humanities Division	German	25.37267299	-12.14626313
Classics	161	Gender Anc World	Upper Division	Clg of Letters & Science	L&S Arts & Humanities Division	Classics	22.00615803	-3.883676819
Religious Studies	190 (Intructor 6)	Topics In Religion	Upper Division	Clg of Letters & Science	L&S Undergrad Studies Division	UG Interdisciplinary Studies	10.68023298	-5.684329837
Business Admin-Undergrad	156AC	Diversity In Wkplce	Upper Division	Haas School of Business	Haas School of Business	Business	-17.23248706	-0.85523529
Asian American Studies	181	Chinese Amer Lit	Upper Division	Clg of Letters & Science	L&S Social Sciences Division	Ethnic Studies	8.717540952	-16.89920033
Theater Dance & Perf Stds	40A	Begin Dance Techni	Lower Division	Clg of Letters & Science	L&S Arts & Humanities Division	Theater Dance & Perf Stds	32.83424029	-21.53484284
Industrial Eng & Ops Rsch	190C (Intructor 3)	Advance Topics Ieor	Upper Division	Clg of Engineering	Clg of Engineering	Industrial Eng & Ops Research	-13.47872949	-14.84443442
Molecular & Cell Biology	84B	Sophomore Seminar	Lower Division	Clg of Letters & Science	L&S Biological Sciences Div	Molecular & Cell Biology	-3.079620651	-2.349909629
History	39O	Fresh/Soph Seminar	Lower Division	Clg of Letters & Science	L&S Social Sciences Division	History	15.1408297	3.869814549
German	39H	Freshman Seminar	Lower Division	Clg of Letters & Science	L&S Arts & Humanities Division	German	-3.25100247	-4.452068028
Psychology	39M	Fresh/Soph Seminar	Lower Division	Clg of Letters & Science	L&S Social Sciences Division	Psychology	3.333074571	-0.514744079
Letters & Science	C140U	Archahealth Disease	Upper Division	Clg of Letters & Science	L&S Undergrad Studies Division	UG Interdisciplinary Studies	-23.52550718	4.323444634
Nuclear Engineering	92	Iss Nuc Sci & Tech	Lower Division	Clg of Engineering	Clg of Engineering	Nuclear Engineering	-5.143023021	-7.560793562
Sociology	185	Global Sociology	Upper Division	Clg of Letters & Science	L&S Social Sciences Division	Sociology	9.052340181	27.3919689
Chicano Studies	39A	Fresh/Soph Seminar	Lower Division	Clg of Letters & Science	L&S Social Sciences Division	Ethnic Studies	-6.495529851	2.473954378
Philosophy	24	Freshman Seminar	Lower Division	Clg of Letters & Science	L&S Arts & Humanities Division	Philosophy	-6.57265003	-4.63125069
Theater Dance & Perf Stds	C107	Plays Of Ibsen	Upper Division	Clg of Letters & Science	L&S Arts & Humanities Division	Theater Dance & Perf Stds	33.5747482	-20.42470684
Rhetoric	165	Legal Philosophy	Upper Division	Clg of Letters & Science	L&S Arts & Humanities Division	Rhetoric	34.57077349	16.06028828
History of Art	186A	Early 20th Cent Art	Upper Division	Clg of Letters & Science	L&S Arts & Humanities Division	History of Art	20.87385422	-26.1296441
East Asian Languages	C130	Zen Buddhism	Upper Division	Clg of Letters & Science	L&S Arts & Humanities Division	East Asian Lang & Culture	10.88316166	-19.83288019
History of Art	182	Hist Of Photography	Upper Division	Clg of Letters & Science	L&S Arts & Humanities Division	History of Art	20.77301612	-26.76984761
Linguistics	3	Linguistic Diversit	Lower Division	Clg of Letters & Science	L&S Social Sciences Division	Linguistics	0.700139434	-2.630475648
Anthropology	C129F	Archahealth Disease	Upper Division	Clg of Letters & Science	L&S Social Sciences Division	Anthropology	-7.303926288	16.72355447
Sociology	191	Soc Proseminar	Upper Division	Clg of Letters & Science	L&S Social Sciences Division	Sociology	10.11366975	26.86773693
Theater Dance & Perf Stds	141B	Interm Dance Techni	Upper Division	Clg of Letters & Science	L&S Arts & Humanities Division	Theater Dance & Perf Stds	32.28605673	-22.06545369
Theater Dance & Perf Stds	40B	Begin Dance Techni	Lower Division	Clg of Letters & Science	L&S Arts & Humanities Division	Theater Dance & Perf Stds	32.67080871	-21.49146371
International & Area Stds	202	Portuguese Stds Sem	Graduate Course	Clg of Letters & Science	L&S Social Sciences Division	Interdisc Social Science Pgms	4.430957717	9.839263931
Mechanical Engineering	190Y (Intructor 1)	Prccontrl Sys Desgn	Upper Division	Clg of Engineering	Clg of Engineering	Mechanical Engineering	-32.13117432	-24.85898523
Astronomy	300	Instruct Techniques	Graduate Course	Clg of Letters & Science	L&S Math & Phys Sciences Div	Astronomy	-28.39511981	-10.48438092
Electrical Engineering	240	Adv Analog Int Circ	Graduate Course	Clg of Engineering	Clg of Engineering	Electrical Eng & Computer Sci	-18.31468134	-25.11597912
Electrical Engineering	301	Teaching Elec Eng	Graduate Course	Clg of Engineering	Clg of Engineering	Electrical Eng & Computer Sci	-18.10254974	-24.05750339
Mathematics	300	Teaching Workshop	Graduate Course	Clg of Letters & Science	L&S Math & Phys Sciences Div	Mathematics	-22.94698056	-13.8243424
Computer Science	301	Teaching Techniques	Graduate Course	Clg of Engineering	Clg of Engineering	Electrical Eng & Computer Sci	-15.34341886	-21.59169259
Psychology	180	Indust/Organ Psych	Upper Division	Clg of Letters & Science	L&S Social Sciences Division	Psychology	-10.78343243	6.311245151
French	15	French Workshop	Lower Division	Clg of Letters & Science	L&S Arts & Humanities Division	French	9.027194047	-1.953273909
Social Welfare	174	Immigrants/U.S.	Upper Division	School of Social Welfare	School of Social Welfare	Social Welfare	7.332956526	21.96949277
Information	153	Web Arch & Inf Mgt	Upper Division	School of Information	School of Information	Information	-12.29188603	-18.50525891
Business Admin-Undergrad	196 (Intructor 9)	Spec Topics Bus Adm	Upper Division	Haas School of Business	Haas School of Business	Business	-16.33236714	-0.75469247
Cognitive Science	C131	Comp Models Of Cog	Upper Division	Clg of Letters & Science	L&S Social Sciences Division	Interdisc Social Science Pgms	-6.557056352	-23.35933326
Portuguese	112	Port Civ	Upper Division	Clg of Letters & Science	L&S Arts & Humanities Division	Spanish & Portuguese	21.65789869	14.32033768
Computer Science	194 (Intructor 13)	Special Topics	Upper Division	Clg of Engineering	Clg of Engineering	Electrical Eng & Computer Sci	-12.21548877	-22.94677613
Anthropology	C124C	Hum Bio Of The Pac	Upper Division	Clg of Letters & Science	L&S Social Sciences Division	Anthropology	-7.576852946	17.2387965
Sociology	189	Sel Top In Comp Per	Upper Division	Clg of Letters & Science	L&S Social Sciences Division	Sociology	10.48621371	23.08158669
History	169A	Italy 1350-1800	Upper Division	Clg of Letters & Science	L&S Social Sciences Division	History	22.07998077	7.604577691
Electrical Engineering	227A	Intro Convex Optim	Graduate Course	Clg of Engineering	Clg of Engineering	Electrical Eng & Computer Sci	-15.49226453	-24.79674297
Letters & Science	160D	Philos & Values	Upper Division	Clg of Letters & Science	L&S Undergrad Studies Division	UG Interdisciplinary Studies	7.517807993	-2.314260767
Rhetoric	156	Political Novel	Upper Division	Clg of Letters & Science	L&S Arts & Humanities Division	Rhetoric	34.17639851	16.35822139
German	173	Phonet/Phonol Ger	Upper Division	Clg of Letters & Science	L&S Arts & Humanities Division	German	26.10046197	-13.31084599
Integrative Biology	C187	Hum Bio Of The Pac	Upper Division	Clg of Letters & Science	L&S Biological Sciences Div	Integrative Biology	-25.70725424	10.18296311
History of Art	180A	Early 19th C Europe	Upper Division	Clg of Letters & Science	L&S Arts & Humanities Division	History of Art	22.71521402	-26.31494517
Env Sci, Policy, & Mgmt	290 (Intructor 1)	Special Topics Espm	Graduate Course	Clg of Natural Resources	Clg of Natural Resources	Env Sci, Policy, & Mgmt	-8.871256904	17.53042448
History	164B	Eurintell 1770-1870	Upper Division	Clg of Letters & Science	L&S Social Sciences Division	History	24.1073829	7.989966554
Theater Dance & Perf Stds	147	Ballet	Upper Division	Clg of Letters & Science	L&S Arts & Humanities Division	Theater Dance & Perf Stds	31.67195107	-21.7138416
Economics	134	Macro Econ Policy	Upper Division	Clg of Letters & Science	L&S Social Sciences Division	Economics	-16.83612854	-7.089008739
History	106B	The Roman Empire	Upper Division	Clg of Letters & Science	L&S Social Sciences Division	History	21.89653693	6.101754729
Education	195C	Special Topics	Upper Division	Grad School of Education	Grad School of Education	Education	-9.918893067	-10.90163805
Computer Science	39K	Fresh/Soph Seminar	Lower Division	Clg of Engineering	Clg of Engineering	Electrical Eng & Computer Sci	-6.65541532	-10.28655868
Political Science	103	Congress	Upper Division	Clg of Letters & Science	L&S Social Sciences Division	Political Science	1.972826144	39.61378878
Letters & Science	110	World Accd Berkeley	Upper Division	Clg of Letters & Science	L&S Undergrad Studies Division	UG Interdisciplinary Studies	-4.617482608	7.425232809
Anthropology	C100	Human Paleontology	Upper Division	Clg of Letters & Science	L&S Social Sciences Division	Anthropology	-8.530083919	16.77674978
English	N180H	Short Story	Upper Division	Clg of Letters & Science	L&S Arts & Humanities Division	English	32.9931114	-0.171927291
Chemistry	W1A	General Chemistry	Lower Division	Clg of Chemistry	Clg of Chemistry	Chemistry	3.223765251	-5.352490469
Psychology	48	Brain Development	Lower Division	Clg of Letters & Science	L&S Social Sciences Division	Psychology	4.429917015	-7.536930274
Anthropology	162AC	Topics In Folklore	Upper Division	Clg of Letters & Science	L&S Social Sciences Division	Anthropology	-4.304651853	14.05876978
Electrical Engineering	100	Elec Tech For Eng	Upper Division	Clg of Engineering	Clg of Engineering	Electrical Eng & Computer Sci	-31.12930033	-20.48945275
Anthropology	106	Primate Behavior	Upper Division	Clg of Letters & Science	L&S Social Sciences Division	Anthropology	-6.624395111	16.05565847
History	N151C	Britain, 1848-2000	Upper Division	Clg of Letters & Science	L&S Social Sciences Division	History	21.06360338	6.985499477
Political Science	N164A	Psych Of Politics	Upper Division	Clg of Letters & Science	L&S Social Sciences Division	Political Science	1.775094439	38.45002206
American Studies	182G	Alcatraz	Upper Division	Clg of Letters & Science	L&S Undergrad Studies Division	UG Interdisciplinary Studies	3.210379253	-14.16110124
American Studies	188J	Comic Book Nation	Upper Division	Clg of Letters & Science	L&S Undergrad Studies Division	UG Interdisciplinary Studies	2.368815663	-13.8195488
American Studies	188C	Food Culture In Us	Upper Division	Clg of Letters & Science	L&S Undergrad Studies Division	UG Interdisciplinary Studies	2.318486414	-13.95008782
Comparative Literature	151	Ancient Medit Wrld	Upper Division	Clg of Letters & Science	L&S Arts & Humanities Division	Comparative Literature	30.94639024	-1.545749623
Integrative Biology	131A	Applied Anatomy	Upper Division	Clg of Letters & Science	L&S Biological Sciences Div	Integrative Biology	-27.88079866	7.938761967
Political Science	C139	Urban Sub Nati Poli	Upper Division	Clg of Letters & Science	L&S Social Sciences Division	Political Science	4.91410269	41.18549831
African American Studies	155	Lit Carib: Sig Them	Upper Division	Clg of Letters & Science	L&S Social Sciences Division	African American Studies	7.203603162	13.0475999
Business Admin-Undergrad	120A	Int Financial Acct	Upper Division	Haas School of Business	Haas School of Business	Business	-17.35657364	-3.49684284
History of Art	172	Dutch Golden Age	Upper Division	Clg of Letters & Science	L&S Arts & Humanities Division	History of Art	23.43759019	-26.80437995
Classics	121	Ancient Religion	Upper Division	Clg of Letters & Science	L&S Arts & Humanities Division	Classics	21.83242477	-4.042524518
City & Regional Planning	190 (Intructor 2)	Adv Topcs Urban Stu	Upper Division	Clg of Environmental Design	Clg of Environmental Design	City & Regional Planning	-11.96696462	26.83510149
Linguistics	C139	Language Spread	Upper Division	Clg of Letters & Science	L&S Social Sciences Division	Linguistics	-4.488505996	-26.56498847
City & Regional Planning	C139	Urban Sub Nati Poli	Upper Division	Clg of Environmental Design	Clg of Environmental Design	City & Regional Planning	-2.3167971	24.21897197
Persian	101A	Read Pers Lit	Upper Division	Clg of Letters & Science	L&S Arts & Humanities Division	Near Eastern Studies	16.23584211	-2.546962323
Electrical Engineering	43	Intro Electron Lab	Lower Division	Clg of Engineering	Clg of Engineering	Electrical Eng & Computer Sci	-15.95646888	-18.66316924
English	152	Women Writers	Upper Division	Clg of Letters & Science	L&S Arts & Humanities Division	English	37.81535299	-0.434025862
Ethnic Studies	C73AC	Indig Ppls Gbl Ineq	Lower Division	Clg of Letters & Science	L&S Social Sciences Division	Ethnic Studies	6.996204771	2.135112055
Sociology	190 (Intructor 23)	Sem & Res In So	Upper Division	Clg of Letters & Science	L&S Social Sciences Division	Sociology	9.592470015	27.21071971
City & Regional Planning	115	Urban Devel Countr	Upper Division	Clg of Environmental Design	Clg of Environmental Design	City & Regional Planning	-11.15001579	26.96644788
Sociology	119T	Organization Design	Upper Division	Clg of Letters & Science	L&S Social Sciences Division	Sociology	9.872034006	22.63033293
Native American Studies	C73AC	Indig Ppls Gbl Ineq	Lower Division	Clg of Letters & Science	L&S Social Sciences Division	Ethnic Studies	6.211107295	3.060693446
Economics	104	Adv Micro Theory	Upper Division	Clg of Letters & Science	L&S Social Sciences Division	Economics	-17.25815215	-9.213174428
Interdisciplinary Studies	100C	Word And Image	Upper Division	Clg of Letters & Science	L&S Undergrad Studies Division	UG Interdisciplinary Studies	2.561587347	17.60002312
French	180C	Fr Civilization	Upper Division	Clg of Letters & Science	L&S Arts & Humanities Division	French	31.98971461	-12.36850896
Interdisciplinary Studies	190 (Intructor 2)	Senior Thesis	Upper Division	Clg of Letters & Science	L&S Undergrad Studies Division	UG Interdisciplinary Studies	1.82405583	17.06697644
English	190 (Intructor 17)	Research Seminar	Upper Division	Clg of Letters & Science	L&S Arts & Humanities Division	English	39.54884693	-0.994561099
African American Studies	107	Race And Pub Policy	Upper Division	Clg of Letters & Science	L&S Social Sciences Division	African American Studies	7.423208362	14.16694653
Political Science	149B	Topics In Area Stdy	Upper Division	Clg of Letters & Science	L&S Social Sciences Division	Political Science	2.037498178	39.82058708
Environmental Sciences	196B (Intructor 5)	Sen Res Sem Env Sci	Upper Division	Clg of Letters & Science	L&S Undergrad Studies Division	UG Interdisciplinary Studies	-18.81123326	14.76988109
Environmental Sciences	196L (Intructor 3)	Sen Res Lab Env Sci	Upper Division	Clg of Letters & Science	L&S Undergrad Studies Division	UG Interdisciplinary Studies	-18.7856356	14.7849091
Ethnic Studies	103C	Racial&Contem Comm	Upper Division	Clg of Letters & Science	L&S Social Sciences Division	Ethnic Studies	11.99090729	12.90274988
Environmental Sciences	196B (Intructor 6)	Sen Res Sem Env Sci	Upper Division	Clg of Letters & Science	L&S Undergrad Studies Division	UG Interdisciplinary Studies	-18.99978161	14.65474561
Environmental Sciences	196L (Intructor 4)	Sen Res Lab Env Sci	Upper Division	Clg of Letters & Science	L&S Undergrad Studies Division	UG Interdisciplinary Studies	-18.70235059	14.86633594
Legal Studies	178	American Legal Hist	Upper Division	School of Law	School of Law	Law	19.21535988	30.78295981
Political Science	105	Politician	Upper Division	Clg of Letters & Science	L&S Social Sciences Division	Political Science	1.41107706	39.84302202
Global Poverty & Practice	196 (Intructor 1)	Global Capstone	Upper Division	Clg of Letters & Science	L&S Social Sciences Division	Interdisc Social Science Pgms	-5.93705053	22.04934258
Public Policy	C157	Arts & Cultural Pol	Upper Division	Goldman School Public Policy	Goldman School Public Policy	Public Policy	-0.888334919	30.56885639
History	117D	Chinese Body	Upper Division	Clg of Letters & Science	L&S Social Sciences Division	History	12.71058307	-22.31091459
Business Admin-Undergrad	196 (Intructor 10)	Spec Topics Bus Adm	Upper Division	Haas School of Business	Haas School of Business	Business	-17.61111651	-1.278410173
Gender & Womens Studies	141	Inter Globl Eco Dev	Upper Division	Clg of Letters & Science	L&S Social Sciences Division	Gender & Womens Studies	0.072782763	20.80870344
History	100	Special Topics	Upper Division	Clg of Letters & Science	L&S Social Sciences Division	History	21.87720052	5.855011379
Political Science	149F	Topics In Area Stdy	Upper Division	Clg of Letters & Science	L&S Social Sciences Division	Political Science	3.564776539	41.09505118
History	159A	Eur Econ 1000-1750	Upper Division	Clg of Letters & Science	L&S Social Sciences Division	History	24.87160658	6.23441965
International & Area Stds	155AC	Educational Justice	Upper Division	Clg of Letters & Science	L&S Social Sciences Division	Interdisc Social Science Pgms	8.785100679	9.394022246
Philosophy	128	Phil Of Science	Upper Division	Clg of Letters & Science	L&S Arts & Humanities Division	Philosophy	13.04126131	-36.05676751
Philosophy	181	Hegel	Upper Division	Clg of Letters & Science	L&S Arts & Humanities Division	Philosophy	14.00971922	-35.93867945
History of Art	160	Florence 1400-1600	Upper Division	Clg of Letters & Science	L&S Arts & Humanities Division	History of Art	22.56145347	-26.39198185
Education	162A	Teachers' Work	Upper Division	Grad School of Education	Grad School of Education	Education	7.842129521	11.13746897
Chicano Studies	40	Intro Chicano Lit	Lower Division	Clg of Letters & Science	L&S Social Sciences Division	Ethnic Studies	-5.764090297	2.261502346
Letters & Science	122	Time	Upper Division	Clg of Letters & Science	L&S Undergrad Studies Division	UG Interdisciplinary Studies	8.709154745	-4.849077446
English	190 (Intructor 18)	Research Seminar	Upper Division	Clg of Letters & Science	L&S Arts & Humanities Division	English	38.65658575	-1.015441582
African American Studies	125	Hist Civ Rights Mov	Upper Division	Clg of Letters & Science	L&S Social Sciences Division	African American Studies	8.67991297	13.88392023
American Studies	188K	American Horrors	Upper Division	Clg of Letters & Science	L&S Undergrad Studies Division	UG Interdisciplinary Studies	2.501728344	-13.73858876
Electrical Engineering	42	Intro Digit Elec	Lower Division	Clg of Engineering	Clg of Engineering	Electrical Eng & Computer Sci	-15.8069022	-18.69165058
Architecture	101	Case Stds In Arch	Upper Division	Clg of Environmental Design	Clg of Environmental Design	Architecture	-11.16596292	31.57709877
Political Science	139B	Development Politic	Upper Division	Clg of Letters & Science	L&S Social Sciences Division	Political Science	3.298982433	37.8396284
History	126B	Amer West From 1850	Upper Division	Clg of Letters & Science	L&S Social Sciences Division	History	21.11879893	6.494804149
Theater Dance & Perf Stds	141A	Interm Dance Techni	Upper Division	Clg of Letters & Science	L&S Arts & Humanities Division	Theater Dance & Perf Stds	32.33186824	-21.99803766
Interdisciplinary Studies	100E	Globlzatn & Rights	Upper Division	Clg of Letters & Science	L&S Undergrad Studies Division	UG Interdisciplinary Studies	2.312448471	18.6328728
American Studies	10AC	Intro American Stdy	Lower Division	Clg of Letters & Science	L&S Undergrad Studies Division	UG Interdisciplinary Studies	7.493196502	14.20433847
Linguistics	150	Sociolinguistics	Upper Division	Clg of Letters & Science	L&S Social Sciences Division	Linguistics	-3.630586602	-25.92411322
History	186	Global Since 1945	Upper Division	Clg of Letters & Science	L&S Social Sciences Division	History	21.42639299	5.438199565
Interdisciplinary Studies	H195	Honors Thesis	Upper Division	Clg of Letters & Science	L&S Undergrad Studies Division	UG Interdisciplinary Studies	1.011743053	17.18658719
Env Sci, Policy, & Mgmt	106	American Wildlife	Upper Division	Clg of Natural Resources	Clg of Natural Resources	Env Sci, Policy, & Mgmt	-22.29214726	17.0371954
History	C188A	Art & Science	Upper Division	Clg of Letters & Science	L&S Social Sciences Division	History	15.73635164	-17.66650354
History of Art	C156B	Art & Science	Upper Division	Clg of Letters & Science	L&S Arts & Humanities Division	History of Art	8.802790536	-4.881013414
Asian American Studies	125	Issues Of Se Asians	Upper Division	Clg of Letters & Science	L&S Social Sciences Division	Ethnic Studies	10.21980736	-16.29445816
Information	242	Xml Foundations	Graduate Course	School of Information	School of Information	Information	-14.87889568	-20.58359562
History	109C	Mid East 1750-Pres	Upper Division	Clg of Letters & Science	L&S Social Sciences Division	History	18.12843668	2.946598066
English	105	Anglo-Saxon England	Upper Division	Clg of Letters & Science	L&S Arts & Humanities Division	English	34.75134256	-3.144399944
Japanese	180	Ghosts Mod Japan	Upper Division	Clg of Letters & Science	L&S Arts & Humanities Division	East Asian Lang & Culture	6.318372696	-25.14904227
History of Art	131A	Sacred Arts China	Upper Division	Clg of Letters & Science	L&S Arts & Humanities Division	History of Art	20.37641618	-25.44174692
Legal Studies	181	Psychology & Law	Upper Division	School of Law	School of Law	Law	18.55893208	32.35209452
Legal Studies	190 (Intructor 6)	Topics In Law/Soc	Upper Division	School of Law	School of Law	Law	18.45772778	30.21558259
Peace & Conflict Studies	190 (Intructor 4)	Senior Seminar	Upper Division	Clg of Letters & Science	L&S Social Sciences Division	Interdisc Social Science Pgms	1.195717834	21.98060088
Buddhist Studies	C130	Zen Buddhism	Upper Division	Clg of Letters & Science	L&S Arts & Humanities Division	Buddhist Studies Grad Grp	10.31173988	-6.883433122
Political Science	175A	Metro Govt Pol	Upper Division	Clg of Letters & Science	L&S Social Sciences Division	Political Science	1.50081065	39.58477762
English	190 (Intructor 19)	Research Seminar	Upper Division	Clg of Letters & Science	L&S Arts & Humanities Division	English	39.12717477	-3.740653343
East Asian Languages	107	War, Empire, & Lit	Upper Division	Clg of Letters & Science	L&S Arts & Humanities Division	East Asian Lang & Culture	7.416674819	-23.79353038
Sociology	190 (Intructor 24)	Sem & Res In So	Upper Division	Clg of Letters & Science	L&S Social Sciences Division	Sociology	11.4034082	27.25770898
English	190 (Intructor 20)	Research Seminar	Upper Division	Clg of Letters & Science	L&S Arts & Humanities Division	English	37.97476596	-2.642334278
Integrative Biology	41	Marine Mammals	Lower Division	Clg of Letters & Science	L&S Biological Sciences Div	Integrative Biology	5.414596037	1.986273062
Psychology	156	Human Emotion	Upper Division	Clg of Letters & Science	L&S Social Sciences Division	Psychology	-9.376406453	6.676011379
Philosophy	6	Man, God/Soc W Lit	Lower Division	Clg of Letters & Science	L&S Arts & Humanities Division	Philosophy	2.410230474	3.947227339
Sociology	H190A (Intructor 1)	Sr Honor Thesis Sem	Upper Division	Clg of Letters & Science	L&S Social Sciences Division	Sociology	7.838011029	28.6237913
Electrical Engineering	20N	Sys And Signals	Lower Division	Clg of Engineering	Clg of Engineering	Electrical Eng & Computer Sci	-16.16240407	-20.13322073
Env Sci, Policy, & Mgmt	194B (Intructor 2)	Secapstone	Upper Division	Clg of Natural Resources	Clg of Natural Resources	Env Sci, Policy, & Mgmt	-16.93721267	20.14319586
Business Admin-Undergrad	196 (Intructor 11)	Spec Topics Bus Adm	Upper Division	Haas School of Business	Haas School of Business	Business	-16.17653775	-0.29946572
Public Policy	190 (Intructor 3)	Spec Topics Pub Pol	Upper Division	Goldman School Public Policy	Goldman School Public Policy	Public Policy	1.358503522	32.62685055
American Studies	188F	Amer. Pop. Music	Upper Division	Clg of Letters & Science	L&S Undergrad Studies Division	UG Interdisciplinary Studies	2.415852448	-14.19686459
Education	191P	Paths Educ Equity	Upper Division	Grad School of Education	Grad School of Education	Education	6.94249864	12.44395366
Legal Studies	155	Govt & The Family	Upper Division	School of Law	School of Law	Law	18.84283997	31.95717232
Molecular & Cell Biology	64	Exploring The Brain	Lower Division	Clg of Letters & Science	L&S Biological Sciences Div	Molecular & Cell Biology	1.035844454	-0.915050603
Film	C187	Adv Digital Video	Upper Division	Clg of Letters & Science	L&S Arts & Humanities Division	Film and Media	31.16145824	7.774281424
Asian American Studies	127	So As-Amer Issues	Upper Division	Clg of Letters & Science	L&S Social Sciences Division	Ethnic Studies	10.74462459	-15.09448044
English	43A	Intro/Writ Fiction	Lower Division	Clg of Letters & Science	L&S Arts & Humanities Division	English	31.84165947	-4.216901161
English	190 (Intructor 21)	Research Seminar	Upper Division	Clg of Letters & Science	L&S Arts & Humanities Division	English	38.31105651	0.623458918
Integrative Biology	C130	Human Fertility	Upper Division	Clg of Letters & Science	L&S Biological Sciences Div	Integrative Biology	-25.21696398	9.327699305
Nutritional Science & Tox	190 (Intructor 6)	Intro Res Nutrsci	Upper Division	Clg of Natural Resources	Clg of Natural Resources	Nutritional Sciences & Tox	-33.88094473	8.902129272
Architecture	243	Natural Cooling	Graduate Course	Clg of Environmental Design	Clg of Environmental Design	Architecture	-11.6345748	31.51106465
Eurasian Studies	101A	Continuing Armenian	Upper Division	Clg of Letters & Science	L&S Arts & Humanities Division	Slavic Languages & Literatures	22.7226157	-10.40246034
Integrative Biology	C135L	Lab In Mec Org	Upper Division	Clg of Letters & Science	L&S Biological Sciences Div	Integrative Biology	-25.93155998	7.218449679
Sociology	H190B (Intructor 1)	Sr Honor Thesis Sem	Upper Division	Clg of Letters & Science	L&S Social Sciences Division	Sociology	7.841880997	28.64147118
Bioengineering	C136L	Lab In Mec Org	Upper Division	Clg of Engineering	Clg of Engineering	Bioengineering	-44.79878978	-5.533480588
African American Studies	123	Social & Political	Upper Division	Clg of Letters & Science	L&S Social Sciences Division	African American Studies	8.515127842	14.47705117
Env Sci, Policy, & Mgmt	188	Wildlife Case Hists	Upper Division	Clg of Natural Resources	Clg of Natural Resources	Env Sci, Policy, & Mgmt	-22.18328759	17.13866389
Nutritional Science & Tox	190 (Intructor 7)	Intro Res Nutrsci	Upper Division	Clg of Natural Resources	Clg of Natural Resources	Nutritional Sciences & Tox	-34.46456422	8.611898314
Asian American Studies	165	Res Method Asian	Upper Division	Clg of Letters & Science	L&S Social Sciences Division	Ethnic Studies	9.363477869	-16.01947818
English	190 (Intructor 22)	Research Seminar	Upper Division	Clg of Letters & Science	L&S Arts & Humanities Division	English	38.0845343	-1.379152376
Bengali	101A	Intermed Bengali	Upper Division	Clg of Letters & Science	L&S Arts & Humanities Division	South & SE Asian Studies	9.993150427	-10.07911346
Slavic Languages & Lit	105A	Russ/Engl/Russ Tran	Upper Division	Clg of Letters & Science	L&S Arts & Humanities Division	Slavic Languages & Literatures	21.17734221	-16.48861277
Eurasian Studies	1A	Beginning Armenian	Lower Division	Clg of Letters & Science	L&S Arts & Humanities Division	Slavic Languages & Literatures	11.32621888	-2.71958843
German	186	Transnat'L Cinemas	Upper Division	Clg of Letters & Science	L&S Arts & Humanities Division	German	25.61012065	6.938298665
Slavic Languages & Lit	115A	Advanced Polish	Upper Division	Clg of Letters & Science	L&S Arts & Humanities Division	Slavic Languages & Literatures	17.59327314	-17.46287369
Political Science	C196W (Intructor 3)	Special Research	Upper Division	Clg of Letters & Science	L&S Social Sciences Division	Political Science	6.448989936	38.70949708
French	119A	19th Century Lit	Upper Division	Clg of Letters & Science	L&S Arts & Humanities Division	French	33.08850755	-12.35380955
Neuroscience	C217D	Alzheimer'S Disease	Graduate Course	Clg of Letters & Science	L&S Biological Sciences Div	Neuroscience Graduate Program	-27.16706576	3.74950389
Comparative Literature	190 (Intructor 2)	Senior Seminar	Upper Division	Clg of Letters & Science	L&S Arts & Humanities Division	Comparative Literature	31.09887684	-2.515177479
Celtic Studies	16	Intro Modern Welsh	Lower Division	Clg of Letters & Science	L&S Arts & Humanities Division	Scandinavian	21.9951177	-8.298914391
Ethnic Studies	190 (Intructor 5)	Adv Sem In Eth Std	Upper Division	Clg of Letters & Science	L&S Social Sciences Division	Ethnic Studies	10.90405583	12.96412003
French	117A	17th Century Lit	Upper Division	Clg of Letters & Science	L&S Arts & Humanities Division	French	32.44803428	-12.96505836
Southeast Asian	128	Intr Mod Ind Ml Lit	Upper Division	Clg of Letters & Science	L&S Arts & Humanities Division	South & SE Asian Studies	10.92138439	-14.06059768
Slavic Languages & Lit	36	Grt Writers Rus Lit	Lower Division	Clg of Letters & Science	L&S Arts & Humanities Division	Slavic Languages & Literatures	20.82000198	-12.80640274
Public Policy	190 (Intructor 4)	Spec Topics Pub Pol	Upper Division	Goldman School Public Policy	Goldman School Public Policy	Public Policy	-0.693286928	29.12319592
Persian	101B	Read Pers Lit	Upper Division	Clg of Letters & Science	L&S Arts & Humanities Division	Near Eastern Studies	16.21145276	-2.586788981
Anthropology	166	Lang,Culture,Socity	Upper Division	Clg of Letters & Science	L&S Social Sciences Division	Anthropology	-4.046263643	15.22741692
Art Practice	137	Adv Proj Ceram Scul	Upper Division	Clg of Letters & Science	L&S Arts & Humanities Division	Art Practice	17.88611065	-28.11251722
English	190 (Intructor 23)	Research Seminar	Upper Division	Clg of Letters & Science	L&S Arts & Humanities Division	English	36.97356213	-2.619623112
Civil & Environmental Eng	101	Flud Mec Riv Str Wt	Upper Division	Clg of Engineering	Clg of Engineering	Civil & Environmental Eng	-39.31347691	-18.17760522
Computer Science	C191	Quant Inf Sci Techn	Upper Division	Clg of Engineering	Clg of Engineering	Electrical Eng & Computer Sci	-15.21765549	-23.15327591
Computer Science	288	Natural Lang Proc	Graduate Course	Clg of Engineering	Clg of Engineering	Electrical Eng & Computer Sci	-15.02924563	-24.38435758
Electrical Engineering	C125	Intro To Robotics	Upper Division	Clg of Engineering	Clg of Engineering	Electrical Eng & Computer Sci	-17.79154722	-23.89837416
Public Policy	190 (Intructor 5)	Spec Topics Pub Pol	Upper Division	Goldman School Public Policy	Goldman School Public Policy	Public Policy	-1.268581242	30.04019808
Celtic Studies	145A	Intermediate Irish	Upper Division	Clg of Letters & Science	L&S Arts & Humanities Division	Scandinavian	21.40824479	-9.171104793
English	28	Intro To Drama	Lower Division	Clg of Letters & Science	L&S Arts & Humanities Division	English	-2.015375163	-9.447576461
Comparative Literature	20	Literary Cultures	Lower Division	Clg of Letters & Science	L&S Arts & Humanities Division	Comparative Literature	5.045091777	-1.99680311
African American Studies	114	Ling Strtr Bnt Lang	Upper Division	Clg of Letters & Science	L&S Social Sciences Division	African American Studies	6.67252132	14.67999473
Sociology	190 (Intructor 25)	Sem & Res In So	Upper Division	Clg of Letters & Science	L&S Social Sciences Division	Sociology	11.11884454	27.11980571
English	133A	Af Am Before 1917	Upper Division	Clg of Letters & Science	L&S Arts & Humanities Division	English	35.28177745	0.136513047
Business Admin-Undergrad	192P	Strategic Csr	Upper Division	Haas School of Business	Haas School of Business	Business	-17.28146197	0.527015837
Hebrew	106A	Elem Bibl Hebrew	Upper Division	Clg of Letters & Science	L&S Arts & Humanities Division	Near Eastern Studies	12.11068675	-1.10006499
Korean	180	Critical Approaches	Upper Division	Clg of Letters & Science	L&S Arts & Humanities Division	East Asian Lang & Culture	4.937499578	-21.09932683
English	190 (Intructor 24)	Research Seminar	Upper Division	Clg of Letters & Science	L&S Arts & Humanities Division	English	34.81904053	0.038435597
Bioengineering	132	Genetic Devices	Upper Division	Clg of Engineering	Clg of Engineering	Bioengineering	-43.31666364	-4.422619446
Spanish	109	Span Dram 16/17th C	Upper Division	Clg of Letters & Science	L&S Arts & Humanities Division	Spanish & Portuguese	20.35109786	15.85309182
Integrative Biology	173LF	Mammalogy With Lab	Upper Division	Clg of Letters & Science	L&S Biological Sciences Div	Integrative Biology	-26.4916346	12.00083433
Education	52	Lang In Society	Lower Division	Grad School of Education	Grad School of Education	Education	8.074089407	10.96853663
Electrical Engineering	C149	Intro Embedded Sys	Upper Division	Clg of Engineering	Clg of Engineering	Electrical Eng & Computer Sci	-17.60796975	-23.91681465
Anthropology	135	Paleoethnobotany	Upper Division	Clg of Letters & Science	L&S Social Sciences Division	Anthropology	-7.429184907	17.24926644
Legal Studies	190 (Intructor 7)	Topics In Law/Soc	Upper Division	School of Law	School of Law	Law	5.523419064	41.17805901
Near Eastern Studies	C135	Jewish Civ Bibical	Upper Division	Clg of Letters & Science	L&S Arts & Humanities Division	Near Eastern Studies	14.58210109	-3.937568854
French	112B	Medieval Literature	Upper Division	Clg of Letters & Science	L&S Arts & Humanities Division	French	32.13173456	-12.74271109
Env Sci, Policy, & Mgmt	182	Forest Oper Mangmt	Upper Division	Clg of Natural Resources	Clg of Natural Resources	Env Sci, Policy, & Mgmt	-22.36388491	20.47300338
Ethnic Studies	130	Multicultural Amer	Upper Division	Clg of Letters & Science	L&S Social Sciences Division	Ethnic Studies	11.04539041	11.04320025
Biology	11L	Lab For Biology 11	Lower Division	Clg of Letters & Science	L&S Biological Sciences Div	Other Bio Sciences Pgms	-1.362049724	5.942698326
African American Studies	112A	Pol/Eco Dev 3rd Wld	Upper Division	Clg of Letters & Science	L&S Social Sciences Division	African American Studies	-0.175616807	20.90620397
Celtic Studies	R1A	Voices/Celtic World	Lower Division	Clg of Letters & Science	L&S Arts & Humanities Division	Scandinavian	1.351207854	-4.326092593
Env Sci, Policy, & Mgmt	194B (Intructor 3)	Secapstone	Upper Division	Clg of Natural Resources	Clg of Natural Resources	Env Sci, Policy, & Mgmt	-17.37455682	20.23806462
Portuguese	128	20th Cent Braz Lit	Upper Division	Clg of Letters & Science	L&S Arts & Humanities Division	Spanish & Portuguese	21.60538734	14.19807276
History of Art	188A	Lat Am Art: Pre-Col	Upper Division	Clg of Letters & Science	L&S Arts & Humanities Division	History of Art	22.12294092	-28.99010096
Political Science	116G	Topics Pol Theory	Upper Division	Clg of Letters & Science	L&S Social Sciences Division	Political Science	4.820141778	38.79328196
Anthropology	C129D	Holocene Paleo	Upper Division	Clg of Letters & Science	L&S Social Sciences Division	Anthropology	-7.774228931	16.039049
Film	C185	Digital Video	Upper Division	Clg of Letters & Science	L&S Arts & Humanities Division	Film and Media	31.02941834	7.6134478
Political Science	114A	Thry Gov: Late 20c	Upper Division	Clg of Letters & Science	L&S Social Sciences Division	Political Science	4.739586715	40.35878545
Slavic Languages & Lit	117A	Adv Bosn/Croat/Serb	Upper Division	Clg of Letters & Science	L&S Arts & Humanities Division	Slavic Languages & Literatures	18.25313689	-15.56625166
French	171A	Concept In Hist	Upper Division	Clg of Letters & Science	L&S Arts & Humanities Division	French	31.98673127	-12.75344251
Geography	C160A	Am Landscpe To 1900	Upper Division	Clg of Letters & Science	L&S Social Sciences Division	Geography	-13.70847565	21.30837939
Religious Studies	C132	Jewish Civ Bibical	Upper Division	Clg of Letters & Science	L&S Undergrad Studies Division	UG Interdisciplinary Studies	12.05825186	-4.734934015
Japanese	111	Fifth-Yr: Adv Texts	Upper Division	Clg of Letters & Science	L&S Arts & Humanities Division	East Asian Lang & Culture	5.662527086	-26.45345494
Integrative Biology	127L	Motor Control/Lab	Upper Division	Clg of Letters & Science	L&S Biological Sciences Div	Integrative Biology	-28.77818365	9.363138994
Political Science	102	American Presidency	Upper Division	Clg of Letters & Science	L&S Social Sciences Division	Political Science	2.311222714	39.13851288
Geography	125	The American City	Upper Division	Clg of Letters & Science	L&S Social Sciences Division	Geography	-12.34886906	24.44610198
French	180D	Fr Civilization	Upper Division	Clg of Letters & Science	L&S Arts & Humanities Division	French	31.16226041	-12.63381126
Civil & Environmental Eng	156	Infrastructure	Upper Division	Clg of Engineering	Clg of Engineering	Civil & Environmental Eng	-38.99577809	-19.61750374
Industrial Eng & Ops Rsch	190C (Intructor 4)	Advance Topics Ieor	Upper Division	Clg of Engineering	Clg of Engineering	Industrial Eng & Ops Research	-13.03063877	-14.75869939
Theater Dance & Perf Stds	12	Speech & Vocal Comm	Lower Division	Clg of Letters & Science	L&S Arts & Humanities Division	Theater Dance & Perf Stds	34.07703836	-20.71241793
German	157D	Adorno,Benjm,Haberm	Upper Division	Clg of Letters & Science	L&S Arts & Humanities Division	German	25.3978797	-14.710804
Legal Studies	189	Feminist Jurisprud	Upper Division	School of Law	School of Law	Law	18.51913316	31.89233354
Rhetoric	176	Material Culture	Upper Division	Clg of Letters & Science	L&S Arts & Humanities Division	Rhetoric	33.37671748	16.98021494
Computer Science	194 (Intructor 14)	Special Topics	Upper Division	Clg of Engineering	Clg of Engineering	Electrical Eng & Computer Sci	-14.49907399	-22.88796317
Political Science	123I	Topics Intntl Rel	Upper Division	Clg of Letters & Science	L&S Social Sciences Division	Political Science	5.037950101	40.71004015
Materials Science & Eng	121	Metals Processing	Upper Division	Clg of Engineering	Clg of Engineering	Materials Science & Eng	-29.69160859	-20.40382659
Business Admin-Undergrad	196 (Intructor 12)	Spec Topics Bus Adm	Upper Division	Haas School of Business	Haas School of Business	Business	-16.84289858	-0.389077437
South Asian	124	Modern India Lit	Upper Division	Clg of Letters & Science	L&S Arts & Humanities Division	South & SE Asian Studies	11.35753803	-9.227133207
Bioengineering	C144L	Protein Infomat Lab	Upper Division	Clg of Engineering	Clg of Engineering	Bioengineering	-42.87242582	-4.166955472
Political Science	169	Sel Tops Pol Behav	Upper Division	Clg of Letters & Science	L&S Social Sciences Division	Political Science	3.775420044	40.93850296
Comparative Literature	60AC	Lit Amer Cultures	Lower Division	Clg of Letters & Science	L&S Arts & Humanities Division	Comparative Literature	6.280911972	-4.322207744
Business Admin-Undergrad	129	Financial Reporting	Upper Division	Haas School of Business	Haas School of Business	Business	-17.81871185	-3.658002977
Japanese	146	Japanese Hist Doc	Upper Division	Clg of Letters & Science	L&S Arts & Humanities Division	East Asian Lang & Culture	5.874459294	-27.21945192
Computer Science	194 (Intructor 15)	Special Topics	Upper Division	Clg of Engineering	Clg of Engineering	Electrical Eng & Computer Sci	-14.34262894	-22.41390687
Peace & Conflict Studies	154	Multi Cul Confl Res	Upper Division	Clg of Letters & Science	L&S Social Sciences Division	Interdisc Social Science Pgms	2.747259679	20.8051148
Rhetoric	133T	Film Theories	Upper Division	Clg of Letters & Science	L&S Arts & Humanities Division	Rhetoric	33.04677541	16.47861121
Scandinavian	116	Studies In Prose	Upper Division	Clg of Letters & Science	L&S Arts & Humanities Division	Scandinavian	18.62664264	-9.696227092
Education	C145	Literacy Thru Lit	Upper Division	Grad School of Education	Grad School of Education	Education	31.28362931	2.795395974
Dutch	C164	Indonesian Connect	Upper Division	Clg of Letters & Science	L&S Arts & Humanities Division	German	18.04719559	-11.35678355
Religious Studies	C182	Sociology Religion	Upper Division	Clg of Letters & Science	L&S Undergrad Studies Division	UG Interdisciplinary Studies	12.89835496	-5.389293018
Anthropology	152	Art And Culture	Upper Division	Clg of Letters & Science	L&S Social Sciences Division	Anthropology	-5.025776735	13.64197656
English	110	Medieval Literature	Upper Division	Clg of Letters & Science	L&S Arts & Humanities Division	English	35.82779041	-1.038428989
History of Art	134A	Art-Japanese Temple	Upper Division	Clg of Letters & Science	L&S Arts & Humanities Division	History of Art	20.46899818	-25.44852504
Integrative Biology	C155	Ecosystem Ecology	Upper Division	Clg of Letters & Science	L&S Biological Sciences Div	Integrative Biology	-25.68861798	10.32465215
Legal Studies	179	Comp Constit Law	Upper Division	School of Law	School of Law	Law	18.7354371	31.0731683
History of Art	173	Age Of Rubens	Upper Division	Clg of Letters & Science	L&S Arts & Humanities Division	History of Art	21.78332498	-28.21146507
Chinese	181	Sex And Gender	Upper Division	Clg of Letters & Science	L&S Arts & Humanities Division	East Asian Lang & Culture	6.787650111	-21.5944563
History	182AT	Technology/Society	Upper Division	Clg of Letters & Science	L&S Social Sciences Division	History	-10.00418483	-10.94683364
Env Sci, Policy, & Mgmt	39A	Fresh/Soph Seminar	Lower Division	Clg of Natural Resources	Clg of Natural Resources	Env Sci, Policy, & Mgmt	-2.987915127	-6.397573036
Engineering	10	Eng Design & Analys	Lower Division	Clg of Engineering	Clg of Engineering	Engineering Science	-6.431051526	-7.858757144
Near Eastern Studies	146B	Islam	Upper Division	Clg of Letters & Science	L&S Arts & Humanities Division	Near Eastern Studies	15.3061049	-0.207737204
Geography	37	Politics Sci Tech	Lower Division	Clg of Letters & Science	L&S Social Sciences Division	Geography	3.167126229	-4.701693519
Slavic Languages & Lit	147B	Balkan Folklore	Upper Division	Clg of Letters & Science	L&S Arts & Humanities Division	Slavic Languages & Literatures	19.55544095	-14.89161055
History	182A	Technology/Society	Upper Division	Clg of Letters & Science	L&S Social Sciences Division	History	20.21996256	6.841005213
History of Art	187AC	American Art/Ac	Upper Division	Clg of Letters & Science	L&S Arts & Humanities Division	History of Art	19.2756495	-24.73550527
Physics	C21	Physics Of Music	Lower Division	Clg of Letters & Science	L&S Math & Phys Sciences Div	Physics	2.455918243	3.422376706
History of Art	156B	Gothic 1270-1400	Upper Division	Clg of Letters & Science	L&S Arts & Humanities Division	History of Art	21.68329499	-28.50008455
Religious Studies	90B (Intructor 4)	Intro Topic Rel Std	Lower Division	Clg of Letters & Science	L&S Undergrad Studies Division	UG Interdisciplinary Studies	10.70891152	-5.759579119
Social Welfare	24	Freshman Seminar	Lower Division	School of Social Welfare	School of Social Welfare	Social Welfare	-6.808773263	-1.610009571
Molecular & Cell Biology	90D (Intructor 2)	Freshman Seminars	Lower Division	Clg of Letters & Science	L&S Biological Sciences Div	Molecular & Cell Biology	-3.676879567	-3.169923379
French	24	Freshman Seminars	Lower Division	Clg of Letters & Science	L&S Arts & Humanities Division	French	-6.18888364	-3.199456772
History of Art	24	Freshman Seminar	Lower Division	Clg of Letters & Science	L&S Arts & Humanities Division	History of Art	-6.165964949	-3.590443393
Molecular & Cell Biology	90E (Intructor 1)	Freshman Seminars	Lower Division	Clg of Letters & Science	L&S Biological Sciences Div	Molecular & Cell Biology	-3.957413442	-4.063387041
Public Health	24	Public Health Sem	Lower Division	School of Public Health	School of Public Health	Public Health	-4.44062953	-2.190815139
Environ Econ & Policy	153	Envir & Development	Upper Division	Clg of Natural Resources	Clg of Natural Resources	Ag & Resource Econ & Pol	-15.34666969	10.81190751
African American Studies	173AC	Gandhi: Cv Rts Amer	Upper Division	Clg of Letters & Science	L&S Social Sciences Division	African American Studies	8.258418472	3.599514294
Letters & Science	180AC	Archaeol Sex Gender	Upper Division	Clg of Letters & Science	L&S Undergrad Studies Division	UG Interdisciplinary Studies	-4.912256337	13.04446721
German	182	German Cinema	Upper Division	Clg of Letters & Science	L&S Arts & Humanities Division	German	24.51439147	-11.6644367
History	134A	U.S. Cities Of 1933	Upper Division	Clg of Letters & Science	L&S Social Sciences Division	History	20.80475823	7.226130395
Legal Studies	168	Reproduction & Law	Upper Division	School of Law	School of Law	Law	18.85228134	32.04669915
Public Policy	179	Public Budgeting	Upper Division	Goldman School Public Policy	Goldman School Public Policy	Public Policy	-1.318774682	29.80472157
Environ Econ & Policy	154	Poverty/Technology	Upper Division	Clg of Natural Resources	Clg of Natural Resources	Ag & Resource Econ & Pol	-15.04011319	10.46400612
African American Studies	39F	Fresh/Soph Seminar	Lower Division	Clg of Letters & Science	L&S Social Sciences Division	African American Studies	-5.774765643	0.843651904
Anthropology	122C	Arch Centrl America	Upper Division	Clg of Letters & Science	L&S Social Sciences Division	Anthropology	-5.650709966	16.48721505
Spanish	N12	Beg Span Lang/Cult	Lower Division	Clg of Letters & Science	L&S Arts & Humanities Division	Spanish & Portuguese	10.51380647	1.496376482
Public Health	14N	Healthy People	Lower Division	School of Public Health	School of Public Health	Public Health	-7.448152255	-0.007381259
African American Studies	39E	Fresh/Soph Seminar	Lower Division	Clg of Letters & Science	L&S Social Sciences Division	African American Studies	-5.984666544	0.64473617
Integrative Biology	87	Intro Res Meth Bio	Lower Division	Clg of Letters & Science	L&S Biological Sciences Div	Integrative Biology	-23.18475437	4.871333067
Political Science	116P	Topics Pol Theory	Upper Division	Clg of Letters & Science	L&S Social Sciences Division	Political Science	4.833038375	40.33696142
Comparative Literature	190 (Intructor 3)	Senior Seminar	Upper Division	Clg of Letters & Science	L&S Arts & Humanities Division	Comparative Literature	31.92565248	-2.311928276
Buddhist Studies	C114	Tibetan Buddhism	Upper Division	Clg of Letters & Science	L&S Arts & Humanities Division	Buddhist Studies Grad Grp	9.943280084	-7.404675219
Music	76	Western Music Ii	Lower Division	Clg of Letters & Science	L&S Arts & Humanities Division	Music	-8.047227995	-32.75534032
Education	131	Sci And Math Equity	Upper Division	Grad School of Education	Grad School of Education	Education	-10.19429606	-10.96594431
Sociology	190 (Intructor 26)	Sem & Res In So	Upper Division	Clg of Letters & Science	L&S Social Sciences Division	Sociology	11.98503207	25.05263077
Integrative Biology	136	The Biology Of Sex	Upper Division	Clg of Letters & Science	L&S Biological Sciences Div	Integrative Biology	-26.19422679	8.737504072
Cognitive Science	C102	Consciousness	Upper Division	Clg of Letters & Science	L&S Social Sciences Division	Interdisc Social Science Pgms	-6.219361849	-23.55069089
Ethnic Studies	150	Mix Racial Descent	Upper Division	Clg of Letters & Science	L&S Social Sciences Division	Ethnic Studies	11.57094949	12.38677601
Asian American Studies	20C	Cultural Politics	Lower Division	Clg of Letters & Science	L&S Social Sciences Division	Ethnic Studies	7.04584048	-17.18614472
Integrative Biology	148	Comp Animal Physiol	Upper Division	Clg of Letters & Science	L&S Biological Sciences Div	Integrative Biology	-27.14612056	11.30656177
Chemical Engineering	179	Solid State Devices	Upper Division	Clg of Chemistry	Clg of Chemistry	Chem & Biomolecular Eng	-32.25081456	-16.38166289
Energy and Resources	101	Ecology And Society	Upper Division	Clg of Natural Resources	Clg of Natural Resources	Energy & Resources Grad Grp	-17.59256344	18.3340333
Chinese	134	Class Chinese Poet	Upper Division	Clg of Letters & Science	L&S Arts & Humanities Division	East Asian Lang & Culture	9.918570044	-22.79062786
Slavic Languages & Lit	134D	Tolstoy	Upper Division	Clg of Letters & Science	L&S Arts & Humanities Division	Slavic Languages & Literatures	21.87131661	-14.84980809
Scandinavian	100A	Scandinavian Langs	Upper Division	Clg of Letters & Science	L&S Arts & Humanities Division	Scandinavian	16.85292321	-9.845439242
Computer Science	194 (Intructor 16)	Special Topics	Upper Division	Clg of Engineering	Clg of Engineering	Electrical Eng & Computer Sci	-11.59345601	-20.17167522
Ethnic Studies	175	Lit From Eth Mvmts	Upper Division	Clg of Letters & Science	L&S Social Sciences Division	Ethnic Studies	10.89169397	11.09321792
Env Sci, Policy, & Mgmt	119	Chemical Ecology	Upper Division	Clg of Natural Resources	Clg of Natural Resources	Env Sci, Policy, & Mgmt	-23.27576708	14.80983335
Business Admin-Undergrad	161	Marketing Research	Upper Division	Haas School of Business	Haas School of Business	Business	-15.56252289	0.701852065
Philosophy	189	Top/Rec Europe Phil	Upper Division	Clg of Letters & Science	L&S Arts & Humanities Division	Philosophy	13.44017174	-37.11892817
Earth & Planetary Science	C129	Biometeorology	Upper Division	Clg of Letters & Science	L&S Math & Phys Sciences Div	Earth & Planetary Science	-31.70634736	-3.803297704
History	114A	India To 1800	Upper Division	Clg of Letters & Science	L&S Social Sciences Division	History	25.01512565	5.197019041
History	146	Latin America:Women	Upper Division	Clg of Letters & Science	L&S Social Sciences Division	History	21.13545164	11.74946797
Interdisciplinary Studies	C101	Econ Geog Industrl	Upper Division	Clg of Letters & Science	L&S Undergrad Studies Division	UG Interdisciplinary Studies	1.535430171	18.34881174
Religious Studies	C103	Egyptian Religion	Upper Division	Clg of Letters & Science	L&S Undergrad Studies Division	UG Interdisciplinary Studies	11.86348894	-5.805414179
English	119	Lit Rest & Ear 18 C	Upper Division	Clg of Letters & Science	L&S Arts & Humanities Division	English	36.21386759	-2.363755586
English	115A	Eng Renaissance	Upper Division	Clg of Letters & Science	L&S Arts & Humanities Division	English	36.7740473	-2.326340513
Buddhist Studies	C154	Death Dreams Vision	Upper Division	Clg of Letters & Science	L&S Arts & Humanities Division	Buddhist Studies Grad Grp	10.23488183	-6.849731305
Legal Studies	151	Law,Self, & Society	Upper Division	School of Law	School of Law	Law	18.27072538	31.23180667
Anthropology	123A	Stone Age Archaeol	Upper Division	Clg of Letters & Science	L&S Social Sciences Division	Anthropology	-4.151705518	16.43843419
UGIS-UG Interdisc Studies	81A	Teaching Science	Lower Division	Clg of Letters & Science	L&S Undergrad Studies Division	UG Interdisciplinary Studies	-22.45273105	3.02444736
Industrial Eng & Ops Rsch	190E (Intructor 2)	Advance Topics Ieor	Upper Division	Clg of Engineering	Clg of Engineering	Industrial Eng & Ops Research	-13.48664105	-14.53127288
Chinese	153	Reading Taiwan	Upper Division	Clg of Letters & Science	L&S Arts & Humanities Division	East Asian Lang & Culture	8.37898901	-23.54176543
Philosophy	183	Schopenhau/Nietzsch	Upper Division	Clg of Letters & Science	L&S Arts & Humanities Division	Philosophy	13.48951419	-37.55514438
English	190 (Intructor 25)	Research Seminar	Upper Division	Clg of Letters & Science	L&S Arts & Humanities Division	English	40.01189515	-2.876084661
History	171B	Russia 1721-1917	Upper Division	Clg of Letters & Science	L&S Social Sciences Division	History	21.65555344	4.26758218
Anthropology	132A	Ceramic Analysis	Upper Division	Clg of Letters & Science	L&S Social Sciences Division	Anthropology	-6.299576845	14.7445616
Rhetoric	150	Comtem Politics	Upper Division	Clg of Letters & Science	L&S Arts & Humanities Division	Rhetoric	34.47583056	15.18682533
History	84	Sophomore Seminar	Lower Division	Clg of Letters & Science	L&S Social Sciences Division	History	3.263897281	1.296398028
History of Art	131B	Painting In China	Upper Division	Clg of Letters & Science	L&S Arts & Humanities Division	History of Art	20.61537777	-28.03405655
History of Art	30	Art Of India	Lower Division	Clg of Letters & Science	L&S Arts & Humanities Division	History of Art	19.17351864	-24.92188685
Tibetan	C114	Tibetan Buddhism	Upper Division	Clg of Letters & Science	L&S Arts & Humanities Division	East Asian Lang & Culture	9.281914975	-7.225302882
History of Art	170	South Baroque Art	Upper Division	Clg of Letters & Science	L&S Arts & Humanities Division	History of Art	22.59971519	-26.72485559
Plant Biology	22	Intro To Microbes	Lower Division	Clg of Natural Resources	Clg of Natural Resources	Plant & Microbial Biology	-2.182047025	-0.528849032
Env Sci, Policy, & Mgmt	44	Biological Control	Lower Division	Clg of Natural Resources	Clg of Natural Resources	Env Sci, Policy, & Mgmt	4.160457649	-4.605666593
Music	24	Freshman Seminar	Lower Division	Clg of Letters & Science	L&S Arts & Humanities Division	Music	-5.412037867	-2.01763343
Linguistics	16	English Vocab	Lower Division	Clg of Letters & Science	L&S Social Sciences Division	Linguistics	5.261107312	-4.386501831
German	24	Freshman Seminar	Lower Division	Clg of Letters & Science	L&S Arts & Humanities Division	German	-6.53775072	-3.68748119
Psychology	C129	Consciousness	Upper Division	Clg of Letters & Science	L&S Social Sciences Division	Psychology	-9.447447593	5.617204393
Comparative Literature	24	Freshman Seminar	Lower Division	Clg of Letters & Science	L&S Arts & Humanities Division	Comparative Literature	-5.998794076	-3.176660987
UGIS-UG Interdisc Studies	80A	Exploring Science	Lower Division	Clg of Letters & Science	L&S Undergrad Studies Division	UG Interdisciplinary Studies	-22.35971686	2.932404233
Anthropology	122D	Ancient Maya	Upper Division	Clg of Letters & Science	L&S Social Sciences Division	Anthropology	-6.939260494	15.6132204
Anthropology	180	Europ Society	Upper Division	Clg of Letters & Science	L&S Social Sciences Division	Anthropology	-6.47867319	15.60139588
South Asian	147	Pakistan: An Intro	Upper Division	Clg of Letters & Science	L&S Arts & Humanities Division	South & SE Asian Studies	13.19198994	-9.653477935
German	172	German Dialects	Upper Division	Clg of Letters & Science	L&S Arts & Humanities Division	German	26.09578491	-12.26477017
Env Sci, Policy, & Mgmt	187	Restoration Ecoloyg	Upper Division	Clg of Natural Resources	Clg of Natural Resources	Env Sci, Policy, & Mgmt	-21.1540476	19.52160124
Mechanical Engineering	133	Mech Vibr	Upper Division	Clg of Engineering	Clg of Engineering	Mechanical Engineering	-32.33969062	-23.63180362
Industrial Eng & Ops Rsch	190B (Intructor 1)	Advance Topics Ieor	Upper Division	Clg of Engineering	Clg of Engineering	Industrial Eng & Ops Research	-13.34235506	-14.74854326
Architecture	245	Daylighting	Graduate Course	Clg of Environmental Design	Clg of Environmental Design	Architecture	-11.07630339	31.32069688
Geography	1	Global Environmt Ch	Lower Division	Clg of Letters & Science	L&S Social Sciences Division	Geography	-2.141563464	5.017359754
Psychology	N162	Human Happiness	Upper Division	Clg of Letters & Science	L&S Social Sciences Division	Psychology	-10.69080723	3.819261449
Anthropology	171	Japan	Upper Division	Clg of Letters & Science	L&S Social Sciences Division	Anthropology	-5.120931994	14.11704126
Geography	4	Wrld Cultures Envts	Lower Division	Clg of Letters & Science	L&S Social Sciences Division	Geography	4.106211548	-4.871012228
Env Sci, Policy, & Mgmt	233	Gis And Environment	Graduate Course	Clg of Natural Resources	Clg of Natural Resources	Env Sci, Policy, & Mgmt	-18.57301845	21.9292227
Information	237	Ip Law/Info Indtry	Graduate Course	School of Information	School of Information	Information	-10.81410035	-22.04843415
Slavic Languages & Lit	25A	Intro Polish	Lower Division	Clg of Letters & Science	L&S Arts & Humanities Division	Slavic Languages & Literatures	28.80748363	-10.69388004
Env Sci, Policy, & Mgmt	C129	Biometeorology	Upper Division	Clg of Natural Resources	Clg of Natural Resources	Env Sci, Policy, & Mgmt	-20.3697152	16.30996182
Scandinavian	102A	Advanced Finnish	Upper Division	Clg of Letters & Science	L&S Arts & Humanities Division	Scandinavian	19.20486142	-8.659758934
Slavic Languages & Lit	27A	Intro Bos/Croa/Serb	Lower Division	Clg of Letters & Science	L&S Arts & Humanities Division	Slavic Languages & Literatures	18.29580195	-15.51671259
Latin	120	Lat Prose To Ad 14	Upper Division	Clg of Letters & Science	L&S Arts & Humanities Division	Classics	25.63671196	-3.040596196
Scandinavian	1A	Beginning Swedish	Lower Division	Clg of Letters & Science	L&S Arts & Humanities Division	Scandinavian	17.2657755	-9.234618785
Hebrew	100A	Advanced Hebrew	Upper Division	Clg of Letters & Science	L&S Arts & Humanities Division	Near Eastern Studies	13.29366157	1.983345789
Earth & Planetary Science	111	Petroleum Geology	Upper Division	Clg of Letters & Science	L&S Math & Phys Sciences Div	Earth & Planetary Science	-29.91616101	-5.07028012
History	200X	Special Topic	Graduate Course	Clg of Letters & Science	L&S Social Sciences Division	History	23.17458867	5.970177702
East European Studies	1A	Intro Hungarian	Lower Division	Clg of Letters & Science	L&S Arts & Humanities Division	Slavic Languages & Literatures	22.64017105	-12.51594722
Chemical Engineering	176	Electrochem Process	Upper Division	Clg of Chemistry	Clg of Chemistry	Chem & Biomolecular Eng	-32.37695499	-16.24055856
Slavic Languages & Lit	150	Polish Lit Survey	Upper Division	Clg of Letters & Science	L&S Arts & Humanities Division	Slavic Languages & Literatures	21.42942377	-15.63099662
Portuguese	11	Beginning Portug	Lower Division	Clg of Letters & Science	L&S Arts & Humanities Division	Spanish & Portuguese	5.007539361	8.25311661
Electrical Engineering	141	Intro Dig Inte Cir	Upper Division	Clg of Engineering	Clg of Engineering	Electrical Eng & Computer Sci	-18.57947601	-24.41210378
Molecular & Cell Biology	90B (Intructor 1)	Freshman Seminars	Lower Division	Clg of Letters & Science	L&S Biological Sciences Div	Molecular & Cell Biology	-3.805737849	-3.240107099
Information	C262	Tangible Ui	Graduate Course	School of Information	School of Information	Information	-13.03738305	-20.49474801
Scandinavian	2A	Beginning Finnish	Lower Division	Clg of Letters & Science	L&S Arts & Humanities Division	Scandinavian	20.50725187	-11.08984932
Slavic Languages & Lit	103A	Advanced Russian	Upper Division	Clg of Letters & Science	L&S Arts & Humanities Division	Slavic Languages & Literatures	21.13741972	-16.48142873
Slavic Languages & Lit	120A	Adv Russ Conv/Comm	Upper Division	Clg of Letters & Science	L&S Arts & Humanities Division	Slavic Languages & Literatures	21.10827175	-16.45588614
Scandinavian	4A	Beginning Danish	Lower Division	Clg of Letters & Science	L&S Arts & Humanities Division	Scandinavian	15.99673385	-8.68683448
Sociology	165	Social Networks	Upper Division	Clg of Letters & Science	L&S Social Sciences Division	Sociology	9.591818011	22.36640963
History	183A	Health And Disease	Upper Division	Clg of Letters & Science	L&S Social Sciences Division	History	18.66238445	4.161291055
Slavic Languages & Lit	134G	Tolstoy/Dostoevsky	Upper Division	Clg of Letters & Science	L&S Arts & Humanities Division	Slavic Languages & Literatures	21.78241973	-14.38076675
Geography	148	Biogeography	Upper Division	Clg of Letters & Science	L&S Social Sciences Division	Geography	-13.77751967	19.86669541
Philosophy	187	Special Topics	Upper Division	Clg of Letters & Science	L&S Arts & Humanities Division	Philosophy	13.57031177	-37.02743985
French	140D	Fr Lit Engl Trans	Upper Division	Clg of Letters & Science	L&S Arts & Humanities Division	French	29.42820348	-10.89847508
Peace & Conflict Studies	190 (Intructor 5)	Senior Seminar	Upper Division	Clg of Letters & Science	L&S Social Sciences Division	Interdisc Social Science Pgms	1.379655817	22.3277297
Education	143	Intro Teach English	Upper Division	Grad School of Education	Grad School of Education	Education	31.3150882	2.804362217
Psychology	122	Intro Human Learn	Upper Division	Clg of Letters & Science	L&S Social Sciences Division	Psychology	-10.33513513	6.132996592
Computer Science	H195	Hon Soc Implic Comp	Upper Division	Clg of Engineering	Clg of Engineering	Electrical Eng & Computer Sci	-15.69754777	-21.07454623
Slavic Languages & Lit	120B	Adv Russ Conv/Comm	Upper Division	Clg of Letters & Science	L&S Arts & Humanities Division	Slavic Languages & Literatures	21.13750454	-16.45657522
Peace & Conflict Studies	128AC	Human Rights Ac	Upper Division	Clg of Letters & Science	L&S Social Sciences Division	Interdisc Social Science Pgms	11.80796079	3.507349392
Political Science	149W	Topics In Area Stdy	Upper Division	Clg of Letters & Science	L&S Social Sciences Division	Political Science	4.019985323	40.01018301
UGIS-UG Interdisc Studies	81B	Teaching Math	Lower Division	Clg of Letters & Science	L&S Undergrad Studies Division	UG Interdisciplinary Studies	-0.632112161	0.585124274
Public Health	183	History Of Medicine	Upper Division	School of Public Health	School of Public Health	Public Health	-20.25453089	6.213459871
Linguistics	55AC	American Languages	Lower Division	Clg of Letters & Science	L&S Social Sciences Division	Linguistics	5.330389148	-4.268175091
Business Admin-Undergrad	190T (Intructor 1)	Topics Innov/Design	Upper Division	Haas School of Business	Haas School of Business	Business	-17.28370295	-1.520698844
Sociology	145L	Soc Chng In Lat Am	Upper Division	Clg of Letters & Science	L&S Social Sciences Division	Sociology	6.689136878	23.58472933
History	164C	Eurintell From 1870	Upper Division	Clg of Letters & Science	L&S Social Sciences Division	History	24.38287761	8.192821942
Sociology	183	Contemp Chinese Soc	Upper Division	Clg of Letters & Science	L&S Social Sciences Division	Sociology	4.819931543	22.25489083
Architecture	111	Housing: Internat	Upper Division	Clg of Environmental Design	Clg of Environmental Design	Architecture	-11.22965374	27.40467502
Architecture	180AC	Prison	Upper Division	Clg of Environmental Design	Clg of Environmental Design	Architecture	7.923081171	7.474358805
Classics	175D	Top And Mon	Upper Division	Clg of Letters & Science	L&S Arts & Humanities Division	Classics	21.78607165	-3.818730869
History	136AC	Gender 20th C Us	Upper Division	Clg of Letters & Science	L&S Social Sciences Division	History	20.77648467	6.505462063
English	102	Topics In Eng Lang	Upper Division	Clg of Letters & Science	L&S Arts & Humanities Division	English	34.8113921	-3.123884655
Political Science	126A	Int Pol Economy	Upper Division	Clg of Letters & Science	L&S Social Sciences Division	Political Science	3.455883507	37.98030919
History	130B	Us Diplo From 1945	Upper Division	Clg of Letters & Science	L&S Social Sciences Division	History	21.42894657	5.430447497
Letters & Science	C70W	Physics And Music	Lower Division	Clg of Letters & Science	L&S Undergrad Studies Division	UG Interdisciplinary Studies	5.631770096	0.474740991
Interdisciplinary Studies	61	Moral Reasoning	Lower Division	Clg of Letters & Science	L&S Undergrad Studies Division	UG Interdisciplinary Studies	4.91829401	2.791044168
Geography	31	Justice And Nature	Lower Division	Clg of Letters & Science	L&S Social Sciences Division	Geography	-2.033525725	4.749176623
Linguistics	22	Intro Hist Eng Lang	Lower Division	Clg of Letters & Science	L&S Social Sciences Division	Linguistics	2.163368487	-5.854294606
Biology	11	Intr Sci Living Org	Lower Division	Clg of Letters & Science	L&S Biological Sciences Div	Other Bio Sciences Pgms	-1.270011901	5.893727605
Molecular & Cell Biology	C31	Big Ideas Cell Bio	Lower Division	Clg of Letters & Science	L&S Biological Sciences Div	Molecular & Cell Biology	3.128335153	-1.301155487
Letters & Science	C30X	Big Ideas Cell Bio	Lower Division	Clg of Letters & Science	L&S Undergrad Studies Division	UG Interdisciplinary Studies	4.061574262	-0.148057524
Journalism	C101	Edible Education	Upper Division	Grad School of Journalism	Grad School of Journalism	Journalism	-3.699012265	5.634328753
Philosophy	119	Feminism Philosophy	Upper Division	Clg of Letters & Science	L&S Arts & Humanities Division	Philosophy	13.20366278	-37.79420006
African American Studies	W124	Pol Phil M L King	Upper Division	Clg of Letters & Science	L&S Social Sciences Division	African American Studies	8.234633636	13.29089735
Psychology	N107	Buddhist Psychology	Upper Division	Clg of Letters & Science	L&S Social Sciences Division	Psychology	-9.784746904	4.178227422
Anthropology	158	Religion & Anthro	Upper Division	Clg of Letters & Science	L&S Social Sciences Division	Anthropology	-6.110688684	15.78491757
English	N20	Modern Brit/Am Lit	Lower Division	Clg of Letters & Science	L&S Arts & Humanities Division	English	34.22701264	-6.527508949
English	N31AC	Lit Amer Cultures	Lower Division	Clg of Letters & Science	L&S Arts & Humanities Division	English	34.14093349	-6.627441277
Theater Dance & Perf Stds	N141	Interm Modern Dance	Upper Division	Clg of Letters & Science	L&S Arts & Humanities Division	Theater Dance & Perf Stds	33.16542115	-21.80280485
Legal Studies	170	Criminal Justice	Upper Division	School of Law	School of Law	Law	18.2376681	31.81758017
Sociology	113	Education	Upper Division	Clg of Letters & Science	L&S Social Sciences Division	Sociology	7.304478186	24.15129935
Bioengineering	C144	Intro To Pro Infor	Upper Division	Clg of Engineering	Clg of Engineering	Bioengineering	-42.86839216	-4.164820509
French	162A	Perpectives On Hist	Upper Division	Clg of Letters & Science	L&S Arts & Humanities Division	French	32.14077107	-12.08132518
Near Eastern Studies	C103	Egyptian Religion	Upper Division	Clg of Letters & Science	L&S Arts & Humanities Division	Near Eastern Studies	19.33711981	-4.54638639
Anthropology	183	Anthro Of Africa	Upper Division	Clg of Letters & Science	L&S Social Sciences Division	Anthropology	-4.841921388	16.39136515
Environmental Design	C169A	Am Landscpe To 1900	Upper Division	Clg of Environmental Design	Clg of Environmental Design	Architecture	-10.95277991	28.00068912
Integrative Biology	C13	Origins Big Bang	Lower Division	Clg of Letters & Science	L&S Biological Sciences Div	Integrative Biology	1.009396574	-5.960931621
Middle Eastern Studies	20	M.E. Perspectives	Lower Division	Clg of Letters & Science	L&S Social Sciences Division	Interdisc Social Science Pgms	9.179470821	-4.73450803
Integrative Biology	162	Ecological Genetics	Upper Division	Clg of Letters & Science	L&S Biological Sciences Div	Integrative Biology	-27.51433034	12.13916862
Music	158	Appl Computer Music	Upper Division	Clg of Letters & Science	L&S Arts & Humanities Division	Music	-9.754408548	-21.97827385
Rhetoric	118	Undergrad Seminar	Upper Division	Clg of Letters & Science	L&S Arts & Humanities Division	Rhetoric	33.54004437	15.45603163
South Asian	C114	Tibetan Buddhism	Upper Division	Clg of Letters & Science	L&S Arts & Humanities Division	South & SE Asian Studies	9.809052147	-7.804997052
Industrial Eng & Ops Rsch	190D (Intructor 1)	Advance Topics Ieor	Upper Division	Clg of Engineering	Clg of Engineering	Industrial Eng & Ops Research	-13.38534779	-14.64366988
Sociology	151	Persona & Soc Struc	Upper Division	Clg of Letters & Science	L&S Social Sciences Division	Sociology	9.067280129	24.94083199
Celtic Studies	125	Irish Lit In Trans	Upper Division	Clg of Letters & Science	L&S Arts & Humanities Division	Scandinavian	21.13895445	-7.990952856
Plant Biology	C110L	Biol Fungi With Lab	Upper Division	Clg of Natural Resources	Clg of Natural Resources	Plant & Microbial Biology	-30.74575589	16.8531597
Japanese	103	Fourth-Yr:Lit	Upper Division	Clg of Letters & Science	L&S Arts & Humanities Division	East Asian Lang & Culture	5.789899901	-26.60746724
Sociology	190 (Intructor 27)	Sem & Res In So	Upper Division	Clg of Letters & Science	L&S Social Sciences Division	Sociology	11.16897279	26.89258232
Sociology	146AC	Immigration	Upper Division	Clg of Letters & Science	L&S Social Sciences Division	Sociology	10.98906506	23.97152105
Music	134A	East Asian Music	Upper Division	Clg of Letters & Science	L&S Arts & Humanities Division	Music	-1.787559392	-18.92853702
Psychology	146	Attachment Process	Upper Division	Clg of Letters & Science	L&S Social Sciences Division	Psychology	-9.641095752	7.372436256
History	165A	The Reformations	Upper Division	Clg of Letters & Science	L&S Social Sciences Division	History	23.62983773	5.210088869
Sociology	169F	Sel Top: Soc Cult	Upper Division	Clg of Letters & Science	L&S Social Sciences Division	Sociology	11.85273448	24.40478655
History	111C	Pol/Cult Hist Viet	Upper Division	Clg of Letters & Science	L&S Social Sciences Division	History	20.62399159	0.850093998
English	135AC	Lit Amer Cultures	Upper Division	Clg of Letters & Science	L&S Arts & Humanities Division	English	33.62122103	-0.727848337
American Studies	C112A	Am Landscpe To 1900	Upper Division	Clg of Letters & Science	L&S Undergrad Studies Division	UG Interdisciplinary Studies	11.94785234	17.98696861
Celtic Studies	119A	Welsh Lit Of Ma	Upper Division	Clg of Letters & Science	L&S Arts & Humanities Division	Scandinavian	21.37694707	-7.698414867
History of Art	190E (Intructor 2)	17th-18th Century	Upper Division	Clg of Letters & Science	L&S Arts & Humanities Division	History of Art	21.47285509	-27.6677209
Religious Studies	90A (Intructor 5)	Intro Topic Rel Std	Lower Division	Clg of Letters & Science	L&S Undergrad Studies Division	UG Interdisciplinary Studies	10.71270412	-5.745219916
Physics	C191	Quant Inf Sci Techn	Upper Division	Clg of Letters & Science	L&S Math & Phys Sciences Div	Physics	-27.69671822	-11.66063271
Social Welfare	235	Homelessness	Graduate Course	School of Social Welfare	School of Social Welfare	Social Welfare	7.876171937	19.99695629
Geography	143	Global Biogeochem	Upper Division	Clg of Letters & Science	L&S Social Sciences Division	Geography	-15.18433968	20.36611048
Scandinavian	3A	Beginning Norwegian	Lower Division	Clg of Letters & Science	L&S Arts & Humanities Division	Scandinavian	16.20083073	-10.26287491
Business Admin-Undergrad	143	Game Theory & B	Upper Division	Haas School of Business	Haas School of Business	Business	-15.68251054	-3.513097083
Southeast Asian	C164	Indonesian Connect	Upper Division	Clg of Letters & Science	L&S Arts & Humanities Division	South & SE Asian Studies	9.961648875	-13.48864871
Religious Studies	173AC	Gandhi: Cv Rts Amer	Upper Division	Clg of Letters & Science	L&S Undergrad Studies Division	UG Interdisciplinary Studies	9.928817479	-4.667684117
English	190 (Intructor 26)	Research Seminar	Upper Division	Clg of Letters & Science	L&S Arts & Humanities Division	English	38.48128999	-3.260974031
Sociology	190 (Intructor 28)	Sem & Res In So	Upper Division	Clg of Letters & Science	L&S Social Sciences Division	Sociology	11.09210762	26.74198541
German	C106	Literacy Thru Lit	Upper Division	Clg of Letters & Science	L&S Arts & Humanities Division	German	7.267449835	11.11735383
UGIS-UG Interdisc Studies	162K	Spies!	Upper Division	Clg of Letters & Science	L&S Undergrad Studies Division	UG Interdisciplinary Studies	6.58357593	38.46855744
Env Sci, Policy, & Mgmt	166	Res/Indig Peop	Upper Division	Clg of Natural Resources	Clg of Natural Resources	Env Sci, Policy, & Mgmt	-16.5717497	19.39096894
Sociology	C112	Sociology Religion	Upper Division	Clg of Letters & Science	L&S Social Sciences Division	Sociology	7.76607317	25.24583341
International & Area Stds	194 (Intructor 1)	Senior Sem In Ias	Upper Division	Clg of Letters & Science	L&S Social Sciences Division	Interdisc Social Science Pgms	-1.235419416	22.37256848
Ethnic Studies	190 (Intructor 6)	Adv Sem In Eth Std	Upper Division	Clg of Letters & Science	L&S Social Sciences Division	Ethnic Studies	12.27468694	13.22065729
Southeast Asian	130	Articul Female Sea	Upper Division	Clg of Letters & Science	L&S Arts & Humanities Division	South & SE Asian Studies	10.80914324	-14.13624671
History of Art	180C	Late 19th C Europe	Upper Division	Clg of Letters & Science	L&S Arts & Humanities Division	History of Art	23.06240878	-26.81913775
French	117B	17th Century Lit	Upper Division	Clg of Letters & Science	L&S Arts & Humanities Division	French	31.09577491	-13.55919299
Linguistics	128	Ling Analys Of Lit	Upper Division	Clg of Letters & Science	L&S Social Sciences Division	Linguistics	-3.928692997	-25.47779732
Legal Studies	185AC	Prison	Upper Division	School of Law	School of Law	Law	16.62191372	33.05650793
Rhetoric	119	Rhetorical Places	Upper Division	Clg of Letters & Science	L&S Arts & Humanities Division	Rhetoric	36.24279809	15.19861799
City & Regional Planning	111	Intro To Housing	Upper Division	Clg of Environmental Design	Clg of Environmental Design	City & Regional Planning	-11.36980238	27.3528914
Near Eastern Studies	102B	Arch Anc Egypt	Upper Division	Clg of Letters & Science	L&S Arts & Humanities Division	Near Eastern Studies	19.87355184	-4.488977165
Sociology	152	Deviance & Soc Cont	Upper Division	Clg of Letters & Science	L&S Social Sciences Division	Sociology	10.37996048	27.12143142
History	118A	Japan To 1800	Upper Division	Clg of Letters & Science	L&S Social Sciences Division	History	22.80648059	1.905676979
Ethnic Studies	190AC (Intructor 1)	Adv Sem In Eth Std	Upper Division	Clg of Letters & Science	L&S Social Sciences Division	Ethnic Studies	11.51915689	12.07447436
Engineering	125	Engineering Ethics	Upper Division	Clg of Engineering	Clg of Engineering	Engineering Science	-14.23057977	-17.46870369
Music	135A	Caribbean	Upper Division	Clg of Letters & Science	L&S Arts & Humanities Division	Music	-1.959612449	-18.85017229
Political Science	128	Chinese For Policy	Upper Division	Clg of Letters & Science	L&S Social Sciences Division	Political Science	2.172860263	38.51856157
English	166AC	Spe Top Am Cultures	Upper Division	Clg of Letters & Science	L&S Arts & Humanities Division	English	34.01885943	-0.782875745
Political Science	109J	Topics In Amer Pol	Upper Division	Clg of Letters & Science	L&S Social Sciences Division	Political Science	4.902236452	40.85388657
Economics	123	Govt Reg Industry	Upper Division	Clg of Letters & Science	L&S Social Sciences Division	Economics	-15.39203275	-7.667141529
French	131A	Translation, Debate	Upper Division	Clg of Letters & Science	L&S Arts & Humanities Division	French	32.26486623	-13.17182142
History	121B	Colonial Revol Amer	Upper Division	Clg of Letters & Science	L&S Social Sciences Division	History	22.24020875	5.811324299
Gender & Womens Studies	131	Gender & Science	Upper Division	Clg of Letters & Science	L&S Social Sciences Division	Gender & Womens Studies	11.78020476	4.086143933
Landscape Arch & Env Plan	225	Urban Forestry	Graduate Course	Clg of Environmental Design	Clg of Environmental Design	Landscape Arch & Env Plan	-18.91028947	21.13259415
Latin	119	Latin Epic	Upper Division	Clg of Letters & Science	L&S Arts & Humanities Division	Classics	25.63562227	-3.064889033
Letters & Science	124	Consciousness	Upper Division	Clg of Letters & Science	L&S Undergrad Studies Division	UG Interdisciplinary Studies	1.195099364	-8.380530483
Philosophy	141	Phil Game Theory	Upper Division	Clg of Letters & Science	L&S Arts & Humanities Division	Philosophy	12.69228718	-35.19200193
Philosophy	188	Phenomenology	Upper Division	Clg of Letters & Science	L&S Arts & Humanities Division	Philosophy	13.75926727	-37.81476894
Ethnic Studies	181AC	Prison	Upper Division	Clg of Letters & Science	L&S Social Sciences Division	Ethnic Studies	10.28764278	10.22883163
Molecular & Cell Biology	61	Brain, Mind & B	Lower Division	Clg of Letters & Science	L&S Biological Sciences Div	Molecular & Cell Biology	0.969552439	-0.462032886
Ethnic Studies	147	Women/Color In Us	Upper Division	Clg of Letters & Science	L&S Social Sciences Division	Ethnic Studies	11.92027923	13.79113281
Anthropology	148	Anth Of Environment	Upper Division	Clg of Letters & Science	L&S Social Sciences Division	Anthropology	-5.624513639	17.79923667
English	N125B	The English Novel	Upper Division	Clg of Letters & Science	L&S Arts & Humanities Division	English	34.8833396	-4.083097984
Psychology	N130	Clinical Psychology	Upper Division	Clg of Letters & Science	L&S Social Sciences Division	Psychology	-11.07646624	4.665984266
English	N132	American Novel	Upper Division	Clg of Letters & Science	L&S Arts & Humanities Division	English	33.56274785	-0.530985978
Rhetoric	110	Advanced Writing	Upper Division	Clg of Letters & Science	L&S Arts & Humanities Division	Rhetoric	34.2210862	15.41736289
African American Studies	109	Black/Male Am Life	Upper Division	Clg of Letters & Science	L&S Social Sciences Division	African American Studies	8.597396098	16.0462215
English	127	Modern Poetry	Upper Division	Clg of Letters & Science	L&S Arts & Humanities Division	English	35.98893831	-1.948750784
Env Sci, Policy, & Mgmt	174	Des&Anal Ecol Reser	Upper Division	Clg of Natural Resources	Clg of Natural Resources	Env Sci, Policy, & Mgmt	-22.43852198	16.67392231
Asian American Studies	183	Korean Amer Lit	Upper Division	Clg of Letters & Science	L&S Social Sciences Division	Ethnic Studies	8.826863429	-17.88961737
Landscape Arch & Env Plan	141AC	Am Land: Multi Diff	Upper Division	Clg of Environmental Design	Clg of Environmental Design	Landscape Arch & Env Plan	-10.51480698	27.5255532
Anthropology	174AC	Ca Historical Anth	Upper Division	Clg of Letters & Science	L&S Social Sciences Division	Anthropology	-4.770205309	14.5911772
Italian Studies	130A	Inferno (English)	Upper Division	Clg of Letters & Science	L&S Arts & Humanities Division	Italian Studies	9.472235278	-2.664850787
History	C188B	Art And Science	Upper Division	Clg of Letters & Science	L&S Social Sciences Division	History	16.27815257	5.175360955
Chinese	186	Confucius & Int	Upper Division	Clg of Letters & Science	L&S Arts & Humanities Division	East Asian Lang & Culture	8.528065144	-23.37101702
History	C132B	Intellectual His Us	Upper Division	Clg of Letters & Science	L&S Social Sciences Division	History	21.64250028	5.652698785
Geography	109	Prehistoric Agricul	Upper Division	Clg of Letters & Science	L&S Social Sciences Division	Geography	-13.95345493	20.50080219
Rhetoric	171	Mass Culture	Upper Division	Clg of Letters & Science	L&S Arts & Humanities Division	Rhetoric	33.68366776	16.20475197
Computer Science	150	Digital Design	Upper Division	Clg of Engineering	Clg of Engineering	Electrical Eng & Computer Sci	-18.09110237	-24.16049598
Computer Science	C149	Intro Embedded Sys	Upper Division	Clg of Engineering	Clg of Engineering	Electrical Eng & Computer Sci	-16.25133359	-23.02279026
English	190 (Intructor 27)	Research Seminar	Upper Division	Clg of Letters & Science	L&S Arts & Humanities Division	English	39.14095654	-3.868617261
Near Eastern Studies	105A	Anc Mesop Docs Lit	Upper Division	Clg of Letters & Science	L&S Arts & Humanities Division	Near Eastern Studies	18.58323812	-5.015479376
Rhetoric	112	Narrative Genres	Upper Division	Clg of Letters & Science	L&S Arts & Humanities Division	Rhetoric	32.93475162	14.96650717
Persian	102A	Class Persian Prose	Upper Division	Clg of Letters & Science	L&S Arts & Humanities Division	Near Eastern Studies	16.1978477	-2.39895961
Env Sci, Policy, & Mgmt	90 (Intructor 4)	Intro To Crs Major	Lower Division	Clg of Natural Resources	Clg of Natural Resources	Env Sci, Policy, & Mgmt	-19.03900046	18.72801227
Political Science	147G	Welfare State Comp	Upper Division	Clg of Letters & Science	L&S Social Sciences Division	Political Science	2.583977777	39.19719778
Business Admin-Undergrad	190T (Intructor 2)	Topics Innov/Design	Upper Division	Haas School of Business	Haas School of Business	Business	-17.90040051	-0.513428676
Legal Studies	180	Implicit Bias	Upper Division	School of Law	School of Law	Law	17.66234749	32.84698406
African American Studies	121	Blk Pol Life, U S	Upper Division	Clg of Letters & Science	L&S Social Sciences Division	African American Studies	8.906703219	14.52346412
History	155B	Medieval Europe	Upper Division	Clg of Letters & Science	L&S Social Sciences Division	History	23.07609657	4.389358328
Anthropology	122E	Andean Archaeology	Upper Division	Clg of Letters & Science	L&S Social Sciences Division	Anthropology	-6.312622541	16.29853739
Sociology	190 (Intructor 29)	Sem & Res In So	Upper Division	Clg of Letters & Science	L&S Social Sciences Division	Sociology	9.869370701	26.48103841
Philosophy	140B	Intermediate Logic	Upper Division	Clg of Letters & Science	L&S Arts & Humanities Division	Philosophy	11.44792579	-35.8234936
Interdisciplinary Studies	100D	Technol & Society	Upper Division	Clg of Letters & Science	L&S Undergrad Studies Division	UG Interdisciplinary Studies	3.970316349	17.44466937
Computer Science	294 (Intructor 1)	Special Topics	Graduate Course	Clg of Engineering	Clg of Engineering	Electrical Eng & Computer Sci	-13.83263435	-21.17016315
Music	133C	Southeast Asia	Upper Division	Clg of Letters & Science	L&S Arts & Humanities Division	Music	-1.742082385	-16.79499939
English	190 (Intructor 28)	Research Seminar	Upper Division	Clg of Letters & Science	L&S Arts & Humanities Division	English	38.04992732	-1.139140157
History	100H	Topics-Africa	Upper Division	Clg of Letters & Science	L&S Social Sciences Division	History	-0.713869166	18.82394163
Mechanical Engineering	163	Engr Aerodynamics	Upper Division	Clg of Engineering	Clg of Engineering	Mechanical Engineering	-32.21144405	-24.01240822
French	120B	20th Century Lit	Upper Division	Clg of Letters & Science	L&S Arts & Humanities Division	French	32.15461252	-12.92612088
English	190 (Intructor 29)	Research Seminar	Upper Division	Clg of Letters & Science	L&S Arts & Humanities Division	English	36.92710657	-0.975367374
Nuclear Engineering	107	Intro To Imaging	Upper Division	Clg of Engineering	Clg of Engineering	Nuclear Engineering	-27.08643459	-26.2040982
History of Art	10	Intro-Western Art	Lower Division	Clg of Letters & Science	L&S Arts & Humanities Division	History of Art	20.89118078	-23.87311516
History of Art	88	Arts Of Latin Ameri	Lower Division	Clg of Letters & Science	L&S Arts & Humanities Division	History of Art	15.35413128	9.796052763
Vision Science	265	Neural Comp	Graduate Course	School of Optometry	School of Optometry	Vision Science Grad Grp	-8.065694333	-23.3062611
Engineering	28	Basic Engr Des Grph	Lower Division	Clg of Engineering	Clg of Engineering	Engineering Science	-31.91231123	-21.46463322
Scandinavian	132	Intro Fin Cult/Hist	Upper Division	Clg of Letters & Science	L&S Arts & Humanities Division	Scandinavian	18.90314231	-9.566462274
English	190 (Intructor 30)	Research Seminar	Upper Division	Clg of Letters & Science	L&S Arts & Humanities Division	English	39.5567838	-3.984592237
Asian American Studies	126	Se Migration & Comm	Upper Division	Clg of Letters & Science	L&S Social Sciences Division	Ethnic Studies	10.24474149	-16.34255498
East Asian Languages	181	Ea Film: Genre	Upper Division	Clg of Letters & Science	L&S Arts & Humanities Division	East Asian Lang & Culture	6.987796045	-25.14204208
Rhetoric	159A	Great Theorists	Upper Division	Clg of Letters & Science	L&S Arts & Humanities Division	Rhetoric	34.51435912	15.33612628
French	175A	Lit And Visual Arts	Upper Division	Clg of Letters & Science	L&S Arts & Humanities Division	French	30.71698343	-13.50954815
Anthropology	127A	Skltl Bio & Bioarch	Upper Division	Clg of Letters & Science	L&S Social Sciences Division	Anthropology	-7.20603377	17.0636095
History of Art	134B	Buddhst Icons Japan	Upper Division	Clg of Letters & Science	L&S Arts & Humanities Division	History of Art	20.35325625	-25.49995314
History of Art	185A	Amer Art From 1800	Upper Division	Clg of Letters & Science	L&S Arts & Humanities Division	History of Art	21.34562051	-26.30248206
History of Art	190H (Intructor 1)	Contemporary	Upper Division	Clg of Letters & Science	L&S Arts & Humanities Division	History of Art	22.75350252	-28.63461235
Geography	142	Climate Dynamics	Upper Division	Clg of Letters & Science	L&S Social Sciences Division	Geography	-14.59427963	19.4004739
Sociology	190 (Intructor 30)	Sem & Res In So	Upper Division	Clg of Letters & Science	L&S Social Sciences Division	Sociology	11.46984748	25.88884716
Geography	C110	Econ Geog Industrl	Upper Division	Clg of Letters & Science	L&S Social Sciences Division	Geography	-2.384038207	22.39326837
Near Eastern Studies	146A	Islam	Upper Division	Clg of Letters & Science	L&S Arts & Humanities Division	Near Eastern Studies	15.25218838	-0.637791149
Public Policy	190 (Intructor 6)	Spec Topics Pub Pol	Upper Division	Goldman School Public Policy	Goldman School Public Policy	Public Policy	-0.019367259	28.80320931
UGIS-UG Interdisc Studies	80B	Exploring Math	Lower Division	Clg of Letters & Science	L&S Undergrad Studies Division	UG Interdisciplinary Studies	-0.62842356	0.527832782
Letters & Science	40D	Historical Studies	Lower Division	Clg of Letters & Science	L&S Undergrad Studies Division	UG Interdisciplinary Studies	-0.768650539	-8.929144759
German	157A	Luther, Kant, Hegel	Upper Division	Clg of Letters & Science	L&S Arts & Humanities Division	German	25.36213469	-14.70171767
Astronomy	C13	Origins Big Bang	Lower Division	Clg of Letters & Science	L&S Math & Phys Sciences Div	Astronomy	7.398094811	-1.65902933
Gender & Womens Studies	120	History Amer Women	Upper Division	Clg of Letters & Science	L&S Social Sciences Division	Gender & Womens Studies	11.0274918	4.893841355
Native American Studies	145	Images Of Nat Am	Upper Division	Clg of Letters & Science	L&S Social Sciences Division	Ethnic Studies	7.087837974	5.140814973
History of Art	C158	Art And Science	Upper Division	Clg of Letters & Science	L&S Arts & Humanities Division	History of Art	18.97658301	-23.43359561
History	2	Comp World Hist	Lower Division	Clg of Letters & Science	L&S Social Sciences Division	History	19.73586126	3.190966141
English	130A	Am Lit: Before 1800	Upper Division	Clg of Letters & Science	L&S Arts & Humanities Division	English	37.77544096	-1.031573468
American Studies	C132B	Intellectual His Us	Upper Division	Clg of Letters & Science	L&S Undergrad Studies Division	UG Interdisciplinary Studies	17.44352432	10.16182549
Gender & Womens Studies	129	Bodies & Boundaries	Upper Division	Clg of Letters & Science	L&S Social Sciences Division	Gender & Womens Studies	11.04586683	6.589221418
Comparative Literature	155	The Modern Period	Upper Division	Clg of Letters & Science	L&S Arts & Humanities Division	Comparative Literature	31.32678161	-1.914132712
Plant Biology	13	Genetic Revolutions	Lower Division	Clg of Natural Resources	Clg of Natural Resources	Plant & Microbial Biology	4.578773765	-7.234224083
Gender & Womens Studies	139	Women And Work	Upper Division	Clg of Letters & Science	L&S Social Sciences Division	Gender & Womens Studies	10.40328291	7.843730219
Music	157A	Orchestration	Upper Division	Clg of Letters & Science	L&S Arts & Humanities Division	Music	-7.876540254	-33.20193765
Psychology	14	Psych Of Gender	Lower Division	Clg of Letters & Science	L&S Social Sciences Division	Psychology	2.900018266	-11.672473
Rhetoric	39I	Fresh/Soph Seminar	Lower Division	Clg of Letters & Science	L&S Arts & Humanities Division	Rhetoric	-2.557788409	-4.985625714
Public Policy	190 (Intructor 7)	Spec Topics Pub Pol	Upper Division	Goldman School Public Policy	Goldman School Public Policy	Public Policy	-1.692876221	26.44980931
English	111	Chaucer	Upper Division	Clg of Letters & Science	L&S Arts & Humanities Division	English	35.75348633	-0.910425666
International & Area Stds	180	Current Issues Ias	Upper Division	Clg of Letters & Science	L&S Social Sciences Division	Interdisc Social Science Pgms	3.010821811	11.72295396
East European Studies	100	Hungarian Readings	Upper Division	Clg of Letters & Science	L&S Arts & Humanities Division	Slavic Languages & Literatures	22.51512319	-12.50634344
South & SE Asian Studies	149	Std In S,Seasn Lang	Upper Division	Clg of Letters & Science	L&S Arts & Humanities Division	South & SE Asian Studies	8.49679968	-11.97877243
Hindi-Urdu	104A	Advanced Urdu	Upper Division	Clg of Letters & Science	L&S Arts & Humanities Division	South & SE Asian Studies	14.09439311	-9.183211323
Tamil	101A	Readings In Tamil	Upper Division	Clg of Letters & Science	L&S Arts & Humanities Division	South & SE Asian Studies	11.73818281	-12.24859449
Env Sci, Policy, & Mgmt	194A (Intructor 2)	Senior Seminr Crs	Upper Division	Clg of Natural Resources	Clg of Natural Resources	Env Sci, Policy, & Mgmt	-19.82787425	20.28071485
Near Eastern Studies	190A (Intructor 1)	Special Topics Nes	Upper Division	Clg of Letters & Science	L&S Arts & Humanities Division	Near Eastern Studies	19.89548996	-2.396671375
Psychology	H194B (Intructor 4)	Honors Seminar	Upper Division	Clg of Letters & Science	L&S Social Sciences Division	Psychology	-12.34487756	6.034457196
Slavic Languages & Lit	27B	Intro Bos/Croa/Serb	Lower Division	Clg of Letters & Science	L&S Arts & Humanities Division	Slavic Languages & Literatures	18.21628244	-15.54950677
Eurasian Studies	101B	Continuing Armenian	Upper Division	Clg of Letters & Science	L&S Arts & Humanities Division	Slavic Languages & Literatures	22.72343316	-10.42878786
Physics	138	Modern Atomic Phys	Upper Division	Clg of Letters & Science	L&S Math & Phys Sciences Div	Physics	-28.2856169	-12.24502012
Latin American Studies	130	Cross-Listed Topics	Upper Division	Clg of Letters & Science	L&S Social Sciences Division	Interdisc Social Science Pgms	19.67596876	13.48701212
South & SE Asian Studies	148	Philhistory	Upper Division	Clg of Letters & Science	L&S Arts & Humanities Division	South & SE Asian Studies	8.180991351	-14.01115334
Creative Writing	130	Creative Prose	Upper Division	Clg of Letters & Science	L&S Undergrad Studies Division	UG Interdisciplinary Studies	37.0706582	-6.118054686
Env Sci, Policy, & Mgmt	194B (Intructor 4)	Secapstone	Upper Division	Clg of Natural Resources	Clg of Natural Resources	Env Sci, Policy, & Mgmt	-16.50616205	19.69417466
Filipino	101A	Advanced Filipino	Upper Division	Clg of Letters & Science	L&S Arts & Humanities Division	South & SE Asian Studies	7.96737249	-13.71906145
Vietnamese	101A	Advanced Vietnamese	Upper Division	Clg of Letters & Science	L&S Arts & Humanities Division	South & SE Asian Studies	5.853372744	-14.60195943
Thai	101A	Advanced Thai	Upper Division	Clg of Letters & Science	L&S Arts & Humanities Division	South & SE Asian Studies	13.28314622	-16.81670369
Asian American Studies	143	As Am Health	Upper Division	Clg of Letters & Science	L&S Social Sciences Division	Ethnic Studies	7.865770987	-15.88401091
Near Eastern Studies	108	Topics Anc Med Wrld	Upper Division	Clg of Letters & Science	L&S Arts & Humanities Division	Near Eastern Studies	19.85977843	-2.852564783
German	105	Mhg Undergrads	Upper Division	Clg of Letters & Science	L&S Arts & Humanities Division	German	26.12845059	-12.556418
Yiddish	101	Elementary Yiddish	Upper Division	Clg of Letters & Science	L&S Arts & Humanities Division	German	20.99941791	-12.43647973
South & SE Asian Studies	190 (Intructor 1)	Seminar S,Seasn	Upper Division	Clg of Letters & Science	L&S Arts & Humanities Division	South & SE Asian Studies	8.94473832	-14.26153051
Integrative Biology	241	Adv Top In Endocrin	Graduate Course	Clg of Letters & Science	L&S Biological Sciences Div	Integrative Biology	-29.55981551	8.727905332
Env Sci, Policy, & Mgmt	192	Mol Prob Solving	Upper Division	Clg of Natural Resources	Clg of Natural Resources	Env Sci, Policy, & Mgmt	-27.47479803	16.18931698
Art Practice	178	Game Design Methods	Upper Division	Clg of Letters & Science	L&S Arts & Humanities Division	Art Practice	16.31269856	-27.73120096
French	170	French Films	Upper Division	Clg of Letters & Science	L&S Arts & Humanities Division	French	32.17261047	-12.81782975
Scandinavian	100B	Scandinavian Langs	Upper Division	Clg of Letters & Science	L&S Arts & Humanities Division	Scandinavian	16.80963083	-9.907374302
Scandinavian	3B	Intermed Norwegian	Lower Division	Clg of Letters & Science	L&S Arts & Humanities Division	Scandinavian	16.20654823	-10.25759817
Music	161A	Instrum Conducting	Upper Division	Clg of Letters & Science	L&S Arts & Humanities Division	Music	-8.107261323	-33.42028206
Sociology	103	Adv Soc Theory	Upper Division	Clg of Letters & Science	L&S Social Sciences Division	Sociology	11.99997123	26.54308213
Music	164	Jazz Improvisation	Upper Division	Clg of Letters & Science	L&S Arts & Humanities Division	Music	-2.255724573	-20.1085261
Dutch	177	Dutch Art Hist/Lit	Upper Division	Clg of Letters & Science	L&S Arts & Humanities Division	German	7.798388405	-0.412476443
Env Sci, Policy, & Mgmt	194A (Intructor 3)	Senior Seminr Crs	Upper Division	Clg of Natural Resources	Clg of Natural Resources	Env Sci, Policy, & Mgmt	-19.78822773	20.26722304
Italian Studies	160	Ital Hist, Soc, Pol	Upper Division	Clg of Letters & Science	L&S Arts & Humanities Division	Italian Studies	25.85395845	-7.873542659
Malay/Indonesian	100A	Intermed Indonesian	Upper Division	Clg of Letters & Science	L&S Arts & Humanities Division	South & SE Asian Studies	2.9011732	-16.91547616
Film	180B	Screenwriting	Upper Division	Clg of Letters & Science	L&S Arts & Humanities Division	Film and Media	31.22882809	7.704105956
Music	109M	Music Cognition	Upper Division	Clg of Letters & Science	L&S Arts & Humanities Division	Music	-8.325917377	-30.31884107
Geography	140B	Physiography	Upper Division	Clg of Letters & Science	L&S Social Sciences Division	Geography	-15.19034498	22.35585641
Persian	105	Mod Analytical Pros	Upper Division	Clg of Letters & Science	L&S Arts & Humanities Division	Near Eastern Studies	16.09066731	-2.446210128
Greek	102	Drama	Upper Division	Clg of Letters & Science	L&S Arts & Humanities Division	Classics	25.41728893	-2.892155582
Bioengineering	163	Prin Of Molec & Cel	Upper Division	Clg of Engineering	Clg of Engineering	Bioengineering	-44.04897999	-5.076192224
Bioengineering	121L	Biomems Bionano Lab	Upper Division	Clg of Engineering	Clg of Engineering	Bioengineering	-44.21595066	-5.265132286
Korean	111	Fifth-Yr: Adv Texts	Upper Division	Clg of Letters & Science	L&S Arts & Humanities Division	East Asian Lang & Culture	5.342672019	-19.96568987
History	103C	Proseminar: England	Upper Division	Clg of Letters & Science	L&S Social Sciences Division	History	23.69639964	6.906617527
Art Practice	133	Meaning/Material	Upper Division	Clg of Letters & Science	L&S Arts & Humanities Division	Art Practice	17.93413973	-28.97019538
French	162B	Perpectives On Hist	Upper Division	Clg of Letters & Science	L&S Arts & Humanities Division	French	32.81081867	-12.29373794
Integrative Biology	158LF	Biol Geomo Trop Isl	Upper Division	Clg of Letters & Science	L&S Biological Sciences Div	Integrative Biology	-25.88212208	11.79551372
Integrative Biology	154L	Plant Ecology Lab	Upper Division	Clg of Letters & Science	L&S Biological Sciences Div	Integrative Biology	-25.02029415	8.458325964
Linguistics	208	Psycholinguistics	Graduate Course	Clg of Letters & Science	L&S Social Sciences Division	Linguistics	-3.079097616	-26.58578955
Persian	11A	Read Comp Persian	Lower Division	Clg of Letters & Science	L&S Arts & Humanities Division	Near Eastern Studies	17.14474743	-1.018474746
Film	180A	Screenwriting	Upper Division	Clg of Letters & Science	L&S Arts & Humanities Division	Film and Media	30.98144913	7.561790365
Business Admin-Undergrad	196 (Intructor 13)	Spec Topics Bus Adm	Upper Division	Haas School of Business	Haas School of Business	Business	-10.09339145	11.65903291
Mathematics	205	Thry Funct Comp Var	Graduate Course	Clg of Letters & Science	L&S Math & Phys Sciences Div	Mathematics	-24.04498468	-14.97296013
Earth & Planetary Science	124	Isotopic Geochem	Upper Division	Clg of Letters & Science	L&S Math & Phys Sciences Div	Earth & Planetary Science	-30.35164769	-4.465237274
Public Policy	157	Arts/Cultural Pol	Upper Division	Goldman School Public Policy	Goldman School Public Policy	Public Policy	-0.714451733	28.791026
Env Sci, Policy, & Mgmt	194B (Intructor 5)	Secapstone	Upper Division	Clg of Natural Resources	Clg of Natural Resources	Env Sci, Policy, & Mgmt	-17.52512576	20.85726317
Asian American Studies	190 (Intructor 3)	Sem-Advanced Topics	Upper Division	Clg of Letters & Science	L&S Social Sciences Division	Ethnic Studies	13.7164555	-12.4493022
French	183A	Config Of Crisis	Upper Division	Clg of Letters & Science	L&S Arts & Humanities Division	French	31.90742625	-11.93923701
Celtic Studies	170	Celtic Topics	Upper Division	Clg of Letters & Science	L&S Arts & Humanities Division	Scandinavian	20.63797984	-7.465909885
Integrative Biology	C195	Mhgh Wkshp	Upper Division	Clg of Letters & Science	L&S Biological Sciences Div	Integrative Biology	-26.99837565	7.544797509
Chinese	105	Business Chinese	Upper Division	Clg of Letters & Science	L&S Arts & Humanities Division	East Asian Lang & Culture	8.887601243	-22.26595463
Mechanical Engineering	150A	Solar Pwr Vehicles	Upper Division	Clg of Engineering	Clg of Engineering	Mechanical Engineering	-31.66167583	-22.10724575
Business Admin-Undergrad	196 (Intructor 14)	Spec Topics Bus Adm	Upper Division	Haas School of Business	Haas School of Business	Business	-19.38579423	-0.136485425
Business Admin-Undergrad	196 (Intructor 15)	Spec Topics Bus Adm	Upper Division	Haas School of Business	Haas School of Business	Business	-19.38583689	-0.137602393
Hindi-Urdu	103A	Intermediate Urdu	Upper Division	Clg of Letters & Science	L&S Arts & Humanities Division	South & SE Asian Studies	13.89384052	-9.296847951
Music	189	Research And Perf	Upper Division	Clg of Letters & Science	L&S Arts & Humanities Division	Music	-7.29772881	-32.66589853
African American Studies	10A	Intermed Swahili	Lower Division	Clg of Letters & Science	L&S Social Sciences Division	African American Studies	5.373543001	15.2480315
Hindi-Urdu	100A	Intermediate Hindi	Upper Division	Clg of Letters & Science	L&S Arts & Humanities Division	South & SE Asian Studies	12.33544248	-10.88582647
Film	185	Narrative Productio	Upper Division	Clg of Letters & Science	L&S Arts & Humanities Division	Film and Media	30.80075217	7.828764618
American Studies	H110	Honors Seminar	Upper Division	Clg of Letters & Science	L&S Undergrad Studies Division	UG Interdisciplinary Studies	12.59733014	17.81940695
Computer Science	294 (Intructor 2)	Special Topics	Graduate Course	Clg of Engineering	Clg of Engineering	Electrical Eng & Computer Sci	-12.47589573	-21.47370937
Ethnic Studies	135	U.S. Immigration	Upper Division	Clg of Letters & Science	L&S Social Sciences Division	Ethnic Studies	12.39745059	12.50101392
Integrative Biology	157LF	Ecosystems Of Calif	Upper Division	Clg of Letters & Science	L&S Biological Sciences Div	Integrative Biology	-24.22032824	17.27969211
Materials Science & Eng	C118	Biolog Perf Mats	Upper Division	Clg of Engineering	Clg of Engineering	Materials Science & Eng	-29.80407897	-19.87446575
History of Art	192C	Medieval	Upper Division	Clg of Letters & Science	L&S Arts & Humanities Division	History of Art	23.07989828	-26.53560055
German	123	1800-Present	Upper Division	Clg of Letters & Science	L&S Arts & Humanities Division	German	25.71121737	-13.0723327
Bengali	1A	Intro Bengali	Lower Division	Clg of Letters & Science	L&S Arts & Humanities Division	South & SE Asian Studies	9.900265816	-10.11039041
Filipino	100A	Intermed Filipino	Upper Division	Clg of Letters & Science	L&S Arts & Humanities Division	South & SE Asian Studies	7.745357711	-13.98350238
Landscape Arch & Env Plan	135	Art Land Drawing	Upper Division	Clg of Environmental Design	Clg of Environmental Design	Landscape Arch & Env Plan	-15.59339171	31.94643298
Theater Dance & Perf Stds	146A	Choreography	Upper Division	Clg of Letters & Science	L&S Arts & Humanities Division	Theater Dance & Perf Stds	32.58047894	-22.82757518
African American Studies	11A	Elementary Swahili	Lower Division	Clg of Letters & Science	L&S Social Sciences Division	African American Studies	6.310397154	15.98653886
Electrical Engineering	229A	Info Theo & Coding	Graduate Course	Clg of Engineering	Clg of Engineering	Electrical Eng & Computer Sci	-15.63823765	-24.8124868
Theater Dance & Perf Stds	162	Stage Direct	Upper Division	Clg of Letters & Science	L&S Arts & Humanities Division	Theater Dance & Perf Stds	35.08492493	-20.72678939
Native American Studies	105	Indig Issues Amer	Upper Division	Clg of Letters & Science	L&S Social Sciences Division	Ethnic Studies	14.31224959	9.638484648
Theater Dance & Perf Stds	20U	London: Thr Capital	Lower Division	Clg of Letters & Science	L&S Arts & Humanities Division	Theater Dance & Perf Stds	-9.730004563	-1.614791252
Civil & Environmental Eng	193	Eng Risk Analysis	Upper Division	Clg of Engineering	Clg of Engineering	Civil & Environmental Eng	-39.47854677	-20.55552998
Slavic Languages & Lit	117B	Adv Bosn/Croat/Serb	Upper Division	Clg of Letters & Science	L&S Arts & Humanities Division	Slavic Languages & Literatures	18.27199357	-15.56512076
Sociology	190 (Intructor 31)	Sem & Res In So	Upper Division	Clg of Letters & Science	L&S Social Sciences Division	Sociology	10.90143556	26.71559097
African American Studies	157	Creative Writing	Upper Division	Clg of Letters & Science	L&S Social Sciences Division	African American Studies	10.60118151	15.00279738
Anthropology	129A	Prehistoric Art	Upper Division	Clg of Letters & Science	L&S Social Sciences Division	Anthropology	-7.872309157	17.78920452
Classics	170D	Classical Arch	Upper Division	Clg of Letters & Science	L&S Arts & Humanities Division	Classics	21.74656053	-4.975882804
Mechanical Engineering	275	Advanced Dynamics	Graduate Course	Clg of Engineering	Clg of Engineering	Mechanical Engineering	-32.08069513	-25.06989054
German	155	Kafka	Upper Division	Clg of Letters & Science	L&S Arts & Humanities Division	German	26.22677802	-12.68794083
Comparative Literature	156	Fict & Cult America	Upper Division	Clg of Letters & Science	L&S Arts & Humanities Division	Comparative Literature	30.25575405	-1.82945227
Slavic Languages & Lit	3	Intermed Russian	Lower Division	Clg of Letters & Science	L&S Arts & Humanities Division	Slavic Languages & Literatures	20.31319885	-15.21778101
Sociology	190 (Intructor 32)	Sem & Res In So	Upper Division	Clg of Letters & Science	L&S Social Sciences Division	Sociology	10.19437671	26.5321649
Business Admin-Undergrad	193I	Business Abroad	Upper Division	Haas School of Business	Haas School of Business	Business	-18.28951722	-1.651120168
Anthropology	C125A	Arch East Asia	Upper Division	Clg of Letters & Science	L&S Social Sciences Division	Anthropology	-6.307266343	16.1468022
Scandinavian	115	Drama And Film	Upper Division	Clg of Letters & Science	L&S Arts & Humanities Division	Scandinavian	29.60563543	5.877087938
Env Sci, Policy, & Mgmt	105D	For Mgmt & Assess	Upper Division	Clg of Natural Resources	Clg of Natural Resources	Env Sci, Policy, & Mgmt	-22.02115385	23.06406889
African American Studies	R1AN	R & C Sum Bdg	Lower Division	Clg of Letters & Science	L&S Social Sciences Division	African American Studies	-6.817864043	0.471414815
Chicano Studies	R1AN	Reading & Comp	Lower Division	Clg of Letters & Science	L&S Social Sciences Division	Ethnic Studies	-6.363810565	0.009060579
Landscape Arch & Env Plan	103	Energy Fantasy Form	Upper Division	Clg of Environmental Design	Clg of Environmental Design	Landscape Arch & Env Plan	-15.58689772	31.94026694
Mathematics	C218A	Prob Theory	Graduate Course	Clg of Letters & Science	L&S Math & Phys Sciences Div	Mathematics	-24.00478041	-14.23986594
Nutritional Science & Tox	171	Nutr And Tox Lab	Upper Division	Clg of Natural Resources	Clg of Natural Resources	Nutritional Sciences & Tox	-32.3644354	9.021338669
Art Practice	163	Social Practice	Upper Division	Clg of Letters & Science	L&S Arts & Humanities Division	Art Practice	18.70516555	-29.21301935
Legal Studies	H195A	Honors Seminar	Upper Division	School of Law	School of Law	Law	17.83846826	33.2781457
Molecular & Cell Biology	C116	Microbial Diversity	Upper Division	Clg of Letters & Science	L&S Biological Sciences Div	Molecular & Cell Biology	-30.82157251	14.87246361
Bioengineering	C165	Med Img Sig & S	Upper Division	Clg of Engineering	Clg of Engineering	Bioengineering	-44.57962729	-6.916221942
Electrical Engineering	147	Microelectromec Sys	Upper Division	Clg of Engineering	Clg of Engineering	Electrical Eng & Computer Sci	-19.10856642	-23.64850527
Information	257	Database	Graduate Course	School of Information	School of Information	Information	-13.76343973	-20.32488923
Economics	153	Labor Econ Seminar	Upper Division	Clg of Letters & Science	L&S Social Sciences Division	Economics	-16.75321384	-5.911236497
Japanese	163	Translation Theory	Upper Division	Clg of Letters & Science	L&S Arts & Humanities Division	East Asian Lang & Culture	5.846574812	-26.36110329
Nuclear Engineering	167	Reactor Safety	Upper Division	Clg of Engineering	Clg of Engineering	Nuclear Engineering	-27.0921357	-26.24880075
Civil & Environmental Eng	C178	Applied Geophysics	Upper Division	Clg of Engineering	Clg of Engineering	Civil & Environmental Eng	-39.81070638	-18.39903585
Native American Studies	158	Nat Am, Cinema	Upper Division	Clg of Letters & Science	L&S Social Sciences Division	Ethnic Studies	12.75825652	9.867545179
Env Sci, Policy, & Mgmt	C107	Biol Geomo Trop Isl	Upper Division	Clg of Natural Resources	Clg of Natural Resources	Env Sci, Policy, & Mgmt	-23.08115433	17.86604606
Bioengineering	192	Sr Design Project	Upper Division	Clg of Engineering	Clg of Engineering	Bioengineering	-44.52433501	-5.235878588
Arabic	111A	Survey Of Arab Lit	Upper Division	Clg of Letters & Science	L&S Arts & Humanities Division	Near Eastern Studies	15.33534726	1.150513568
African American Studies	C134	Info Tech And Soc	Upper Division	Clg of Letters & Science	L&S Social Sciences Division	African American Studies	11.96279535	19.66134239
Bioengineering	C125	Intro To Robotics	Upper Division	Clg of Engineering	Clg of Engineering	Bioengineering	-44.61221431	-6.798465358
Music	109	Music Cognition	Upper Division	Clg of Letters & Science	L&S Arts & Humanities Division	Music	-5.463976379	-21.93300925
Telugu	1A	Elem Telugu	Lower Division	Clg of Letters & Science	L&S Arts & Humanities Division	South & SE Asian Studies	10.3043625	-11.24806423
Spanish	111A	Cervantes	Upper Division	Clg of Letters & Science	L&S Arts & Humanities Division	Spanish & Portuguese	20.23839568	15.72726491
Art Practice	164	Art And Meditation	Upper Division	Clg of Letters & Science	L&S Arts & Humanities Division	Art Practice	18.18520926	-28.5801002
Greek	40	Intermed Greek Comp	Lower Division	Clg of Letters & Science	L&S Arts & Humanities Division	Classics	25.35769937	-2.845997869
Env Sci, Policy, & Mgmt	194A (Intructor 4)	Senior Seminr Crs	Upper Division	Clg of Natural Resources	Clg of Natural Resources	Env Sci, Policy, & Mgmt	-19.41377011	19.68659872
Visual Studies	186B	Photo Art Form	Upper Division	Clg of Environmental Design	Clg of Environmental Design	Architecture	-8.876027725	30.115767
Korean	1AX	Elem Korean Heritag	Lower Division	Clg of Letters & Science	L&S Arts & Humanities Division	East Asian Lang & Culture	4.849076413	-18.54452713
Mathematics	256A	Algebraic Geometry	Graduate Course	Clg of Letters & Science	L&S Math & Phys Sciences Div	Mathematics	-23.32418882	-15.13392388
Economics	C142	Appl Metric/Pub Pol	Upper Division	Clg of Letters & Science	L&S Social Sciences Division	Economics	-16.21616661	-8.66455458
International & Area Stds	H102	Scope And Methods	Upper Division	Clg of Letters & Science	L&S Social Sciences Division	Interdisc Social Science Pgms	0.099001254	23.2194883
Engineering	15	Design Methodology	Lower Division	Clg of Engineering	Clg of Engineering	Engineering Science	-8.422497224	-15.66243718
Industrial Eng & Ops Rsch	151	Serv Oper Desg Anal	Upper Division	Clg of Engineering	Clg of Engineering	Industrial Eng & Ops Research	-17.02312841	-14.57305917
Mathematics	152	School Curriculum	Upper Division	Clg of Letters & Science	L&S Math & Phys Sciences Div	Mathematics	-20.09971364	-15.26387458
Business Admin-Undergrad	195T	Topics In Ent	Upper Division	Haas School of Business	Haas School of Business	Business	-16.60763128	-1.294429581
Turkish	1A	Elem Modern Turkish	Lower Division	Clg of Letters & Science	L&S Arts & Humanities Division	Near Eastern Studies	12.83788349	-2.877238081
History	138T	Us Science Calteach	Upper Division	Clg of Letters & Science	L&S Social Sciences Division	History	-10.22487946	-10.96499674
Near Eastern Studies	R1A	Read Comp Ne Stud	Lower Division	Clg of Letters & Science	L&S Arts & Humanities Division	Near Eastern Studies	0.921385304	-4.787657924
Computer Science	261	Computer Security	Graduate Course	Clg of Engineering	Clg of Engineering	Electrical Eng & Computer Sci	-14.74415121	-23.85063608
English	125B	English Novel	Upper Division	Clg of Letters & Science	L&S Arts & Humanities Division	English	34.99203077	-0.553477369
English	130C	Am Lit: 1865-1900	Upper Division	Clg of Letters & Science	L&S Arts & Humanities Division	English	35.59533012	-0.34187164
Music	116AM	Jazz Theory/Perf 1	Upper Division	Clg of Letters & Science	L&S Arts & Humanities Division	Music	-7.713872782	-31.61854026
Business Admin-Undergrad	162	Brand Mgt&Strategy	Upper Division	Haas School of Business	Haas School of Business	Business	-15.60701042	0.544320039
Env Sci, Policy, & Mgmt	C105	Natural History Mus	Upper Division	Clg of Natural Resources	Clg of Natural Resources	Env Sci, Policy, & Mgmt	-23.72990203	16.92215201
English	139	Cultures Of English	Upper Division	Clg of Letters & Science	L&S Arts & Humanities Division	English	36.29577457	-0.397740639
Portuguese	104	Intro Brazilian Lit	Upper Division	Clg of Letters & Science	L&S Arts & Humanities Division	Spanish & Portuguese	21.24252943	14.45118867
Bioengineering	150	Intro To Bio & Bion	Upper Division	Clg of Engineering	Clg of Engineering	Bioengineering	-43.8654495	-5.160819424
Film	186	Special Topics	Upper Division	Clg of Letters & Science	L&S Arts & Humanities Division	Film and Media	30.95063502	7.892204287
Legal Studies	162AC	Restorative Justice	Upper Division	School of Law	School of Law	Law	16.15078999	32.96978878
Integrative Biology	C176L	Fish Ecology	Upper Division	Clg of Letters & Science	L&S Biological Sciences Div	Integrative Biology	-26.6195056	9.571985144
Italian Studies	175	Film And Lit	Upper Division	Clg of Letters & Science	L&S Arts & Humanities Division	Italian Studies	25.16106665	-8.747879931
Civil & Environmental Eng	180	Cee Systems Design	Upper Division	Clg of Engineering	Clg of Engineering	Civil & Environmental Eng	-39.27467646	-19.45267669
German	179	Topics In German	Upper Division	Clg of Letters & Science	L&S Arts & Humanities Division	German	24.52184039	-12.02412075
Gender & Womens Studies	R1B	Reading & Comp	Lower Division	Clg of Letters & Science	L&S Social Sciences Division	Gender & Womens Studies	1.792703831	-3.243747733
Env Sci, Policy, & Mgmt	105B	For Measurements	Upper Division	Clg of Natural Resources	Clg of Natural Resources	Env Sci, Policy, & Mgmt	-22.02312524	23.06839617
African American Studies	39D	Fresh/Soph Seminar	Lower Division	Clg of Letters & Science	L&S Social Sciences Division	African American Studies	-6.262217342	0.597476826
Ethnic Studies	136	Immigrant Women	Upper Division	Clg of Letters & Science	L&S Social Sciences Division	Ethnic Studies	12.80491396	12.8461915
Plant Biology	C124	Energy From Biomass	Upper Division	Clg of Natural Resources	Clg of Natural Resources	Plant & Microbial Biology	-31.38212913	16.24752345
Earth & Planetary Science	C162	Planetary Astrophys	Upper Division	Clg of Letters & Science	L&S Math & Phys Sciences Div	Earth & Planetary Science	-27.64638514	-9.351280731
Persian	20A	Interm Modern Pers	Lower Division	Clg of Letters & Science	L&S Arts & Humanities Division	Near Eastern Studies	17.3161179	-0.293264959
Plant Biology	185	Tech Lt Microscopy	Upper Division	Clg of Natural Resources	Clg of Natural Resources	Plant & Microbial Biology	-29.85388014	16.62062267
Civil & Environmental Eng	175	Geot Geoenv Engrg	Upper Division	Clg of Engineering	Clg of Engineering	Civil & Environmental Eng	-38.89573945	-19.47513558
Electrical Engineering	C145B	Med Img Sig & S	Upper Division	Clg of Engineering	Clg of Engineering	Electrical Eng & Computer Sci	-19.00936589	-25.12558108
French	118B	18th Century Lit	Upper Division	Clg of Letters & Science	L&S Arts & Humanities Division	French	31.91524635	-14.501049
French	150A	Women In Lit	Upper Division	Clg of Letters & Science	L&S Arts & Humanities Division	French	31.34529797	-13.59906514
Chemistry	C138	Energy From Biomass	Upper Division	Clg of Chemistry	Clg of Chemistry	Chemistry	-32.75191996	0.836706836
Materials Science & Eng	136	Mat In Energy Tech	Upper Division	Clg of Engineering	Clg of Engineering	Materials Science & Eng	-27.5211703	-21.26967773
Art Practice	16	Intro Printmaking	Lower Division	Clg of Letters & Science	L&S Arts & Humanities Division	Art Practice	18.98404438	-27.24807865
Italian Studies	170	Ital Cinema His Gen	Upper Division	Clg of Letters & Science	L&S Arts & Humanities Division	Italian Studies	25.66066941	-7.962955999
Electrical Engineering	221A	Lin Syst Theory	Graduate Course	Clg of Engineering	Clg of Engineering	Electrical Eng & Computer Sci	-17.12123589	-24.79234646
Theater Dance & Perf Stds	175A	Lighting Design	Upper Division	Clg of Letters & Science	L&S Arts & Humanities Division	Theater Dance & Perf Stds	35.6365241	-22.35704774
Engineering	128	Adv Engr Des Graph	Upper Division	Clg of Engineering	Clg of Engineering	Engineering Science	-31.71477172	-23.5974393
Music	154A	Counterpoint	Upper Division	Clg of Letters & Science	L&S Arts & Humanities Division	Music	-7.852281688	-33.4305522
Electrical Engineering	118	Intro Optical Eng	Upper Division	Clg of Engineering	Clg of Engineering	Electrical Eng & Computer Sci	-18.86286696	-21.5880221
Thai	100A	Intermediate Thai	Upper Division	Clg of Letters & Science	L&S Arts & Humanities Division	South & SE Asian Studies	12.60656012	-17.15939566
Theater Dance & Perf Stds	174A	Costume Design/Thtr	Upper Division	Clg of Letters & Science	L&S Arts & Humanities Division	Theater Dance & Perf Stds	35.34639463	-23.11504012
Gender & Womens Studies	195	Senior Seminar	Upper Division	Clg of Letters & Science	L&S Social Sciences Division	Gender & Womens Studies	12.10792445	6.195482916
Chemistry	252A	Organometallics I	Graduate Course	Clg of Chemistry	Clg of Chemistry	Chemistry	-35.27989344	-0.642295469
Chemistry	261A	Organic Rxns I	Graduate Course	Clg of Chemistry	Clg of Chemistry	Chemistry	-35.04866882	-0.02131815
Mechanical Engineering	C231A	Exp Adv Ctrl Des I	Graduate Course	Clg of Engineering	Clg of Engineering	Mechanical Engineering	-31.32589008	-25.20849904
Bioengineering	C181	Energy From Biomass	Upper Division	Clg of Engineering	Clg of Engineering	Bioengineering	-43.28016309	-3.647084505
Chemical Engineering	C195A	Energy From Biomass	Upper Division	Clg of Chemistry	Clg of Chemistry	Chem & Biomolecular Eng	-31.66599282	-16.99703718
Political Science	144B	Korean Politics	Upper Division	Clg of Letters & Science	L&S Social Sciences Division	Political Science	2.811485191	38.17330501
Sociology	190 (Intructor 33)	Sem & Res In So	Upper Division	Clg of Letters & Science	L&S Social Sciences Division	Sociology	9.607905796	26.55565835
English	R1AN	1st-Yr Read & Comp	Lower Division	Clg of Letters & Science	L&S Arts & Humanities Division	English	-6.753862013	-0.301163191
Integrative Biology	C125L	Intro Biomech Anal	Upper Division	Clg of Letters & Science	L&S Biological Sciences Div	Integrative Biology	-26.97811004	9.422970345
Rhetoric	107	Scientific Disc	Upper Division	Clg of Letters & Science	L&S Arts & Humanities Division	Rhetoric	33.86408735	13.77162086
Landscape Arch & Env Plan	120	Topo Form & Design	Upper Division	Clg of Environmental Design	Clg of Environmental Design	Landscape Arch & Env Plan	-15.59714172	31.99900116
Bioengineering	C119	Orthop Biomech	Upper Division	Clg of Engineering	Clg of Engineering	Bioengineering	-44.45387784	-5.549614428
Mechanical Engineering	185	Intro Continum Mech	Upper Division	Clg of Engineering	Clg of Engineering	Mechanical Engineering	-30.14922408	-22.11206561
French	103A	Lang And Culture	Upper Division	Clg of Letters & Science	L&S Arts & Humanities Division	French	31.99223674	-12.86741407
Public Policy	C142	Appl Metric/Pub Pol	Upper Division	Goldman School Public Policy	Goldman School Public Policy	Public Policy	-16.04592999	-8.6615247
South & SE Asian Studies	R5A	Self Represent/Natn	Lower Division	Clg of Letters & Science	L&S Arts & Humanities Division	South & SE Asian Studies	-1.961925908	-5.251743605
Spanish	R1A	Span Speak World	Lower Division	Clg of Letters & Science	L&S Arts & Humanities Division	Spanish & Portuguese	-0.994160459	-3.950594022
LGBT Studies	100	Special Topics	Upper Division	Clg of Letters & Science	L&S Social Sciences Division	Gender & Womens Studies	11.56908244	6.225872957
Khmer	100A	Intermediate Khmer	Upper Division	Clg of Letters & Science	L&S Arts & Humanities Division	South & SE Asian Studies	4.872125555	-16.30564982
Architecture	100C	Arch Design Iii	Upper Division	Clg of Environmental Design	Clg of Environmental Design	Architecture	-12.13067533	32.02844679
Music	156	Music Analysis	Upper Division	Clg of Letters & Science	L&S Arts & Humanities Division	Music	-7.457495477	-33.3183028
Sociology	190 (Intructor 34)	Sem & Res In So	Upper Division	Clg of Letters & Science	L&S Social Sciences Division	Sociology	12.7667503	25.77453347
Chemistry	201	Fund Inorganic Chem	Graduate Course	Clg of Chemistry	Clg of Chemistry	Chemistry	-35.24282272	-0.616531555
Theater Dance & Perf Stds	173A	Scenic Design	Upper Division	Clg of Letters & Science	L&S Arts & Humanities Division	Theater Dance & Perf Stds	35.40185225	-22.94698254
Mathematics	189	Math Met Class/Quan	Upper Division	Clg of Letters & Science	L&S Math & Phys Sciences Div	Mathematics	-26.39890826	-12.29756265
Integrative Biology	174LF	Ornithology Wth Lab	Upper Division	Clg of Letters & Science	L&S Biological Sciences Div	Integrative Biology	-26.43987769	11.97532606
Integrative Biology	184L	Morph Verte Skeletn	Upper Division	Clg of Letters & Science	L&S Biological Sciences Div	Integrative Biology	-23.85253924	11.4980787
Integrative Biology	146LF	Behavior Ecolgy/Lab	Upper Division	Clg of Letters & Science	L&S Biological Sciences Div	Integrative Biology	-25.85026317	9.90585907
Art Practice	141	Temporal Structures	Upper Division	Clg of Letters & Science	L&S Arts & Humanities Division	Art Practice	17.9153137	-27.50825867
Theater Dance & Perf Stds	151B	Theater History	Upper Division	Clg of Letters & Science	L&S Arts & Humanities Division	Theater Dance & Perf Stds	34.45035541	-22.26113076
Business Admin-Undergrad	128	Strat Cost Mgmt	Upper Division	Haas School of Business	Haas School of Business	Business	-17.43986856	-2.477628775
Env Sci, Policy, & Mgmt	105A	Sierra Nevada Ecol	Upper Division	Clg of Natural Resources	Clg of Natural Resources	Env Sci, Policy, & Mgmt	-22.02460216	23.0571645
Native American Studies	110	Theories, Methods	Upper Division	Clg of Letters & Science	L&S Social Sciences Division	Ethnic Studies	11.95147116	9.24701994
Env Sci, Policy, & Mgmt	185	Applied Forest Ecol	Upper Division	Clg of Natural Resources	Clg of Natural Resources	Env Sci, Policy, & Mgmt	-22.36736875	20.40623808
Mechanical Engineering	168	Mech Offshore-Sys	Upper Division	Clg of Engineering	Clg of Engineering	Mechanical Engineering	-31.7105387	-25.38656935
Mechanical Engineering	119	Intro To Mems	Upper Division	Clg of Engineering	Clg of Engineering	Mechanical Engineering	-31.70540457	-23.47709112
Civil & Environmental Eng	186	Cyb Phys Design	Upper Division	Clg of Engineering	Clg of Engineering	Civil & Environmental Eng	-40.75557793	-20.17827406
Music	128AM	Opera - Majors	Upper Division	Clg of Letters & Science	L&S Arts & Humanities Division	Music	-8.558474604	-32.64603027
Political Science	150	Amer Legal System	Upper Division	Clg of Letters & Science	L&S Social Sciences Division	Political Science	2.980739639	39.09782895
Plant Biology	C112L	Microbiology Lab	Upper Division	Clg of Natural Resources	Clg of Natural Resources	Plant & Microbial Biology	-30.28155404	16.50423073
Molecular & Cell Biology	C112L	Microbiology Lab	Upper Division	Clg of Letters & Science	L&S Biological Sciences Div	Molecular & Cell Biology	-29.99584588	7.541073185
Chemical Engineering	180	Chem Eng Economics	Upper Division	Clg of Chemistry	Clg of Chemistry	Chem & Biomolecular Eng	-32.19758643	-16.46087157
Plant Biology	C107L	Plant Morphol W Lab	Upper Division	Clg of Natural Resources	Clg of Natural Resources	Plant & Microbial Biology	-29.98853073	18.28974774
Korean	101	4th Year Read--Lit	Upper Division	Clg of Letters & Science	L&S Arts & Humanities Division	East Asian Lang & Culture	5.776341216	-20.13735424
German	R5A	Reading And Comp	Lower Division	Clg of Letters & Science	L&S Arts & Humanities Division	German	3.03545281	-6.906666162
Economics	201A	Economic Theory	Graduate Course	Clg of Letters & Science	L&S Social Sciences Division	Economics	-20.50657373	-10.70024644
Chemistry	265	Nmr Theory & Apps	Graduate Course	Clg of Chemistry	Clg of Chemistry	Chemistry	-34.70552363	0.366407354
Environmental Design	101B	1 Long Composition	Upper Division	Clg of Environmental Design	Clg of Environmental Design	Architecture	-6.132520298	31.31324178
Civil & Environmental Eng	122N	Design Steel Struct	Upper Division	Clg of Engineering	Clg of Engineering	Civil & Environmental Eng	-39.95161848	-19.90197399
Nutritional Science & Tox	108B	App Food Sci Lab	Upper Division	Clg of Natural Resources	Clg of Natural Resources	Nutritional Sciences & Tox	-35.65450641	8.468973743
Chemistry	108	Inorganic Synthesis	Upper Division	Clg of Chemistry	Clg of Chemistry	Chemistry	-33.7629646	-0.54779409
Music	40	Carillon - Grp Les	Lower Division	Clg of Letters & Science	L&S Arts & Humanities Division	Music	-4.3192431	-18.86018559
Bioengineering	151	Micro/Nano Bioe	Upper Division	Clg of Engineering	Clg of Engineering	Bioengineering	-44.64528718	-5.418658871
Earth & Planetary Science	103	Intro Mar Chem	Upper Division	Clg of Letters & Science	L&S Math & Phys Sciences Div	Earth & Planetary Science	-29.39635855	-4.398781435
Bioengineering	168L	Prac Lt Microscopy	Upper Division	Clg of Engineering	Clg of Engineering	Bioengineering	-44.32178208	-5.480532321
French	112A	Medieval Literature	Upper Division	Clg of Letters & Science	L&S Arts & Humanities Division	French	31.67422948	-13.64368868
Geography	175	Undergrad Seminar	Upper Division	Clg of Letters & Science	L&S Social Sciences Division	Geography	-13.55795433	21.35467216
Mechanical Engineering	130	Design Planar Mach	Upper Division	Clg of Engineering	Clg of Engineering	Mechanical Engineering	-31.90406549	-23.78594992
Astronomy	160	Stellar Physics	Upper Division	Clg of Letters & Science	L&S Math & Phys Sciences Div	Astronomy	-28.44590517	-10.14882086
Nuclear Engineering	120	Nucl Mater	Upper Division	Clg of Engineering	Clg of Engineering	Nuclear Engineering	-27.11532613	-26.16620436
Mechanical Engineering	C176	Orthop Biomech	Upper Division	Clg of Engineering	Clg of Engineering	Mechanical Engineering	-31.53814583	-23.4099239
Bioengineering	C118	Biolog Perf Mats	Upper Division	Clg of Engineering	Clg of Engineering	Bioengineering	-44.42495973	-5.178380142
Civil & Environmental Eng	123N	Rc Structures	Upper Division	Clg of Engineering	Clg of Engineering	Civil & Environmental Eng	-39.85686675	-19.84840561
German	103	Intro Gm Ling	Upper Division	Clg of Letters & Science	L&S Arts & Humanities Division	German	25.92836625	-12.60418416
Celtic Studies	138	Irish Literature	Upper Division	Clg of Letters & Science	L&S Arts & Humanities Division	Scandinavian	21.46633212	-8.105376368
Mechanical Engineering	140	Comb Proc	Upper Division	Clg of Engineering	Clg of Engineering	Mechanical Engineering	-32.67000705	-24.2546696
Civil & Environmental Eng	124	Timber Design	Upper Division	Clg of Engineering	Clg of Engineering	Civil & Environmental Eng	-39.71112508	-19.84039357
Public Policy	190 (Intructor 8)	Spec Topics Pub Pol	Upper Division	Goldman School Public Policy	Goldman School Public Policy	Public Policy	-1.037941639	29.65369924
Mechanical Engineering	165	Ocean-Environm Mech	Upper Division	Clg of Engineering	Clg of Engineering	Mechanical Engineering	-32.36652872	-24.85497652
Env Sci, Policy, & Mgmt	108A	Trees: Taxonomy	Upper Division	Clg of Natural Resources	Clg of Natural Resources	Env Sci, Policy, & Mgmt	-22.40684175	19.23090998
Env Sci, Policy, & Mgmt	102BL	Sampling Lab	Upper Division	Clg of Natural Resources	Clg of Natural Resources	Env Sci, Policy, & Mgmt	-22.19885834	20.4914237
Env Sci, Policy, & Mgmt	C115C	Fish Ecology	Upper Division	Clg of Natural Resources	Clg of Natural Resources	Env Sci, Policy, & Mgmt	-22.11117001	17.96007005
Mechanical Engineering	146	Enrgy Conv Princpls	Upper Division	Clg of Engineering	Clg of Engineering	Mechanical Engineering	-32.60673167	-24.29356565
History	103H	Proseminar: Africa	Upper Division	Clg of Letters & Science	L&S Social Sciences Division	History	19.54688326	9.030499839
Economics	N171	Economic Develop	Upper Division	Clg of Letters & Science	L&S Social Sciences Division	Economics	-2.411582302	22.90370582
Legal Studies	102	Policing & Society	Upper Division	School of Law	School of Law	Law	18.2223557	32.51698979
English	N1B	1st-Yr Read & Comp	Lower Division	Clg of Letters & Science	L&S Arts & Humanities Division	English	4.129592377	-6.097484909
Environmental Design	11B	Intro To Design	Lower Division	Clg of Environmental Design	Clg of Environmental Design	Architecture	-10.20937734	29.46656857
History	N124A	U.S. Late 19th-1940	Upper Division	Clg of Letters & Science	L&S Social Sciences Division	History	19.56342034	6.832558006
Legal Studies	176	20th C Am Leg Hist	Upper Division	School of Law	School of Law	Law	19.15645676	31.52497383
Astronomy	C162	Planetary Astrophys	Upper Division	Clg of Letters & Science	L&S Math & Phys Sciences Div	Astronomy	-28.13102696	-10.04228185
Khmer	1A	Intro Khmer	Lower Division	Clg of Letters & Science	L&S Arts & Humanities Division	South & SE Asian Studies	5.205684612	-16.06504999
Civil & Environmental Eng	173	Groundwater,Seepage	Upper Division	Clg of Engineering	Clg of Engineering	Civil & Environmental Eng	-39.24814822	-18.04899294
Mathematics	130	Classical Geometrie	Upper Division	Clg of Letters & Science	L&S Math & Phys Sciences Div	Mathematics	-21.32320512	-14.67543537
Civil & Environmental Eng	192	Art/Sci Of Practice	Upper Division	Clg of Engineering	Clg of Engineering	Civil & Environmental Eng	-39.36443548	-19.46340463
Materials Science & Eng	113	Mech Behav Eng Mat	Upper Division	Clg of Engineering	Clg of Engineering	Materials Science & Eng	-29.2702742	-20.63227091
Economics	132	Sem Pub Sector Econ	Upper Division	Clg of Letters & Science	L&S Social Sciences Division	Economics	-14.59882612	-8.338839759
Materials Science & Eng	130	Exp Mat Sci Design	Upper Division	Clg of Engineering	Clg of Engineering	Materials Science & Eng	-28.9830153	-20.29944897
Earth & Planetary Science	C181	Atm Phys & Dyn	Upper Division	Clg of Letters & Science	L&S Math & Phys Sciences Div	Earth & Planetary Science	-31.71692039	-3.909083357
Electrical Engineering	137A	Elec Power Systems	Upper Division	Clg of Engineering	Clg of Engineering	Electrical Eng & Computer Sci	-26.74316267	-21.62950461
Latin	122	Post-Augustan Prose	Upper Division	Clg of Letters & Science	L&S Arts & Humanities Division	Classics	25.46267195	-2.986956815
Music	70	History Of Music I	Lower Division	Clg of Letters & Science	L&S Arts & Humanities Division	Music	-8.978740167	-32.57193716
Near Eastern Studies	C121A	Topics Islamic Art	Upper Division	Clg of Letters & Science	L&S Arts & Humanities Division	Near Eastern Studies	14.96270589	-0.293245363
Spanish	161	Sp Phonet & Phonol	Upper Division	Clg of Letters & Science	L&S Arts & Humanities Division	Spanish & Portuguese	20.81039599	16.22708023
Education	188	Latinas/Os And Ed	Upper Division	Grad School of Education	Grad School of Education	Education	9.206013773	10.43052901
Rhetoric	108	Philosophical Disc	Upper Division	Clg of Letters & Science	L&S Arts & Humanities Division	Rhetoric	33.62693579	15.01137352
Mathematics	140	Metric Dif Geometry	Upper Division	Clg of Letters & Science	L&S Math & Phys Sciences Div	Mathematics	-22.49708691	-14.29597516
Ethnic Studies	180	Comp Eth Std Topics	Upper Division	Clg of Letters & Science	L&S Social Sciences Division	Ethnic Studies	12.08271295	12.5198194
Nutritional Science & Tox	161A	Med Nutr Therapy	Upper Division	Clg of Natural Resources	Clg of Natural Resources	Nutritional Sciences & Tox	-35.69659605	8.416256732
Env Sci, Policy, & Mgmt	108B	Env Change Genetics	Upper Division	Clg of Natural Resources	Clg of Natural Resources	Env Sci, Policy, & Mgmt	-25.57397563	16.53558863
Rhetoric	122	Rhet Of Drama	Upper Division	Clg of Letters & Science	L&S Arts & Humanities Division	Rhetoric	32.25704672	16.06275258
Landscape Arch & Env Plan	134B	Drawing Workshop Ii	Upper Division	Clg of Environmental Design	Clg of Environmental Design	Landscape Arch & Env Plan	-15.58342259	31.54142371
Native American Studies	71	Nat Am In No Amer	Lower Division	Clg of Letters & Science	L&S Social Sciences Division	Ethnic Studies	6.11237785	4.173825022
Mathematics	H1B	Honors Calculus	Lower Division	Clg of Letters & Science	L&S Math & Phys Sciences Div	Mathematics	-7.636846777	-6.663510303
Economics	240A	Econometrics	Graduate Course	Clg of Letters & Science	L&S Social Sciences Division	Economics	-20.3483238	-10.49606978
Nuclear Engineering	101	Nuclear Reactions	Upper Division	Clg of Engineering	Clg of Engineering	Nuclear Engineering	-27.57481366	-25.1315682
Materials Science & Eng	102	Bond Crys & Cry Def	Upper Division	Clg of Engineering	Clg of Engineering	Materials Science & Eng	-29.741097	-20.56906872
Nutritional Science & Tox	192	Jr Dietetics Sem	Upper Division	Clg of Natural Resources	Clg of Natural Resources	Nutritional Sciences & Tox	-35.69225937	8.470788169
Earth & Planetary Science	100A	Mineralogy	Upper Division	Clg of Letters & Science	L&S Math & Phys Sciences Div	Earth & Planetary Science	-29.78372628	-4.804111057
German	174	Morph/Syntax Ger	Upper Division	Clg of Letters & Science	L&S Arts & Humanities Division	German	25.7701016	-11.81581678
Env Sci, Policy, & Mgmt	194B (Intructor 6)	Secapstone	Upper Division	Clg of Natural Resources	Clg of Natural Resources	Env Sci, Policy, & Mgmt	-17.49644439	20.79001859
Slavic Languages & Lit	181	Russian Readings	Upper Division	Clg of Letters & Science	L&S Arts & Humanities Division	Slavic Languages & Literatures	21.11768374	-16.4867994
Industrial Eng & Ops Rsch	171	Tech Firm Leadrship	Upper Division	Clg of Engineering	Clg of Engineering	Industrial Eng & Ops Research	-14.67298411	-14.44467398
Earth & Planetary Science	104	Math Meth Geophys	Upper Division	Clg of Letters & Science	L&S Math & Phys Sciences Div	Earth & Planetary Science	-29.76678107	-6.185667022
Mathematics	249	Alge Combinatorics	Graduate Course	Clg of Letters & Science	L&S Math & Phys Sciences Div	Mathematics	-22.36040658	-14.78977096
French	147	Spec Top Fr Ling	Upper Division	Clg of Letters & Science	L&S Arts & Humanities Division	French	32.36536962	-13.84159497
Computer Science	194 (Intructor 17)	Special Topics	Upper Division	Clg of Engineering	Clg of Engineering	Electrical Eng & Computer Sci	-13.72467783	-21.30254029
Italian Studies	104	Reading Italian Lit	Upper Division	Clg of Letters & Science	L&S Arts & Humanities Division	Italian Studies	26.89818283	-7.548092264
History	177B	Modern Armenia	Upper Division	Clg of Letters & Science	L&S Social Sciences Division	History	20.6391936	3.794047461
Southeast Asian	129	Mainland Sea Lit	Upper Division	Clg of Letters & Science	L&S Arts & Humanities Division	South & SE Asian Studies	9.77758246	-14.11299091
Integrative Biology	175LF	Herpetology W Lab	Upper Division	Clg of Letters & Science	L&S Biological Sciences Div	Integrative Biology	-25.55675934	11.0638098
History	C191	Death And Medicine	Upper Division	Clg of Letters & Science	L&S Social Sciences Division	History	18.5968666	4.176359005
Cognitive Science	C100	Basic Issue Cog Sci	Upper Division	Clg of Letters & Science	L&S Social Sciences Division	Interdisc Social Science Pgms	-6.173498061	-23.14152766
Engineering	177	Adv Progrmmng Mtlab	Upper Division	Clg of Engineering	Clg of Engineering	Engineering Science	-31.65403869	-22.58932291
Mechanical Engineering	190M (Intructor 1)	Model Prcdt. Contrl	Upper Division	Clg of Engineering	Clg of Engineering	Mechanical Engineering	-31.54294621	-25.43824258
Bioengineering	148	Bio Chem Syn Bio	Upper Division	Clg of Engineering	Clg of Engineering	Bioengineering	-43.25031628	-4.117175933
French	118A	18th Century Lit	Upper Division	Clg of Letters & Science	L&S Arts & Humanities Division	French	32.15067437	-13.02166492
Slavic Languages & Lit	134F	Nabokov	Upper Division	Clg of Letters & Science	L&S Arts & Humanities Division	Slavic Languages & Literatures	22.09358932	-14.6005608
Political Science	109W	Selected Topics	Upper Division	Clg of Letters & Science	L&S Social Sciences Division	Political Science	1.457869384	32.54524837
Ethnic Studies	100	Comp Eth Lit	Upper Division	Clg of Letters & Science	L&S Social Sciences Division	Ethnic Studies	10.55522157	11.63312473
Japanese	159	Contem Japanese Lit	Upper Division	Clg of Letters & Science	L&S Arts & Humanities Division	East Asian Lang & Culture	6.089962636	-27.11872655
Integrative Biology	183L	Evol Vertebrate Lab	Upper Division	Clg of Letters & Science	L&S Biological Sciences Div	Integrative Biology	-25.62287105	10.86780748
Native American Studies	102	Crt Nat Am Lgl Plcy	Upper Division	Clg of Letters & Science	L&S Social Sciences Division	Ethnic Studies	18.19067494	28.03885573
Bioengineering	116	Cell And Tissue Eng	Upper Division	Clg of Engineering	Clg of Engineering	Bioengineering	-44.06012738	-5.167984752
Ethnic Studies	101B	Humanities Methods	Upper Division	Clg of Letters & Science	L&S Social Sciences Division	Ethnic Studies	12.3860039	12.91845255
Chemistry	114	Adv Syn Organ Chem	Upper Division	Clg of Chemistry	Clg of Chemistry	Chemistry	-33.30999026	0.236174325
Peace & Conflict Studies	148AC	Social Movements	Upper Division	Clg of Letters & Science	L&S Social Sciences Division	Interdisc Social Science Pgms	7.932134175	7.773851237
Public Policy	190 (Intructor 9)	Spec Topics Pub Pol	Upper Division	Goldman School Public Policy	Goldman School Public Policy	Public Policy	-0.817447751	29.04601176
Legal Studies	190 (Intructor 8)	Topics In Law/Soc	Upper Division	School of Law	School of Law	Law	15.95066132	32.84405826
Music	128B	Beethoven	Upper Division	Clg of Letters & Science	L&S Arts & Humanities Division	Music	-3.014565378	-18.26524352
Design Innovation	190 (Intructor 1)	Spec Topics Des Inv	Upper Division	Clg of Engineering	Clg of Engineering	Engineering Science	-9.956252139	-18.30792169
History	170	The Netherlands	Upper Division	Clg of Letters & Science	L&S Social Sciences Division	History	24.06998056	5.78028041
Ethnic Studies	176	Eth Art And Artists	Upper Division	Clg of Letters & Science	L&S Social Sciences Division	Ethnic Studies	11.01417511	11.17935596
Integrative Biology	119	Medical Evidence	Upper Division	Clg of Letters & Science	L&S Biological Sciences Div	Integrative Biology	-29.17338357	7.77170137
Energy and Resources	190 (Intructor 4)	Ene,Env Dev Sec Iss	Upper Division	Clg of Natural Resources	Clg of Natural Resources	Energy & Resources Grad Grp	-16.41381276	21.42780578
Environ Econ & Policy	142	Indust Organization	Upper Division	Clg of Natural Resources	Clg of Natural Resources	Ag & Resource Econ & Pol	-15.28252036	10.45666234
Linguistics	40	Lang Of Advertising	Lower Division	Clg of Letters & Science	L&S Social Sciences Division	Linguistics	11.83164563	0.810504559
History	112C	Africa-Col&Nation	Upper Division	Clg of Letters & Science	L&S Social Sciences Division	History	20.90442185	8.821164536
Anthropology	121C	Hist Artifact/Analy	Upper Division	Clg of Letters & Science	L&S Social Sciences Division	Anthropology	-6.827295299	17.29541818
Integrative Biology	194 (Intructor 5)	Ugsi For Ib Courses	Upper Division	Clg of Letters & Science	L&S Biological Sciences Div	Integrative Biology	-23.98475957	5.768724176
Education	190 (Intructor 3)	Critical Studies	Upper Division	Grad School of Education	Grad School of Education	Education	8.376911858	10.42981373
Nutritional Science & Tox	190 (Intructor 8)	Intro Res Nutrsci	Upper Division	Clg of Natural Resources	Clg of Natural Resources	Nutritional Sciences & Tox	-34.53133336	8.01101889
Psychology	128	Top Sem Cog Psych	Upper Division	Clg of Letters & Science	L&S Social Sciences Division	Psychology	-6.973957943	-23.42586617
Integrative Biology	112	Hort Meth Garden	Upper Division	Clg of Letters & Science	L&S Biological Sciences Div	Integrative Biology	-16.62262559	14.61609463
Near Eastern Studies	192B	Undergrad Seminar	Upper Division	Clg of Letters & Science	L&S Arts & Humanities Division	Near Eastern Studies	19.8109509	-3.977425553
Ethnic Studies	174	Exist Panic The Lit	Upper Division	Clg of Letters & Science	L&S Social Sciences Division	Ethnic Studies	10.72090448	10.65261462
Legal Studies	105	Foundation Crim Law	Upper Division	School of Law	School of Law	Law	18.23664464	31.41740455
Religious Studies	190 (Intructor 7)	Topics In Religion	Upper Division	Clg of Letters & Science	L&S Undergrad Studies Division	UG Interdisciplinary Studies	11.36322296	-6.491113233
French	140C	Fr Lit Engl Trans	Upper Division	Clg of Letters & Science	L&S Arts & Humanities Division	French	30.0118261	-11.98084061
Chinese	130	Topics In Daoism	Upper Division	Clg of Letters & Science	L&S Arts & Humanities Division	East Asian Lang & Culture	7.932551639	-22.8289389
Italian Studies	R5A	Reading & Comp	Lower Division	Clg of Letters & Science	L&S Arts & Humanities Division	Italian Studies	-0.606966791	-4.972807852
Native American Studies	90 (Intructor 1)	Myth, Memory, Hist	Lower Division	Clg of Letters & Science	L&S Social Sciences Division	Ethnic Studies	-2.345288649	-8.247447217
Dutch	170	Multiculture Nether	Upper Division	Clg of Letters & Science	L&S Arts & Humanities Division	German	17.50983311	-12.34282253
Education	40AC	Experiencing Educ	Lower Division	Grad School of Education	Grad School of Education	Education	8.508065454	11.41546273
Health & Medical Sciences	C133	Death And Medicine	Upper Division	School of Public Health	School of Public Health	Health & Medical Sci Grad Grp	-23.10537554	5.85129129
Env Sci, Policy, & Mgmt	90 (Intructor 5)	Intro To Crs Major	Lower Division	Clg of Natural Resources	Clg of Natural Resources	Env Sci, Policy, & Mgmt	-20.70950233	19.56476867
History	121A	Colonial Us	Upper Division	Clg of Letters & Science	L&S Social Sciences Division	History	16.73810601	5.40589737
Physics	H190 (Intructor 3)	Phys Hnrs Course	Upper Division	Clg of Letters & Science	L&S Math & Phys Sciences Div	Physics	-28.38678718	-12.53774102
South Asian	144	Islam In South Asia	Upper Division	Clg of Letters & Science	L&S Arts & Humanities Division	South & SE Asian Studies	13.21303955	-9.630339502
Education	24	Freshman Seminar	Lower Division	Grad School of Education	Grad School of Education	Education	-4.938445241	-1.599046659
History	C175B	Jewish Civ Modern	Upper Division	Clg of Letters & Science	L&S Social Sciences Division	History	20.89645671	5.396945383
Linguistics	155AC	Language In The Us	Upper Division	Clg of Letters & Science	L&S Social Sciences Division	Linguistics	-4.159914378	-24.90800099
Asian American Studies	175	Contemp Narratives	Upper Division	Clg of Letters & Science	L&S Social Sciences Division	Ethnic Studies	9.269282729	-15.03499158
American Studies	C112B	Am Landscape,1900--	Upper Division	Clg of Letters & Science	L&S Undergrad Studies Division	UG Interdisciplinary Studies	11.83754441	17.93508946
American Studies	139AC	Us Social Movements	Upper Division	Clg of Letters & Science	L&S Undergrad Studies Division	UG Interdisciplinary Studies	10.76101055	17.54653719
Eurasian Studies	1B	Beginning Armenian	Lower Division	Clg of Letters & Science	L&S Arts & Humanities Division	Slavic Languages & Literatures	11.32220203	-2.714441503
History	C139B	Amer Immigrant Exp	Upper Division	Clg of Letters & Science	L&S Social Sciences Division	History	19.85940154	5.59191142
Molecular & Cell Biology	90A (Intructor 1)	Freshman Seminars	Lower Division	Clg of Letters & Science	L&S Biological Sciences Div	Molecular & Cell Biology	-3.506204498	-4.028152287
Religious Studies	C166	India'S Great Epics	Upper Division	Clg of Letters & Science	L&S Undergrad Studies Division	UG Interdisciplinary Studies	11.76618939	-9.747738077
Middle Eastern Studies	24	Freshman Seminar	Lower Division	Clg of Letters & Science	L&S Social Sciences Division	Interdisc Social Science Pgms	-3.848720052	1.211461556
Classics	35	Greek Tragedy	Lower Division	Clg of Letters & Science	L&S Arts & Humanities Division	Classics	19.2168852	-5.261434126
Middle Eastern Studies	109	Model Arab League	Upper Division	Clg of Letters & Science	L&S Social Sciences Division	Interdisc Social Science Pgms	15.9089958	0.625165827
Gender & Womens Studies	132AC	Gen, Race And Law	Upper Division	Clg of Letters & Science	L&S Social Sciences Division	Gender & Womens Studies	14.455286	-19.15328947
Scandinavian	125	Old Norse Lit	Upper Division	Clg of Letters & Science	L&S Arts & Humanities Division	Scandinavian	19.46568161	-8.599237817
Chemical Engineering	24	Freshman Seminars	Lower Division	Clg of Chemistry	Clg of Chemistry	Chem & Biomolecular Eng	-5.688243125	-5.874841018
Earth & Planetary Science	24	Freshman Seminar	Lower Division	Clg of Letters & Science	L&S Math & Phys Sciences Div	Earth & Planetary Science	-4.95702609	-4.24337781
History	100B	Topics-European	Upper Division	Clg of Letters & Science	L&S Social Sciences Division	History	17.33414166	5.423034458
Public Health	39I	Fresh/Soph Seminar	Lower Division	School of Public Health	School of Public Health	Public Health	2.347885949	-1.902841674
French	126	Senior Seminar	Upper Division	Clg of Letters & Science	L&S Arts & Humanities Division	French	32.62088372	-12.78575453
Geography	C160B	Am Landscape,1900--	Upper Division	Clg of Letters & Science	L&S Social Sciences Division	Geography	-13.73298012	21.29984574
Religious Studies	C135	Jewish Civ Modern	Upper Division	Clg of Letters & Science	L&S Undergrad Studies Division	UG Interdisciplinary Studies	17.32449269	1.717407529
Theater Dance & Perf Stds	11	Scene Stdy Charactr	Lower Division	Clg of Letters & Science	L&S Arts & Humanities Division	Theater Dance & Perf Stds	34.39721281	-21.15236169
History	108	Byzantium	Upper Division	Clg of Letters & Science	L&S Social Sciences Division	History	23.75149937	4.378388333
Linguistics	47	Lang & Comm Disord	Lower Division	Clg of Letters & Science	L&S Social Sciences Division	Linguistics	-5.213763896	-11.50671961
English	121	Romantic Period	Upper Division	Clg of Letters & Science	L&S Arts & Humanities Division	English	36.55096331	-1.987174522
Demography	145AC	Amer Immigrant Exp	Upper Division	Clg of Letters & Science	L&S Social Sciences Division	Demography	5.901138533	-5.033286258
English	125A	English Novel	Upper Division	Clg of Letters & Science	L&S Arts & Humanities Division	English	36.79312254	-0.980868837
Religious Studies	90B (Intructor 5)	Intro Topic Rel Std	Lower Division	Clg of Letters & Science	L&S Undergrad Studies Division	UG Interdisciplinary Studies	-2.179681539	0.807452186
African American Studies	122	Afam Family, Am Soc	Upper Division	Clg of Letters & Science	L&S Social Sciences Division	African American Studies	8.884298271	15.73436951
Rhetoric	129AC	American Autobiog	Upper Division	Clg of Letters & Science	L&S Arts & Humanities Division	Rhetoric	33.2069447	14.40868532
Sociology	137AC	Enviro Just:Equity	Upper Division	Clg of Letters & Science	L&S Social Sciences Division	Sociology	8.549391415	23.18547273
Business Admin-Undergrad	168B	Intl Mktng	Upper Division	Haas School of Business	Haas School of Business	Business	-12.88469314	-3.182813464
Music	128RM	Jazz In America	Upper Division	Clg of Letters & Science	L&S Arts & Humanities Division	Music	-8.271783597	-31.60611414
Linguistics	C147	Language Disorders	Upper Division	Clg of Letters & Science	L&S Social Sciences Division	Linguistics	-3.888456519	-26.32705369
Ethnic Studies	N180	Sel Top Es Std Abrd	Upper Division	Clg of Letters & Science	L&S Social Sciences Division	Ethnic Studies	10.88636894	10.66657136
Spanish	N4	Intermed Spanish	Lower Division	Clg of Letters & Science	L&S Arts & Humanities Division	Spanish & Portuguese	10.49776445	1.573823819
Classics	N28	Classic Myths	Lower Division	Clg of Letters & Science	L&S Arts & Humanities Division	Classics	5.696249105	-7.699291848
Spanish	15	Inten Beg Spanish	Lower Division	Clg of Letters & Science	L&S Arts & Humanities Division	Spanish & Portuguese	8.834508295	1.325665236
French	116A	16th Century Lit	Upper Division	Clg of Letters & Science	L&S Arts & Humanities Division	French	31.28707967	-13.68112366
Asian American Studies	172	Asian Amer Lit	Upper Division	Clg of Letters & Science	L&S Social Sciences Division	Ethnic Studies	8.879119977	-17.19789008
Theater Dance & Perf Stds	113A	Irish Theater	Upper Division	Clg of Letters & Science	L&S Arts & Humanities Division	Theater Dance & Perf Stds	35.54208419	-21.30369385
History of Art	108	Cities And The Arts	Upper Division	Clg of Letters & Science	L&S Arts & Humanities Division	History of Art	22.09305394	-27.02196707
Native American Studies	151	Nat Amer Philos	Upper Division	Clg of Letters & Science	L&S Social Sciences Division	Ethnic Studies	11.15545264	9.2544287
Integrative Biology	116L	Medical Parasit	Upper Division	Clg of Letters & Science	L&S Biological Sciences Div	Integrative Biology	-27.18554548	8.701627605
Social Welfare	186	Domestic Violence	Upper Division	School of Social Welfare	School of Social Welfare	Social Welfare	7.504309395	21.87328885
Classics	N172A	Arch Fld Schl Nemea	Upper Division	Clg of Letters & Science	L&S Arts & Humanities Division	Classics	22.2972894	-4.454858585
Latin American Studies	160	Politics Devl Chile	Upper Division	Clg of Letters & Science	L&S Social Sciences Division	Interdisc Social Science Pgms	16.35163009	12.94708829
Visual Studies	186X	Spec Topics Photo	Upper Division	Clg of Environmental Design	Clg of Environmental Design	Architecture	-9.982363201	29.29333705
Anthropology	112	Sp Topics: Bio Anth	Upper Division	Clg of Letters & Science	L&S Social Sciences Division	Anthropology	-6.493745798	16.41093418
Geography	70AC	Urban Experience	Lower Division	Clg of Letters & Science	L&S Social Sciences Division	Geography	3.331853271	-5.043649188
Spanish	20	Inten Inter Spanish	Lower Division	Clg of Letters & Science	L&S Arts & Humanities Division	Spanish & Portuguese	9.417920573	2.226508635
Architecture	108	Arch Internship	Upper Division	Clg of Environmental Design	Clg of Environmental Design	Architecture	-11.31734228	31.60636829
Music	N148	African Mus Perf	Upper Division	Clg of Letters & Science	L&S Arts & Humanities Division	Music	-0.117704592	-17.97155088
Social Welfare	148	Sub Abuse Trmt	Upper Division	School of Social Welfare	School of Social Welfare	Social Welfare	7.546029609	21.57643303
Theater Dance & Perf Stds	52AC	Dance In Am Culture	Lower Division	Clg of Letters & Science	L&S Arts & Humanities Division	Theater Dance & Perf Stds	33.17437116	-21.15109601
Ethnic Studies	122AC	Eth/Race In Am Film	Upper Division	Clg of Letters & Science	L&S Social Sciences Division	Ethnic Studies	12.00822793	10.69899857
Arabic	30	Intermed Arabic	Lower Division	Clg of Letters & Science	L&S Arts & Humanities Division	Near Eastern Studies	15.57990745	0.749396471
Psychology	N133	Psychology Of Sleep	Upper Division	Clg of Letters & Science	L&S Social Sciences Division	Psychology	-10.56008566	3.685144443
Architecture	149	Spec Top Erg Envir	Upper Division	Clg of Environmental Design	Clg of Environmental Design	Architecture	-12.85205817	30.35267455
History	N119A	Postwar Japan	Upper Division	Clg of Letters & Science	L&S Social Sciences Division	History	22.82668391	1.940874121
Geography	182	Field Study Cities	Upper Division	Clg of Letters & Science	L&S Social Sciences Division	Geography	-14.44100854	22.27426451
Psychology	N180	Indust/Organ Psych	Upper Division	Clg of Letters & Science	L&S Social Sciences Division	Psychology	-11.26618138	4.166804991
Sociology	167	Virtual Communities	Upper Division	Clg of Letters & Science	L&S Social Sciences Division	Sociology	9.636976555	22.98033896
Integrative Biology	128	Sports Medicine	Upper Division	Clg of Letters & Science	L&S Biological Sciences Div	Integrative Biology	-27.91203853	9.138438061
Civil & Environmental Eng	174	Engineering Geomati	Upper Division	Clg of Engineering	Clg of Engineering	Civil & Environmental Eng	-39.53900168	-17.77212157
Music	139AC	World Topics	Upper Division	Clg of Letters & Science	L&S Arts & Humanities Division	Music	5.318799506	6.65732064
Geography	N20	Globalization	Lower Division	Clg of Letters & Science	L&S Social Sciences Division	Geography	3.720624401	-11.5657397
Psychology	N140	Development Psych	Upper Division	Clg of Letters & Science	L&S Social Sciences Division	Psychology	-10.88855184	4.103012866
Spanish	N3	Intermed Spanish	Lower Division	Clg of Letters & Science	L&S Arts & Humanities Division	Spanish & Portuguese	10.42829667	1.512147318
Spanish	16	Cultura Contemp	Lower Division	Clg of Letters & Science	L&S Arts & Humanities Division	Spanish & Portuguese	10.46738056	1.527162697
English	N117S	Shakespeare	Upper Division	Clg of Letters & Science	L&S Arts & Humanities Division	English	33.40083062	-0.668875891
Social Welfare	150L	Soc Wk & Sexuality	Upper Division	School of Social Welfare	School of Social Welfare	Social Welfare	11.09722973	21.72540156
Education	39B	Fresh/Soph Seminar	Lower Division	Grad School of Education	Grad School of Education	Education	-7.410846497	0.17591712
Geography	N50AC	California	Lower Division	Clg of Letters & Science	L&S Social Sciences Division	Geography	0.995073779	-11.46421382
Political Science	129B	Russia After Commun	Upper Division	Clg of Letters & Science	L&S Social Sciences Division	Political Science	2.582342053	38.70165008
Sociology	111	Socio Of The Family	Upper Division	Clg of Letters & Science	L&S Social Sciences Division	Sociology	7.529803088	24.20093295
Political Science	140S	Topics In Comp Pol	Upper Division	Clg of Letters & Science	L&S Social Sciences Division	Political Science	5.006714558	40.44900216
Anthropology	119	Med Anthro Topics	Upper Division	Clg of Letters & Science	L&S Social Sciences Division	Anthropology	-6.151079629	16.08985627
UGIS-UG Interdisc Studies	189	Integrate Research	Upper Division	Clg of Letters & Science	L&S Undergrad Studies Division	UG Interdisciplinary Studies	-10.21442537	-10.97353375
Molecular & Cell Biology	63	Intro Funct Neuro	Lower Division	Clg of Letters & Science	L&S Biological Sciences Div	Molecular & Cell Biology	1.702374791	-1.740934286
Latin	15	The Latin Workshop	Lower Division	Clg of Letters & Science	L&S Arts & Humanities Division	Classics	24.15332084	-2.814388288
Social Welfare	105	Intro Chld Welf	Upper Division	School of Social Welfare	School of Social Welfare	Social Welfare	-10.1845625	2.650093515
Materials Science & Eng	123	Semicon Proc	Upper Division	Clg of Engineering	Clg of Engineering	Materials Science & Eng	-29.01071959	-20.1266828
Linguistics	121	Logical Semantics	Upper Division	Clg of Letters & Science	L&S Social Sciences Division	Linguistics	-4.127996289	-26.02323058
Korean	100A	Advanced Korean	Upper Division	Clg of Letters & Science	L&S Arts & Humanities Division	East Asian Lang & Culture	4.848214954	-21.33179416
Italian Studies	101A	Adv Gram Read Comp	Upper Division	Clg of Letters & Science	L&S Arts & Humanities Division	Italian Studies	26.82276894	-7.56288467
Legal Studies	103	Theor Of Law & Soc	Upper Division	School of Law	School of Law	Law	17.67063576	31.7581004
History of Art	C121A	Topics Islamic Art	Upper Division	Clg of Letters & Science	L&S Arts & Humanities Division	History of Art	23.54367672	-28.13757243
Media Studies	104B	Hist Journalism	Upper Division	Clg of Letters & Science	L&S Undergrad Studies Division	UG Interdisciplinary Studies	15.5044779	20.34545155
Hindi-Urdu	1A	Intrd Hindi	Lower Division	Clg of Letters & Science	L&S Arts & Humanities Division	South & SE Asian Studies	11.92369469	-10.64455047
Rhetoric	135T	Selected Film Topic	Upper Division	Clg of Letters & Science	L&S Arts & Humanities Division	Rhetoric	32.97614745	16.21325706
Chemistry	104A	Adv Inorganic Chem	Upper Division	Clg of Chemistry	Clg of Chemistry	Chemistry	-32.61261367	-0.255057433
Japanese	120	Intro Class Japan	Upper Division	Clg of Letters & Science	L&S Arts & Humanities Division	East Asian Lang & Culture	5.881249215	-26.97632005
German	160D	Multicultur Germany	Upper Division	Clg of Letters & Science	L&S Arts & Humanities Division	German	25.37960567	-11.50358899
Environ Econ & Policy	C180	Ecol Econ History	Upper Division	Clg of Natural Resources	Clg of Natural Resources	Ag & Resource Econ & Pol	-15.42039955	10.67285195
Public Health	181	Poverty/Population	Upper Division	School of Public Health	School of Public Health	Public Health	-19.26012579	6.710993803
Theater Dance & Perf Stds	122	African Thr & Perf	Upper Division	Clg of Letters & Science	L&S Arts & Humanities Division	Theater Dance & Perf Stds	34.27023605	-21.65647642
Korean	10AX	Int Korean Heritag	Lower Division	Clg of Letters & Science	L&S Arts & Humanities Division	East Asian Lang & Culture	4.882760122	-18.78725833
Env Sci, Policy, & Mgmt	102B	Nat Res Sampling	Upper Division	Clg of Natural Resources	Clg of Natural Resources	Env Sci, Policy, & Mgmt	-22.17412946	20.42649768
Film	20	Film/Media Culture	Lower Division	Clg of Letters & Science	L&S Arts & Humanities Division	Film and Media	29.63991826	7.339378768
Bioengineering	147	Prin Of Syn Bio	Upper Division	Clg of Engineering	Clg of Engineering	Bioengineering	-43.39655258	-4.162494307
Business Admin-Undergrad	191I	Improvisational Lea	Upper Division	Haas School of Business	Haas School of Business	Business	-18.21226462	-1.632663598
Theater Dance & Perf Stds	139A	Playwriting Fndmls	Upper Division	Clg of Letters & Science	L&S Arts & Humanities Division	Theater Dance & Perf Stds	36.59464607	-20.58663921
Civil & Environmental Eng	191	Cee System Analysis	Upper Division	Clg of Engineering	Clg of Engineering	Civil & Environmental Eng	-38.92822567	-19.57668706
English	27	Intro To Fiction	Lower Division	Clg of Letters & Science	L&S Arts & Humanities Division	English	-2.119548536	-9.459112109
English	310	Field Studies	Graduate Course	Clg of Letters & Science	L&S Arts & Humanities Division	English	33.41027898	-2.025357106
Env Sci, Policy, & Mgmt	118	Agroecology	Upper Division	Clg of Natural Resources	Clg of Natural Resources	Env Sci, Policy, & Mgmt	-18.68002237	19.23079603
Mechanical Engineering	190L (Intructor 1)	Prccontrl Sys Desgn	Upper Division	Clg of Engineering	Clg of Engineering	Mechanical Engineering	-31.71771728	-25.40681758
Integrative Biology	123AL	Exercise Physio Lab	Upper Division	Clg of Letters & Science	L&S Biological Sciences Div	Integrative Biology	-28.05737813	9.398339176
Computer Science	194 (Intructor 18)	Special Topics	Upper Division	Clg of Engineering	Clg of Engineering	Electrical Eng & Computer Sci	-13.00054797	-21.65431805
Integrative Biology	153	Ecol	Upper Division	Clg of Letters & Science	L&S Biological Sciences Div	Integrative Biology	-23.68119609	16.7573921
Korean	188	Cold War Culture	Upper Division	Clg of Letters & Science	L&S Arts & Humanities Division	East Asian Lang & Culture	3.36428313	-20.54676434
Spanish	107A	Survey Span Lit	Upper Division	Clg of Letters & Science	L&S Arts & Humanities Division	Spanish & Portuguese	20.1235847	15.8658055
Persian	100A	Adv Pers	Upper Division	Clg of Letters & Science	L&S Arts & Humanities Division	Near Eastern Studies	16.95754218	-1.507948184
Japanese	101	Fourth-Yr:Soc Sci	Upper Division	Clg of Letters & Science	L&S Arts & Humanities Division	East Asian Lang & Culture	5.572515043	-26.50947989
Anthropology	155	Modernity	Upper Division	Clg of Letters & Science	L&S Social Sciences Division	Anthropology	-5.175967246	16.90779195
Integrative Biology	194 (Intructor 6)	Ugsi For Ib Courses	Upper Division	Clg of Letters & Science	L&S Biological Sciences Div	Integrative Biology	12.61385137	6.360190778
Public Health	C129	Aging Brain	Upper Division	School of Public Health	School of Public Health	Public Health	-20.47273111	6.950881069
Integrative Biology	C144	Animal Behavior	Upper Division	Clg of Letters & Science	L&S Biological Sciences Div	Integrative Biology	-27.41958001	9.88525732
Industrial Eng & Ops Rsch	115	Ind & Comm Data Sys	Upper Division	Clg of Engineering	Clg of Engineering	Industrial Eng & Ops Research	-16.59823679	-14.54716176
Native American Studies	175	Hist Nat Amer Calif	Upper Division	Clg of Letters & Science	L&S Social Sciences Division	Ethnic Studies	7.364556684	5.763510182
Energy and Resources	C180	Ecol Econ History	Upper Division	Clg of Natural Resources	Clg of Natural Resources	Energy & Resources Grad Grp	-17.19551063	18.01309837
Peace & Conflict Studies	164A	Nonviolence	Upper Division	Clg of Letters & Science	L&S Social Sciences Division	Interdisc Social Science Pgms	10.67350869	2.923300491
History	177A	Armenia To 1500	Upper Division	Clg of Letters & Science	L&S Social Sciences Division	History	21.63915805	4.062060305
Near Eastern Studies	C26	Intro Central Asia	Lower Division	Clg of Letters & Science	L&S Arts & Humanities Division	Near Eastern Studies	7.978578468	-6.018280766
Punjabi	100A	Intermed Punjabi	Upper Division	Clg of Letters & Science	L&S Arts & Humanities Division	South & SE Asian Studies	13.48984472	-13.02422873
Chinese	102	4th Yr Read-Soc/His	Upper Division	Clg of Letters & Science	L&S Arts & Humanities Division	East Asian Lang & Culture	9.582847925	-22.66173229
Molecular & Cell Biology	166	Biophysical Neurobi	Upper Division	Clg of Letters & Science	L&S Biological Sciences Div	Molecular & Cell Biology	-28.28218174	3.911610802
History	141B	Mod Latamer Society	Upper Division	Clg of Letters & Science	L&S Social Sciences Division	History	21.13778076	11.67487111
Mathematics	222A	Part Diff Equations	Graduate Course	Clg of Letters & Science	L&S Math & Phys Sciences Div	Mathematics	-24.14373606	-14.44643097
Molecular & Cell Biology	132	Bio Of Human Cancer	Upper Division	Clg of Letters & Science	L&S Biological Sciences Div	Molecular & Cell Biology	-29.35024952	5.654977314
Chinese	172	Contemporary Cinema	Upper Division	Clg of Letters & Science	L&S Arts & Humanities Division	East Asian Lang & Culture	8.74110484	-23.88477878
Bioengineering	113	Stem Cells & Tech	Upper Division	Clg of Engineering	Clg of Engineering	Bioengineering	-43.76056891	-5.018065954
Spanish	104A	Survey Span Am Lit	Upper Division	Clg of Letters & Science	L&S Arts & Humanities Division	Spanish & Portuguese	20.20742261	15.78132081
Molecular & Cell Biology	180C	Ug Teaching Mcb 32l	Upper Division	Clg of Letters & Science	L&S Biological Sciences Div	Molecular & Cell Biology	-33.37169367	8.286802155
History	172	Russian Intllectual	Upper Division	Clg of Letters & Science	L&S Social Sciences Division	History	21.8730125	3.651692283
Japanese	160	Japan Ling:Grammar	Upper Division	Clg of Letters & Science	L&S Arts & Humanities Division	East Asian Lang & Culture	5.370276888	-26.25704796
Civil & Environmental Eng	153	Trans Fac Design	Upper Division	Clg of Engineering	Clg of Engineering	Civil & Environmental Eng	-39.19770409	-19.65374172
English	104	Intro To Old Engl	Upper Division	Clg of Letters & Science	L&S Arts & Humanities Division	English	34.05837523	-3.537938725
Statistics	159	Repro Collab Datsci	Upper Division	Clg of Letters & Science	L&S Math & Phys Sciences Div	Statistics	-18.78005311	-10.25073318
Chemistry	221A	Quantum Mechanics	Graduate Course	Clg of Chemistry	Clg of Chemistry	Chemistry	-34.45747697	-1.194409774
Anthropology	181	Middle East & Islam	Upper Division	Clg of Letters & Science	L&S Social Sciences Division	Anthropology	-5.221690489	15.78536801
Nuclear Engineering	161	Nuclear Power Eng	Upper Division	Clg of Engineering	Clg of Engineering	Nuclear Engineering	-27.12870825	-26.11821178
Religious Studies	C119	Bible/Lit	Upper Division	Clg of Letters & Science	L&S Undergrad Studies Division	UG Interdisciplinary Studies	12.73817097	-5.266654549
Psychology	134	Health Psychology	Upper Division	Clg of Letters & Science	L&S Social Sciences Division	Psychology	-11.236155	4.76464197
Theater Dance & Perf Stds	144	Sources Of Movement	Upper Division	Clg of Letters & Science	L&S Arts & Humanities Division	Theater Dance & Perf Stds	32.5362887	-22.61545865
Rhetoric	160	Intro - Legal Disc	Upper Division	Clg of Letters & Science	L&S Arts & Humanities Division	Rhetoric	34.12669631	15.38994998
Env Sci, Policy, & Mgmt	C126	Animal Behavior	Upper Division	Clg of Natural Resources	Clg of Natural Resources	Env Sci, Policy, & Mgmt	-24.64508983	16.02402742
Native American Studies	100	Native Amer Law	Upper Division	Clg of Letters & Science	L&S Social Sciences Division	Ethnic Studies	18.19157064	28.41793277
Bioengineering	131	Intro To Comp Mcb	Upper Division	Clg of Engineering	Clg of Engineering	Bioengineering	-43.18068666	-5.126810539
Chemistry	143	Nuclear Chemistry	Upper Division	Clg of Chemistry	Clg of Chemistry	Chemistry	-32.69021591	-0.931451853
Dutch	171AC	New Netherland	Upper Division	Clg of Letters & Science	L&S Arts & Humanities Division	German	2.133915113	-8.314221902
Chinese	111	Fifth-Yr: Adv Texts	Upper Division	Clg of Letters & Science	L&S Arts & Humanities Division	East Asian Lang & Culture	9.835777547	-22.86987371
Geography	80	Digital Worlds	Lower Division	Clg of Letters & Science	L&S Social Sciences Division	Geography	-14.97711528	22.99468088
Chinese	100A	Advanced Chinese	Upper Division	Clg of Letters & Science	L&S Arts & Humanities Division	East Asian Lang & Culture	8.552434457	-22.73334497
Hebrew	20A	Intermediate Hebrew	Lower Division	Clg of Letters & Science	L&S Arts & Humanities Division	Near Eastern Studies	13.00693209	1.817781498
Chemistry	200	Chem Fundamentals	Graduate Course	Clg of Chemistry	Clg of Chemistry	Chemistry	-34.56515007	0.133224549
Korean	157	Contemp Korean Lit	Upper Division	Clg of Letters & Science	L&S Arts & Humanities Division	East Asian Lang & Culture	1.828860229	-19.7315403
Buddhist Studies	C120	Buddhsm-Silk Road	Upper Division	Clg of Letters & Science	L&S Arts & Humanities Division	Buddhist Studies Grad Grp	9.432304242	-6.717616197
[truncated: 2,350 more rows]
