# Supplementary material for: A university map of course knowledge
Source: PLoS One. 2020 Sep 30;15(9):e0233207. doi: 10.1371/journal.pone.0233207 (PMC7526902; doi:10.1371/journal.pone.0233207)
Supplement: S1 File — (ZIP) [file pone.0233207.s001.zip › subject_addition.tsv]

Subject	Aerospace Studies	African American Studies	American Studies	Anthropology	Arabic	Architecture	Art Practice	Asian American Studies	Asian Studies	Astronomy	Bengali	Bioengineering	Biology	Buddhist Studies	Business Admin-Undergrad	Catalan	Celtic Studies	Chemical Engineering	Chemistry	Chicano Studies	Chinese	City & Regional Planning	Civil & Environmental Eng	Classics	Cognitive Science	College Writing Programs	Comparative Literature	Computer Science	Creative Writing	Cuneiform	Demography	Design Innovation	Development Studies	Dutch	Earth & Planetary Science	East Asian Languages	East European Studies	Economics	Education	Egyptian	Electrical Eng & Computer Sci	Electrical Engineering	Energy and Resources	Engineering	English	Env Sci, Policy, & Mgmt	Environ Econ & Policy	Environmental Design	Environmental Sciences
Aerospace Studies	Military Affairs	Military Affairs	Military Affairs	Military Affairs	Military Affairs	Environmental Design	Military Affairs	Military Affairs	Military Affairs	Military Affairs	Military Affairs	Military Affairs	Military Affairs	Military Affairs	Military Affairs	Military Affairs	Military Affairs	Military Affairs	Military Affairs	Military Affairs	Military Affairs	Military Affairs	Military Affairs	Military Affairs	Military Affairs	Military Affairs	Military Affairs	Military Affairs	History	Military Affairs	Military Affairs	Military Affairs	Military Affairs	Military Affairs	Military Affairs	Military Affairs	Military Affairs	Military Affairs	Military Affairs	Military Affairs	Electrical Engineering	Military Affairs	Military Affairs	Military Affairs	Military Affairs	Military Affairs	Military Affairs	Military Affairs	Military Affairs
African American Studies	Military Affairs	Ethnic Studies	Ethnic Studies	Ethnic Studies	Middle Eastern Studies	Environmental Design	New Media	Ethnic Studies	South & SE Asian Studies	Letters & Science	South Asian	Engineering	UGIS-UG Interdisc Studies	Religious Studies	American Studies	Chicano Studies	Native American Studies	Engineering	Molecular & Cell Biology	Ethnic Studies	Letters & Science	Environmental Design	Engineering	Letters & Science	Psychology	American Studies	English	Information	English	Near Eastern Studies	Ethnic Studies	Environmental Design	International & Area Stds	German	UGIS-UG Interdisc Studies	Chinese	Letters & Science	Business Admin-Undergrad	UGIS-UG Interdisc Studies	Near Eastern Studies	Electrical Engineering	Computer Science	Env Sci, Policy, & Mgmt	Mechanical Engineering	Comparative Literature	UGIS-UG Interdisc Studies	International & Area Stds	Architecture	Env Sci, Policy, & Mgmt
American Studies	Military Affairs	Ethnic Studies	African American Studies	African American Studies	Middle Eastern Studies	Environmental Design	New Media	Ethnic Studies	South & SE Asian Studies	Physics	South Asian	Engineering	African American Studies	Religious Studies	College Writing Programs	Spanish	History	Engineering	Molecular & Cell Biology	Ethnic Studies	College Writing Programs	Environmental Design	Engineering	History	Information	New Media	English	Information	English	Near Eastern Studies	African American Studies	Information	International & Area Stds	German	Geography	Chinese	Italian Studies	Business Admin-Undergrad	African American Studies	Near Eastern Studies	Electrical Engineering	Computer Science	Env Sci, Policy, & Mgmt	Mechanical Engineering	Comparative Literature	Geography	Business Admin-Undergrad	Architecture	Env Sci, Policy, & Mgmt
Anthropology	Military Affairs	Ethnic Studies	African American Studies	Near Eastern Studies	Near Eastern Studies	Environmental Design	History of Art	Ethnic Studies	East Asian Languages	Physics	South Asian	Molecular & Cell Biology	Integrative Biology	Religious Studies	International & Area Stds	Spanish	Scandinavian	Engineering	Molecular & Cell Biology	Ethnic Studies	East Asian Languages	Environmental Design	Engineering	Near Eastern Studies	Psychology	American Studies	English	Electrical Engineering	English	Near Eastern Studies	Public Health	Information	International & Area Stds	German	Geography	Japanese	German	Letters & Science	UGIS-UG Interdisc Studies	Near Eastern Studies	Electrical Engineering	Computer Science	Env Sci, Policy, & Mgmt	Mechanical Engineering	Comparative Literature	Integrative Biology	Env Sci, Policy, & Mgmt	Architecture	Env Sci, Policy, & Mgmt
Arabic	Military Affairs	Middle Eastern Studies	Middle Eastern Studies	Near Eastern Studies	Middle Eastern Studies	Environmental Design	Middle Eastern Studies	Near Eastern Studies	Middle Eastern Studies	Middle Eastern Studies	Middle Eastern Studies	Near Eastern Studies	Middle Eastern Studies	Middle Eastern Studies	Middle Eastern Studies	Middle Eastern Studies	Near Eastern Studies	Near Eastern Studies	Near Eastern Studies	Middle Eastern Studies	Middle Eastern Studies	Middle Eastern Studies	Middle Eastern Studies	Near Eastern Studies	Middle Eastern Studies	Middle Eastern Studies	Middle Eastern Studies	Middle Eastern Studies	Middle Eastern Studies	Near Eastern Studies	Middle Eastern Studies	Middle Eastern Studies	Middle Eastern Studies	Near Eastern Studies	Middle Eastern Studies	Middle Eastern Studies	Middle Eastern Studies	Middle Eastern Studies	Middle Eastern Studies	Near Eastern Studies	Electrical Engineering	Near Eastern Studies	Middle Eastern Studies	Near Eastern Studies	Middle Eastern Studies	Middle Eastern Studies	Middle Eastern Studies	Middle Eastern Studies	Middle Eastern Studies
Architecture	Environmental Design	Environmental Design	Environmental Design	Environmental Design	Environmental Design	Environmental Design	Visual Studies	Environmental Design	Environmental Design	Environmental Design	Environmental Design	Environmental Design	Environmental Design	Environmental Design	Environmental Design	Visual Studies	Environmental Design	Environmental Design	Environmental Design	Environmental Design	Environmental Design	Environmental Design	Environmental Design	Environmental Design	Environmental Design	Environmental Design	Environmental Design	Environmental Design	Environmental Design	Environmental Design	Environmental Design	Environmental Design	Environmental Design	Environmental Design	Environmental Design	Environmental Design	Environmental Design	Environmental Design	Environmental Design	Near Eastern Studies	Electrical Engineering	Environmental Design	Environmental Design	Environmental Design	Environmental Design	Environmental Design	Environmental Design	Landscape Arch & Env Plan	Environmental Design
Art Practice	Military Affairs	New Media	New Media	History of Art	Middle Eastern Studies	Visual Studies	History of Art	New Media	History of Art	History of Art	History of Art	New Media	History of Art	History of Art	New Media	History of Art	History of Art	Engineering	History of Art	Ethnic Studies	History of Art	Environmental Design	Architecture	History of Art	New Media	New Media	History of Art	New Media	New Media	History of Art	History of Art	New Media	History of Art	History of Art	History of Art	History of Art	History of Art	History of Art	UGIS-UG Interdisc Studies	History of Art	Electrical Engineering	Computer Science	Env Sci, Policy, & Mgmt	New Media	History of Art	Landscape Arch & Env Plan	History of Art	Architecture	Env Sci, Policy, & Mgmt
Asian American Studies	Military Affairs	Ethnic Studies	Ethnic Studies	Ethnic Studies	Near Eastern Studies	Environmental Design	New Media	South & SE Asian Studies	South & SE Asian Studies	Physics	South Asian	Engineering	South & SE Asian Studies	South & SE Asian Studies	South & SE Asian Studies	Spanish	South & SE Asian Studies	Engineering	Molecular & Cell Biology	Ethnic Studies	East Asian Languages	Environmental Design	Engineering	South & SE Asian Studies	Psychology	South & SE Asian Studies	South & SE Asian Studies	Electrical Engineering	English	Near Eastern Studies	South & SE Asian Studies	South & SE Asian Studies	International & Area Stds	South & SE Asian Studies	Ethnic Studies	Chinese	South & SE Asian Studies	South & SE Asian Studies	Ethnic Studies	Near Eastern Studies	Electrical Engineering	Computer Science	Env Sci, Policy, & Mgmt	Mechanical Engineering	Ethnic Studies	Ethnic Studies	Business Admin-Undergrad	Architecture	Env Sci, Policy, & Mgmt
Asian Studies	Military Affairs	South & SE Asian Studies	South & SE Asian Studies	East Asian Languages	Middle Eastern Studies	Environmental Design	History of Art	South & SE Asian Studies	East Asian Languages	Physics	South Asian	Molecular & Cell Biology	East Asian Languages	East Asian Languages	East Asian Languages	Spanish	East Asian Languages	Engineering	Molecular & Cell Biology	Ethnic Studies	East Asian Languages	Environmental Design	Engineering	East Asian Languages	Vision Science	East Asian Languages	East Asian Languages	East Asian Languages	English	Near Eastern Studies	East Asian Languages	East Asian Languages	International & Area Stds	German	East Asian Languages	Chinese	East Asian Languages	East Asian Languages	East Asian Languages	Near Eastern Studies	Electrical Engineering	Computer Science	Env Sci, Policy, & Mgmt	Chinese	East Asian Languages	Integrative Biology	East Asian Languages	Architecture	Env Sci, Policy, & Mgmt
Astronomy	Military Affairs	Letters & Science	Physics	Physics	Middle Eastern Studies	Environmental Design	History of Art	Physics	Physics	Physics	South Asian	Physics	Physics	Physics	Physics	Physics	Physics	Physics	Physics	Letters & Science	Physics	Environmental Design	Engineering	Physics	Physics	Physics	Physics	Physics	English	Near Eastern Studies	Letters & Science	Physics	Letters & Science	German	Physics	Physics	Letters & Science	Physics	UGIS-UG Interdisc Studies	Near Eastern Studies	Electrical Engineering	Physics	Physics	Physics	Comparative Literature	Earth & Planetary Science	Physics	Architecture	Env Sci, Policy, & Mgmt
Bengali	Military Affairs	South Asian	South Asian	South Asian	Middle Eastern Studies	Environmental Design	History of Art	South Asian	South Asian	South Asian	South Asian	South Asian	South Asian	South Asian	South Asian	Italian Studies	South Asian	Engineering	South Asian	South Asian	South Asian	International & Area Stds	Engineering	South Asian	South Asian	South Asian	South Asian	South Asian	Comparative Literature	Near Eastern Studies	South Asian	South Asian	South Asian	South Asian	South Asian	South Asian	Italian Studies	South Asian	South Asian	Near Eastern Studies	Electrical Engineering	Computer Science	South Asian	South Asian	Comparative Literature	South Asian	South Asian	South Asian	Energy and Resources
Bioengineering	Military Affairs	Engineering	Engineering	Molecular & Cell Biology	Near Eastern Studies	Environmental Design	New Media	Engineering	Molecular & Cell Biology	Physics	South Asian	Engineering	Molecular & Cell Biology	Molecular & Cell Biology	Industrial Eng & Ops Rsch	Molecular & Cell Biology	Engineering	Engineering	Molecular & Cell Biology	Ethnic Studies	Engineering	Environmental Design	Engineering	Engineering	Molecular & Cell Biology	Engineering	Molecular & Cell Biology	Electrical Engineering	History	Near Eastern Studies	Engineering	Engineering	Molecular & Cell Biology	Engineering	Engineering	Chinese	Molecular & Cell Biology	Engineering	Molecular & Cell Biology	Near Eastern Studies	Electrical Engineering	Engineering	Engineering	Electrical Engineering	Molecular & Cell Biology	Plant Biology	Engineering	Engineering	Env Sci, Policy, & Mgmt
Biology	Military Affairs	UGIS-UG Interdisc Studies	African American Studies	Integrative Biology	Middle Eastern Studies	Environmental Design	History of Art	South & SE Asian Studies	East Asian Languages	Physics	South Asian	Molecular & Cell Biology	Molecular & Cell Biology	Religious Studies	Letters & Science	Spanish	Scandinavian	Chemistry	Molecular & Cell Biology	Ethnic Studies	East Asian Languages	Environmental Design	Engineering	Molecular & Cell Biology	Psychology	Molecular & Cell Biology	Molecular & Cell Biology	Electrical Engineering	English	Linguistics	Public Health	Environmental Design	International & Area Stds	German	Env Sci, Policy, & Mgmt	Chinese	Letters & Science	Statistics	UGIS-UG Interdisc Studies	Near Eastern Studies	Electrical Engineering	Computer Science	Env Sci, Policy, & Mgmt	Mechanical Engineering	Comparative Literature	Integrative Biology	Env Sci, Policy, & Mgmt	Architecture	Env Sci, Policy, & Mgmt
Buddhist Studies	Military Affairs	Religious Studies	Religious Studies	Religious Studies	Middle Eastern Studies	Environmental Design	History of Art	South & SE Asian Studies	East Asian Languages	Physics	South Asian	Molecular & Cell Biology	Religious Studies	Religious Studies	Religious Studies	Religious Studies	Religious Studies	Materials Science & Eng	Molecular & Cell Biology	Ethnic Studies	East Asian Languages	Environmental Design	Engineering	Religious Studies	Psychology	Religious Studies	Religious Studies	Electrical Engineering	English	Religious Studies	Religious Studies	Letters & Science	International & Area Stds	Religious Studies	Letters & Science	Japanese	Religious Studies	Letters & Science	Religious Studies	Near Eastern Studies	Electrical Engineering	Computer Science	Env Sci, Policy, & Mgmt	Electrical Engineering	Comparative Literature	Integrative Biology	Religious Studies	Architecture	Env Sci, Policy, & Mgmt
Business Admin-Undergrad	Military Affairs	American Studies	College Writing Programs	International & Area Stds	Middle Eastern Studies	Environmental Design	New Media	South & SE Asian Studies	East Asian Languages	Physics	South Asian	Industrial Eng & Ops Rsch	Letters & Science	Religious Studies	Economics	International & Area Stds	Scandinavian	Engineering	Molecular & Cell Biology	Ethnic Studies	East Asian Languages	Environmental Design	Engineering	Letters & Science	Information	American Studies	Economics	Information	English	Near Eastern Studies	Economics	Industrial Eng & Ops Rsch	International & Area Stds	German	Geography	Chinese	International & Area Stds	Statistics	UGIS-UG Interdisc Studies	Near Eastern Studies	Electrical Engineering	Computer Science	Env Sci, Policy, & Mgmt	Industrial Eng & Ops Rsch	Comparative Literature	Energy and Resources	Economics	Architecture	Env Sci, Policy, & Mgmt
Catalan	Military Affairs	Chicano Studies	Spanish	Spanish	Middle Eastern Studies	Visual Studies	History of Art	Spanish	Spanish	Physics	Italian Studies	Molecular & Cell Biology	Spanish	Religious Studies	International & Area Stds	Spanish	Linguistics	Engineering	Molecular & Cell Biology	Spanish	Spanish	International & Area Stds	Engineering	Italian Studies	Linguistics	Spanish	Spanish	Linguistics	English	Linguistics	Spanish	Linguistics	International & Area Stds	German	Astronomy	Linguistics	Italian Studies	International & Area Stds	Spanish	Near Eastern Studies	Electrical Engineering	Computer Science	Env Sci, Policy, & Mgmt	Spanish	Comparative Literature	Spanish	International & Area Stds	Architecture	Env Sci, Policy, & Mgmt
Celtic Studies	Military Affairs	Native American Studies	History	Scandinavian	Near Eastern Studies	Environmental Design	History of Art	South & SE Asian Studies	East Asian Languages	Physics	South Asian	Engineering	Scandinavian	Religious Studies	Scandinavian	Linguistics	Scandinavian	Engineering	Scandinavian	Native American Studies	East Asian Languages	Environmental Design	Engineering	Scandinavian	Linguistics	Scandinavian	English	Electrical Engineering	English	Near Eastern Studies	History	Information	History	Scandinavian	Scandinavian	Japanese	Slavic Languages & Lit	History	UGIS-UG Interdisc Studies	Near Eastern Studies	Electrical Engineering	Computer Science	Env Sci, Policy, & Mgmt	Scandinavian	Comparative Literature	Integrative Biology	Scandinavian	Architecture	Env Sci, Policy, & Mgmt
Chemical Engineering	Military Affairs	Engineering	Engineering	Engineering	Near Eastern Studies	Environmental Design	Engineering	Engineering	Engineering	Physics	Engineering	Engineering	Chemistry	Materials Science & Eng	Engineering	Engineering	Engineering	Materials Science & Eng	Materials Science & Eng	Engineering	Engineering	Environmental Design	Engineering	Engineering	Engineering	Engineering	Engineering	Engineering	History	Near Eastern Studies	Engineering	Engineering	Engineering	Engineering	Chemistry	Engineering	Engineering	Engineering	Engineering	Near Eastern Studies	Electrical Engineering	Engineering	Engineering	Materials Science & Eng	Chemistry	Chemistry	Materials Science & Eng	Engineering	Env Sci, Policy, & Mgmt
Chemistry	Military Affairs	Molecular & Cell Biology	Molecular & Cell Biology	Molecular & Cell Biology	Near Eastern Studies	Environmental Design	History of Art	Molecular & Cell Biology	Molecular & Cell Biology	Physics	South Asian	Molecular & Cell Biology	Molecular & Cell Biology	Molecular & Cell Biology	Molecular & Cell Biology	Molecular & Cell Biology	Scandinavian	Materials Science & Eng	Molecular & Cell Biology	Molecular & Cell Biology	Molecular & Cell Biology	Environmental Design	Engineering	Molecular & Cell Biology	Molecular & Cell Biology	Molecular & Cell Biology	Molecular & Cell Biology	Electrical Engineering	English	Near Eastern Studies	Molecular & Cell Biology	Engineering	Molecular & Cell Biology	Molecular & Cell Biology	Molecular & Cell Biology	Chinese	Molecular & Cell Biology	Statistics	Molecular & Cell Biology	Near Eastern Studies	Electrical Engineering	Computer Science	Env Sci, Policy, & Mgmt	Chemical Engineering	Molecular & Cell Biology	Plant Biology	Env Sci, Policy, & Mgmt	Architecture	Env Sci, Policy, & Mgmt
Chicano Studies	Military Affairs	Ethnic Studies	Ethnic Studies	Ethnic Studies	Middle Eastern Studies	Environmental Design	Ethnic Studies	Ethnic Studies	Ethnic Studies	Letters & Science	South Asian	Ethnic Studies	Ethnic Studies	Ethnic Studies	Ethnic Studies	Spanish	Native American Studies	Engineering	Molecular & Cell Biology	Ethnic Studies	Ethnic Studies	Environmental Design	Engineering	Ethnic Studies	Psychology	Ethnic Studies	Spanish	Letters & Science	Ethnic Studies	Near Eastern Studies	Ethnic Studies	Letters & Science	Ethnic Studies	Ethnic Studies	Ethnic Studies	Ethnic Studies	Ethnic Studies	Ethnic Studies	Ethnic Studies	Near Eastern Studies	Electrical Engineering	Engineering	Env Sci, Policy, & Mgmt	Ethnic Studies	Ethnic Studies	Ethnic Studies	Ethnic Studies	Architecture	Env Sci, Policy, & Mgmt
Chinese	Military Affairs	Letters & Science	College Writing Programs	East Asian Languages	Middle Eastern Studies	Environmental Design	History of Art	East Asian Languages	East Asian Languages	Physics	South Asian	Engineering	East Asian Languages	East Asian Languages	East Asian Languages	Spanish	East Asian Languages	Engineering	Molecular & Cell Biology	Ethnic Studies	East Asian Languages	Environmental Design	Engineering	East Asian Languages	East Asian Languages	East Asian Languages	East Asian Languages	Electrical Engineering	English	Near Eastern Studies	East Asian Languages	East Asian Languages	International & Area Stds	German	East Asian Languages	Japanese	East Asian Languages	East Asian Languages	East Asian Languages	Near Eastern Studies	Electrical Engineering	Computer Science	Env Sci, Policy, & Mgmt	Mechanical Engineering	Comparative Literature	East Asian Languages	East Asian Languages	Architecture	Env Sci, Policy, & Mgmt
City & Regional Planning	Military Affairs	Environmental Design	Environmental Design	Environmental Design	Middle Eastern Studies	Environmental Design	Environmental Design	Environmental Design	Environmental Design	Environmental Design	International & Area Stds	Environmental Design	Environmental Design	Environmental Design	Environmental Design	International & Area Stds	Environmental Design	Environmental Design	Environmental Design	Environmental Design	Environmental Design	Environmental Design	Environmental Design	Environmental Design	Environmental Design	Environmental Design	Environmental Design	Environmental Design	Environmental Design	Near Eastern Studies	Environmental Design	Environmental Design	International & Area Stds	Environmental Design	Environmental Design	Environmental Design	International & Area Stds	Environmental Design	Environmental Design	Near Eastern Studies	Electrical Engineering	Environmental Design	Environmental Design	Environmental Design	Environmental Design	Environmental Design	Environmental Design	Architecture	Environmental Design
Civil & Environmental Eng	Military Affairs	Engineering	Engineering	Engineering	Middle Eastern Studies	Environmental Design	Architecture	Engineering	Engineering	Engineering	Engineering	Engineering	Engineering	Engineering	Engineering	Engineering	Engineering	Engineering	Engineering	Engineering	Engineering	Environmental Design	Engineering	Engineering	Engineering	Engineering	Engineering	Engineering	English	Near Eastern Studies	Engineering	Engineering	International & Area Stds	Engineering	Engineering	Engineering	Engineering	Engineering	Engineering	Near Eastern Studies	Electrical Engineering	Engineering	Env Sci, Policy, & Mgmt	Mechanical Engineering	Engineering	Energy and Resources	Energy and Resources	Architecture	Env Sci, Policy, & Mgmt
Classics	Military Affairs	Letters & Science	History	Near Eastern Studies	Near Eastern Studies	Environmental Design	History of Art	South & SE Asian Studies	East Asian Languages	Physics	South Asian	Engineering	Molecular & Cell Biology	Religious Studies	Letters & Science	Italian Studies	Scandinavian	Engineering	Molecular & Cell Biology	Ethnic Studies	East Asian Languages	Environmental Design	Engineering	Latin	Letters & Science	American Studies	Latin	Electrical Engineering	English	Near Eastern Studies	Letters & Science	Letters & Science	International & Area Stds	German	Astronomy	Chinese	Italian Studies	Letters & Science	UGIS-UG Interdisc Studies	Near Eastern Studies	Electrical Engineering	Computer Science	Env Sci, Policy, & Mgmt	Mechanical Engineering	Comparative Literature	Integrative Biology	Env Sci, Policy, & Mgmt	Architecture	Env Sci, Policy, & Mgmt
Cognitive Science	Military Affairs	Psychology	Information	Psychology	Middle Eastern Studies	Environmental Design	New Media	Psychology	Vision Science	Physics	South Asian	Molecular & Cell Biology	Psychology	Psychology	Information	Linguistics	Linguistics	Engineering	Molecular & Cell Biology	Psychology	East Asian Languages	Environmental Design	Engineering	Letters & Science	Linguistics	Psychology	Linguistics	Information	English	Linguistics	Letters & Science	Information	Letters & Science	Linguistics	Astronomy	Japanese	Letters & Science	Statistics	Psychology	Linguistics	Electrical Engineering	Computer Science	Env Sci, Policy, & Mgmt	Computer Science	Linguistics	Integrative Biology	Psychology	Architecture	Env Sci, Policy, & Mgmt
College Writing Programs	Military Affairs	American Studies	New Media	American Studies	Middle Eastern Studies	Environmental Design	New Media	South & SE Asian Studies	East Asian Languages	Physics	South Asian	Engineering	Molecular & Cell Biology	Religious Studies	American Studies	Spanish	Scandinavian	Engineering	Molecular & Cell Biology	Ethnic Studies	East Asian Languages	Environmental Design	Engineering	American Studies	Psychology	American Studies	English	Information	English	Near Eastern Studies	American Studies	Information	International & Area Stds	German	Geography	Chinese	Italian Studies	Business Admin-Undergrad	American Studies	Near Eastern Studies	Electrical Engineering	Computer Science	Env Sci, Policy, & Mgmt	Mechanical Engineering	Comparative Literature	Geography	Business Admin-Undergrad	Architecture	Env Sci, Policy, & Mgmt
Comparative Literature	Military Affairs	English	English	English	Middle Eastern Studies	Environmental Design	History of Art	South & SE Asian Studies	East Asian Languages	Physics	South Asian	Molecular & Cell Biology	Molecular & Cell Biology	Religious Studies	Economics	Spanish	English	Engineering	Molecular & Cell Biology	Spanish	East Asian Languages	Environmental Design	Engineering	Latin	Linguistics	English	English	Electrical Engineering	English	Near Eastern Studies	Letters & Science	Letters & Science	International & Area Stds	German	Astronomy	Chinese	German	Letters & Science	UGIS-UG Interdisc Studies	Near Eastern Studies	Electrical Engineering	Computer Science	Env Sci, Policy, & Mgmt	Mechanical Engineering	Rhetoric	Integrative Biology	Economics	Architecture	Env Sci, Policy, & Mgmt
Computer Science	Military Affairs	Information	Information	Electrical Engineering	Middle Eastern Studies	Environmental Design	New Media	Electrical Engineering	East Asian Languages	Physics	South Asian	Electrical Engineering	Electrical Engineering	Electrical Engineering	Information	Linguistics	Electrical Engineering	Engineering	Electrical Engineering	Letters & Science	Electrical Engineering	Environmental Design	Engineering	Electrical Engineering	Information	Information	Electrical Engineering	Electrical Engineering	Information	Linguistics	Statistics	Information	Letters & Science	Electrical Engineering	Astronomy	Japanese	Electrical Engineering	Statistics	Information	Near Eastern Studies	Electrical Engineering	Engineering	Electrical Engineering	Electrical Engineering	Comparative Literature	Electrical Engineering	Economics	Architecture	Env Sci, Policy, & Mgmt
Creative Writing	History	English	English	English	Middle Eastern Studies	Environmental Design	New Media	English	English	English	Comparative Literature	History	English	English	English	English	English	History	English	Ethnic Studies	English	Environmental Design	English	English	English	English	English	Information	English	Near Eastern Studies	History	New Media	History	English	English	English	English	English	English	Near Eastern Studies	Electrical Engineering	Computer Science	Env Sci, Policy, & Mgmt	History	Comparative Literature	English	English	Architecture	English
Cuneiform	Military Affairs	Near Eastern Studies	Near Eastern Studies	Near Eastern Studies	Near Eastern Studies	Environmental Design	History of Art	Near Eastern Studies	Near Eastern Studies	Near Eastern Studies	Near Eastern Studies	Near Eastern Studies	Linguistics	Religious Studies	Near Eastern Studies	Linguistics	Near Eastern Studies	Near Eastern Studies	Near Eastern Studies	Near Eastern Studies	Near Eastern Studies	Near Eastern Studies	Near Eastern Studies	Near Eastern Studies	Linguistics	Near Eastern Studies	Near Eastern Studies	Linguistics	Near Eastern Studies	Near Eastern Studies	Near Eastern Studies	Linguistics	Near Eastern Studies	Near Eastern Studies	Near Eastern Studies	Linguistics	Near Eastern Studies	Near Eastern Studies	Linguistics	Near Eastern Studies	Computer Science	Computer Science	Near Eastern Studies	Near Eastern Studies	Linguistics	Near Eastern Studies	Near Eastern Studies	Architecture	Near Eastern Studies
Demography	Military Affairs	Ethnic Studies	African American Studies	Public Health	Middle Eastern Studies	Environmental Design	History of Art	South & SE Asian Studies	East Asian Languages	Letters & Science	South Asian	Engineering	Public Health	Religious Studies	Economics	Spanish	History	Engineering	Molecular & Cell Biology	Ethnic Studies	East Asian Languages	Environmental Design	Engineering	Letters & Science	Letters & Science	American Studies	Letters & Science	Statistics	History	Near Eastern Studies	Public Health	Letters & Science	International & Area Stds	German	Geography	Chinese	Letters & Science	Statistics	UGIS-UG Interdisc Studies	Near Eastern Studies	Electrical Engineering	Computer Science	Env Sci, Policy, & Mgmt	Industrial Eng & Ops Rsch	Comparative Literature	Geography	Economics	City & Regional Planning	Env Sci, Policy, & Mgmt
Design Innovation	Military Affairs	Environmental Design	Information	Information	Middle Eastern Studies	Environmental Design	New Media	South & SE Asian Studies	East Asian Languages	Physics	South Asian	Engineering	Environmental Design	Letters & Science	Industrial Eng & Ops Rsch	Linguistics	Information	Engineering	Engineering	Letters & Science	East Asian Languages	Environmental Design	Engineering	Letters & Science	Information	Information	Letters & Science	Information	New Media	Linguistics	Letters & Science	Information	Environmental Design	Industrial Eng & Ops Rsch	Environmental Design	Chinese	Letters & Science	Industrial Eng & Ops Rsch	UGIS-UG Interdisc Studies	Near Eastern Studies	Electrical Engineering	Computer Science	Environmental Design	Industrial Eng & Ops Rsch	Letters & Science	Environmental Design	Business Admin-Undergrad	Architecture	Env Sci, Policy, & Mgmt
Development Studies	Military Affairs	International & Area Stds	International & Area Stds	International & Area Stds	Middle Eastern Studies	Environmental Design	History of Art	International & Area Stds	International & Area Stds	Letters & Science	South Asian	Molecular & Cell Biology	International & Area Stds	International & Area Stds	International & Area Stds	International & Area Stds	History	Engineering	Molecular & Cell Biology	Ethnic Studies	International & Area Stds	International & Area Stds	International & Area Stds	International & Area Stds	Letters & Science	International & Area Stds	International & Area Stds	Letters & Science	History	Near Eastern Studies	International & Area Stds	Environmental Design	International & Area Stds	International & Area Stds	Geography	International & Area Stds	International & Area Stds	International & Area Stds	International & Area Stds	Near Eastern Studies	Electrical Engineering	Computer Science	International & Area Stds	International & Area Stds	International & Area Stds	Geography	International & Area Stds	City & Regional Planning	Env Sci, Policy, & Mgmt
Dutch	Military Affairs	German	German	German	Near Eastern Studies	Environmental Design	History of Art	South & SE Asian Studies	German	German	South Asian	Engineering	German	Religious Studies	German	German	Scandinavian	Engineering	Molecular & Cell Biology	Ethnic Studies	German	Environmental Design	Engineering	German	Linguistics	German	German	Electrical Engineering	English	Near Eastern Studies	German	Industrial Eng & Ops Rsch	International & Area Stds	German	German	Chinese	German	German	UGIS-UG Interdisc Studies	Near Eastern Studies	Electrical Engineering	Computer Science	Env Sci, Policy, & Mgmt	German	Comparative Literature	Energy and Resources	Energy and Resources	Landscape Arch & Env Plan	Env Sci, Policy, & Mgmt
Earth & Planetary Science	Military Affairs	UGIS-UG Interdisc Studies	Geography	Geography	Middle Eastern Studies	Environmental Design	History of Art	Ethnic Studies	East Asian Languages	Physics	South Asian	Engineering	Env Sci, Policy, & Mgmt	Letters & Science	Geography	Astronomy	Scandinavian	Chemistry	Molecular & Cell Biology	Ethnic Studies	East Asian Languages	Environmental Design	Engineering	Astronomy	Astronomy	Geography	Astronomy	Astronomy	English	Near Eastern Studies	Geography	Environmental Design	Geography	German	Astronomy	Chinese	Italian Studies	Statistics	UGIS-UG Interdisc Studies	Near Eastern Studies	Electrical Engineering	Computer Science	Env Sci, Policy, & Mgmt	Mechanical Engineering	Comparative Literature	Geography	Energy and Resources	Landscape Arch & Env Plan	Env Sci, Policy, & Mgmt
East Asian Languages	Military Affairs	Chinese	Chinese	Japanese	Middle Eastern Studies	Environmental Design	History of Art	Chinese	Chinese	Physics	South Asian	Chinese	Chinese	Japanese	Chinese	Linguistics	Japanese	Engineering	Chinese	Ethnic Studies	Japanese	Environmental Design	Engineering	Chinese	Japanese	Chinese	Chinese	Japanese	English	Linguistics	Chinese	Chinese	International & Area Stds	Chinese	Chinese	Chinese	Japanese	Chinese	Chinese	Near Eastern Studies	Electrical Engineering	Computer Science	Env Sci, Policy, & Mgmt	Chinese	Comparative Literature	Chinese	Chinese	Architecture	Env Sci, Policy, & Mgmt
East European Studies	Military Affairs	Letters & Science	Italian Studies	German	Middle Eastern Studies	Environmental Design	History of Art	South & SE Asian Studies	East Asian Languages	Letters & Science	Italian Studies	Molecular & Cell Biology	Letters & Science	Religious Studies	International & Area Stds	Italian Studies	Slavic Languages & Lit	Engineering	Molecular & Cell Biology	Ethnic Studies	East Asian Languages	International & Area Stds	Engineering	Italian Studies	Letters & Science	Italian Studies	German	Electrical Engineering	English	Near Eastern Studies	Letters & Science	Letters & Science	International & Area Stds	German	Italian Studies	Japanese	Italian Studies	Letters & Science	Letters & Science	Near Eastern Studies	Electrical Engineering	Computer Science	Env Sci, Policy, & Mgmt	Mechanical Engineering	Comparative Literature	Environmental Sciences	International & Area Stds	Architecture	Env Sci, Policy, & Mgmt
Economics	Military Affairs	Business Admin-Undergrad	Business Admin-Undergrad	Letters & Science	Middle Eastern Studies	Environmental Design	History of Art	South & SE Asian Studies	East Asian Languages	Physics	South Asian	Engineering	Statistics	Letters & Science	Statistics	International & Area Stds	History	Engineering	Statistics	Ethnic Studies	East Asian Languages	Environmental Design	Engineering	Letters & Science	Statistics	Business Admin-Undergrad	Letters & Science	Statistics	English	Near Eastern Studies	Statistics	Industrial Eng & Ops Rsch	International & Area Stds	German	Statistics	Chinese	Letters & Science	Statistics	UGIS-UG Interdisc Studies	Near Eastern Studies	Electrical Engineering	Computer Science	Environ Econ & Policy	Industrial Eng & Ops Rsch	Comparative Literature	Energy and Resources	Business Admin-Undergrad	Architecture	Env Sci, Policy, & Mgmt
Education	Military Affairs	UGIS-UG Interdisc Studies	African American Studies	UGIS-UG Interdisc Studies	Middle Eastern Studies	Environmental Design	UGIS-UG Interdisc Studies	Ethnic Studies	East Asian Languages	UGIS-UG Interdisc Studies	South Asian	Molecular & Cell Biology	UGIS-UG Interdisc Studies	Religious Studies	UGIS-UG Interdisc Studies	Spanish	UGIS-UG Interdisc Studies	Engineering	Molecular & Cell Biology	Ethnic Studies	East Asian Languages	Environmental Design	Engineering	UGIS-UG Interdisc Studies	Psychology	American Studies	UGIS-UG Interdisc Studies	Information	English	Linguistics	UGIS-UG Interdisc Studies	UGIS-UG Interdisc Studies	International & Area Stds	UGIS-UG Interdisc Studies	UGIS-UG Interdisc Studies	Chinese	Letters & Science	UGIS-UG Interdisc Studies	UGIS-UG Interdisc Studies	Near Eastern Studies	Electrical Engineering	Computer Science	Env Sci, Policy, & Mgmt	Mechanical Engineering	UGIS-UG Interdisc Studies	UGIS-UG Interdisc Studies	UGIS-UG Interdisc Studies	Architecture	Env Sci, Policy, & Mgmt
Egyptian	Military Affairs	Near Eastern Studies	Near Eastern Studies	Near Eastern Studies	Near Eastern Studies	Near Eastern Studies	History of Art	Near Eastern Studies	Near Eastern Studies	Near Eastern Studies	Near Eastern Studies	Near Eastern Studies	Near Eastern Studies	Near Eastern Studies	Near Eastern Studies	Near Eastern Studies	Near Eastern Studies	Near Eastern Studies	Near Eastern Studies	Near Eastern Studies	Near Eastern Studies	Near Eastern Studies	Near Eastern Studies	Near Eastern Studies	Linguistics	Near Eastern Studies	Near Eastern Studies	Near Eastern Studies	Near Eastern Studies	Near Eastern Studies	Near Eastern Studies	Near Eastern Studies	Near Eastern Studies	Near Eastern Studies	Near Eastern Studies	Near Eastern Studies	Near Eastern Studies	Near Eastern Studies	Near Eastern Studies	Near Eastern Studies	Near Eastern Studies	Near Eastern Studies	Near Eastern Studies	Near Eastern Studies	Near Eastern Studies	Near Eastern Studies	Near Eastern Studies	Near Eastern Studies	Near Eastern Studies
Electrical Eng & Computer Sci	Electrical Engineering	Electrical Engineering	Electrical Engineering	Electrical Engineering	Electrical Engineering	Electrical Engineering	Electrical Engineering	Electrical Engineering	Electrical Engineering	Electrical Engineering	Electrical Engineering	Electrical Engineering	Electrical Engineering	Electrical Engineering	Electrical Engineering	Electrical Engineering	Electrical Engineering	Electrical Engineering	Electrical Engineering	Electrical Engineering	Electrical Engineering	Electrical Engineering	Electrical Engineering	Electrical Engineering	Electrical Engineering	Electrical Engineering	Electrical Engineering	Electrical Engineering	Electrical Engineering	Computer Science	Electrical Engineering	Electrical Engineering	Electrical Engineering	Electrical Engineering	Electrical Engineering	Electrical Engineering	Electrical Engineering	Electrical Engineering	Electrical Engineering	Near Eastern Studies	Electrical Engineering	Computer Science	Electrical Engineering	Electrical Engineering	Electrical Engineering	Electrical Engineering	Electrical Engineering	Electrical Engineering	Electrical Engineering
Electrical Engineering	Military Affairs	Computer Science	Computer Science	Computer Science	Near Eastern Studies	Environmental Design	Computer Science	Computer Science	Computer Science	Physics	Computer Science	Engineering	Computer Science	Computer Science	Computer Science	Computer Science	Computer Science	Engineering	Computer Science	Engineering	Computer Science	Environmental Design	Engineering	Computer Science	Computer Science	Computer Science	Computer Science	Engineering	Computer Science	Computer Science	Computer Science	Computer Science	Computer Science	Computer Science	Computer Science	Computer Science	Computer Science	Computer Science	Computer Science	Near Eastern Studies	Computer Science	Computer Science	Engineering	Computer Science	Computer Science	Computer Science	Computer Science	Computer Science	Computer Science
Energy and Resources	Military Affairs	Env Sci, Policy, & Mgmt	Env Sci, Policy, & Mgmt	Env Sci, Policy, & Mgmt	Middle Eastern Studies	Environmental Design	Env Sci, Policy, & Mgmt	Env Sci, Policy, & Mgmt	Env Sci, Policy, & Mgmt	Physics	South Asian	Engineering	Env Sci, Policy, & Mgmt	Env Sci, Policy, & Mgmt	Env Sci, Policy, & Mgmt	Env Sci, Policy, & Mgmt	Env Sci, Policy, & Mgmt	Engineering	Env Sci, Policy, & Mgmt	Env Sci, Policy, & Mgmt	Env Sci, Policy, & Mgmt	Environmental Design	Env Sci, Policy, & Mgmt	Env Sci, Policy, & Mgmt	Env Sci, Policy, & Mgmt	Env Sci, Policy, & Mgmt	Env Sci, Policy, & Mgmt	Electrical Engineering	Env Sci, Policy, & Mgmt	Near Eastern Studies	Env Sci, Policy, & Mgmt	Environmental Design	International & Area Stds	Env Sci, Policy, & Mgmt	Env Sci, Policy, & Mgmt	Env Sci, Policy, & Mgmt	Env Sci, Policy, & Mgmt	Environ Econ & Policy	Env Sci, Policy, & Mgmt	Near Eastern Studies	Electrical Engineering	Engineering	Env Sci, Policy, & Mgmt	Mechanical Engineering	Env Sci, Policy, & Mgmt	Environmental Sciences	Env Sci, Policy, & Mgmt	Landscape Arch & Env Plan	Env Sci, Policy, & Mgmt
Engineering	Military Affairs	Mechanical Engineering	Mechanical Engineering	Mechanical Engineering	Near Eastern Studies	Environmental Design	New Media	Mechanical Engineering	Chinese	Physics	South Asian	Electrical Engineering	Mechanical Engineering	Electrical Engineering	Industrial Eng & Ops Rsch	Spanish	Scandinavian	Materials Science & Eng	Chemical Engineering	Ethnic Studies	Mechanical Engineering	Environmental Design	Mechanical Engineering	Mechanical Engineering	Computer Science	Mechanical Engineering	Mechanical Engineering	Electrical Engineering	History	Near Eastern Studies	Industrial Eng & Ops Rsch	Industrial Eng & Ops Rsch	International & Area Stds	German	Mechanical Engineering	Chinese	Mechanical Engineering	Industrial Eng & Ops Rsch	Mechanical Engineering	Near Eastern Studies	Electrical Engineering	Computer Science	Mechanical Engineering	Mechanical Engineering	Comparative Literature	Energy and Resources	Mechanical Engineering	Architecture	Energy and Resources
English	Military Affairs	Comparative Literature	Comparative Literature	Comparative Literature	Middle Eastern Studies	Environmental Design	History of Art	Ethnic Studies	East Asian Languages	Comparative Literature	Comparative Literature	Molecular & Cell Biology	Comparative Literature	Comparative Literature	Comparative Literature	Comparative Literature	Comparative Literature	Chemistry	Molecular & Cell Biology	Ethnic Studies	Comparative Literature	Environmental Design	Engineering	Comparative Literature	Linguistics	Comparative Literature	Rhetoric	Comparative Literature	Comparative Literature	Linguistics	Comparative Literature	Letters & Science	International & Area Stds	Comparative Literature	Comparative Literature	Comparative Literature	Comparative Literature	Comparative Literature	UGIS-UG Interdisc Studies	Near Eastern Studies	Electrical Engineering	Computer Science	Env Sci, Policy, & Mgmt	Comparative Literature	Comparative Literature	Integrative Biology	Comparative Literature	Architecture	Env Sci, Policy, & Mgmt
Env Sci, Policy, & Mgmt	Military Affairs	UGIS-UG Interdisc Studies	Geography	Integrative Biology	Middle Eastern Studies	Environmental Design	Landscape Arch & Env Plan	Ethnic Studies	Integrative Biology	Earth & Planetary Science	South Asian	Plant Biology	Integrative Biology	Integrative Biology	Energy and Resources	Spanish	Integrative Biology	Chemistry	Plant Biology	Ethnic Studies	East Asian Languages	Environmental Design	Energy and Resources	Integrative Biology	Integrative Biology	Geography	Integrative Biology	Electrical Engineering	English	Near Eastern Studies	Geography	Environmental Design	Geography	Energy and Resources	Geography	Chinese	Environmental Sciences	Energy and Resources	UGIS-UG Interdisc Studies	Near Eastern Studies	Electrical Engineering	Computer Science	Environmental Sciences	Energy and Resources	Integrative Biology	Energy and Resources	Energy and Resources	Landscape Arch & Env Plan	Energy and Resources
Environ Econ & Policy	Military Affairs	International & Area Stds	Business Admin-Undergrad	Env Sci, Policy, & Mgmt	Middle Eastern Studies	Environmental Design	History of Art	Business Admin-Undergrad	East Asian Languages	Physics	South Asian	Engineering	Env Sci, Policy, & Mgmt	Religious Studies	Economics	International & Area Stds	Scandinavian	Materials Science & Eng	Env Sci, Policy, & Mgmt	Ethnic Studies	East Asian Languages	Environmental Design	Energy and Resources	Env Sci, Policy, & Mgmt	Psychology	Business Admin-Undergrad	Economics	Economics	English	Near Eastern Studies	Economics	Business Admin-Undergrad	International & Area Stds	Energy and Resources	Energy and Resources	Chinese	International & Area Stds	Business Admin-Undergrad	UGIS-UG Interdisc Studies	Near Eastern Studies	Electrical Engineering	Computer Science	Env Sci, Policy, & Mgmt	Mechanical Engineering	Comparative Literature	Energy and Resources	Energy and Resources	Landscape Arch & Env Plan	Energy and Resources
Environmental Design	Military Affairs	Architecture	Architecture	Architecture	Middle Eastern Studies	Landscape Arch & Env Plan	Architecture	Architecture	Architecture	Architecture	South Asian	Engineering	Architecture	Architecture	Architecture	Architecture	Architecture	Engineering	Architecture	Architecture	Architecture	Architecture	Architecture	Architecture	Architecture	Architecture	Architecture	Architecture	Architecture	Architecture	City & Regional Planning	Architecture	City & Regional Planning	Landscape Arch & Env Plan	Landscape Arch & Env Plan	Architecture	Architecture	Architecture	Architecture	Near Eastern Studies	Electrical Engineering	Computer Science	Landscape Arch & Env Plan	Architecture	Architecture	Landscape Arch & Env Plan	Landscape Arch & Env Plan	Architecture	Env Sci, Policy, & Mgmt
Environmental Sciences	Military Affairs	Env Sci, Policy, & Mgmt	Env Sci, Policy, & Mgmt	Env Sci, Policy, & Mgmt	Middle Eastern Studies	Environmental Design	Env Sci, Policy, & Mgmt	Env Sci, Policy, & Mgmt	Env Sci, Policy, & Mgmt	Env Sci, Policy, & Mgmt	Energy and Resources	Env Sci, Policy, & Mgmt	Env Sci, Policy, & Mgmt	Env Sci, Policy, & Mgmt	Env Sci, Policy, & Mgmt	Env Sci, Policy, & Mgmt	Env Sci, Policy, & Mgmt	Env Sci, Policy, & Mgmt	Env Sci, Policy, & Mgmt	Env Sci, Policy, & Mgmt	Env Sci, Policy, & Mgmt	Environmental Design	Env Sci, Policy, & Mgmt	Env Sci, Policy, & Mgmt	Env Sci, Policy, & Mgmt	Env Sci, Policy, & Mgmt	Env Sci, Policy, & Mgmt	Env Sci, Policy, & Mgmt	English	Near Eastern Studies	Env Sci, Policy, & Mgmt	Env Sci, Policy, & Mgmt	Env Sci, Policy, & Mgmt	Env Sci, Policy, & Mgmt	Env Sci, Policy, & Mgmt	Env Sci, Policy, & Mgmt	Env Sci, Policy, & Mgmt	Env Sci, Policy, & Mgmt	Env Sci, Policy, & Mgmt	Near Eastern Studies	Electrical Engineering	Computer Science	Env Sci, Policy, & Mgmt	Energy and Resources	Env Sci, Policy, & Mgmt	Energy and Resources	Energy and Resources	Env Sci, Policy, & Mgmt	Env Sci, Policy, & Mgmt
Ethnic Studies	Military Affairs	Chicano Studies	African American Studies	Chicano Studies	Middle Eastern Studies	Environmental Design	Chicano Studies	Chicano Studies	Asian American Studies	Chicano Studies	South Asian	Engineering	Chicano Studies	Native American Studies	International & Area Stds	Chicano Studies	Native American Studies	Engineering	Molecular & Cell Biology	African American Studies	Asian American Studies	Environmental Design	Engineering	Native American Studies	Education	Chicano Studies	Chicano Studies	Electrical Engineering	English	Near Eastern Studies	Chicano Studies	Asian American Studies	International & Area Stds	Chicano Studies	Chicano Studies	Asian American Studies	Chicano Studies	Chicano Studies	Chicano Studies	Near Eastern Studies	Electrical Engineering	Engineering	Env Sci, Policy, & Mgmt	Chicano Studies	Chicano Studies	Chicano Studies	International & Area Stds	Architecture	Env Sci, Policy, & Mgmt
Ethnic Studies Grad Group	Military Affairs	Ethnic Studies	Ethnic Studies	Ethnic Studies	Middle Eastern Studies	City & Regional Planning	Ethnic Studies	Ethnic Studies	Ethnic Studies	Ethnic Studies	Ethnic Studies	Ethnic Studies	Ethnic Studies	Ethnic Studies	Ethnic Studies	Chicano Studies	Ethnic Studies	Ethnic Studies	Ethnic Studies	Ethnic Studies	Ethnic Studies	Ethnic Studies	Ethnic Studies	Ethnic Studies	Ethnic Studies	Ethnic Studies	Ethnic Studies	Information	Ethnic Studies	Near Eastern Studies	Ethnic Studies	Information	Ethnic Studies	Ethnic Studies	Ethnic Studies	Ethnic Studies	Ethnic Studies	Ethnic Studies	Ethnic Studies	Near Eastern Studies	Electrical Engineering	Computer Science	Ethnic Studies	Ethnic Studies	Ethnic Studies	Ethnic Studies	Ethnic Studies	Ethnic Studies	Ethnic Studies
Eurasian Studies	Military Affairs	Ethnic Studies	Slavic Languages & Lit	Near Eastern Studies	Near Eastern Studies	Environmental Design	History of Art	Persian	Slavic Languages & Lit	Slavic Languages & Lit	South Asian	Persian	Slavic Languages & Lit	Religious Studies	Slavic Languages & Lit	Slavic Languages & Lit	Slavic Languages & Lit	Engineering	Slavic Languages & Lit	Ethnic Studies	Slavic Languages & Lit	Environmental Design	Engineering	Near Eastern Studies	Slavic Languages & Lit	Slavic Languages & Lit	Slavic Languages & Lit	Slavic Languages & Lit	English	Near Eastern Studies	Slavic Languages & Lit	Persian	International & Area Stds	Slavic Languages & Lit	Slavic Languages & Lit	Japanese	Slavic Languages & Lit	Slavic Languages & Lit	Slavic Languages & Lit	Near Eastern Studies	Electrical Engineering	Computer Science	Env Sci, Policy, & Mgmt	Persian	Slavic Languages & Lit	Slavic Languages & Lit	Economics	Architecture	Env Sci, Policy, & Mgmt
FPF-Anthropology	FPF-Integrative Biology	FPF-Mathematics	FPF-Integrative Biology	FPF-Integrative Biology	FPF-Middle Eastern Stds	FPF-Integrative Biology	FPF-Integrative Biology	FPF-Integrative Biology	FPF-Integrative Biology	FPF-Integrative Biology	FPF-Middle Eastern Stds	FPF-Rhetoric	FPF-Integrative Biology	FPF-Integrative Biology	FPF-Integrative Biology	FPF-Integrative Biology	FPF-Integrative Biology	FPF-Integrative Biology	FPF-Integrative Biology	FPF-Integrative Biology	FPF-Integrative Biology	FPF-Integrative Biology	FPF-Integrative Biology	FPF-Integrative Biology	FPF-Integrative Biology	FPF-Integrative Biology	FPF-Integrative Biology	FPF-Integrative Biology	FPF-Integrative Biology	FPF-Middle Eastern Stds	FPF-Integrative Biology	FPF-Integrative Biology	FPF-Integrative Biology	FPF-Middle Eastern Stds	FPF-Integrative Biology	FPF-Mathematics	FPF-Middle Eastern Stds	FPF-Integrative Biology	FPF-Integrative Biology	FPF-Integrative Biology	FPF-Integrative Biology	FPF-Integrative Biology	FPF-Middle Eastern Stds	FPF-Integrative Biology	FPF-Integrative Biology	FPF-Integrative Biology	FPF-Integrative Biology	FPF-Integrative Biology	FPF-Integrative Biology
FPF-Asian American Stds	FPF-Middle Eastern Stds	FPF-Middle Eastern Stds	FPF-Mathematics	FPF-Middle Eastern Stds	FPF-Middle Eastern Stds	FPF-Mathematics	FPF-Integrative Biology	FPF-Middle Eastern Stds	FPF-Middle Eastern Stds	FPF-Middle Eastern Stds	FPF-Middle Eastern Stds	FPF-Middle Eastern Stds	FPF-Middle Eastern Stds	FPF-Middle Eastern Stds	FPF-Middle Eastern Stds	FPF-Middle Eastern Stds	FPF-Middle Eastern Stds	FPF-Rhetoric	FPF-Middle Eastern Stds	FPF-Middle Eastern Stds	FPF-Middle Eastern Stds	FPF-Middle Eastern Stds	FPF-Integrative Biology	FPF-Middle Eastern Stds	FPF-Integrative Biology	FPF-Mathematics	FPF-Middle Eastern Stds	FPF-Middle Eastern Stds	FPF-Integrative Biology	FPF-Middle Eastern Stds	FPF-Middle Eastern Stds	FPF-English	FPF-Middle Eastern Stds	FPF-Middle Eastern Stds	FPF-Middle Eastern Stds	FPF-Middle Eastern Stds	FPF-Middle Eastern Stds	FPF-Middle Eastern Stds	FPF-Middle Eastern Stds	FPF-Middle Eastern Stds	FPF-Middle Eastern Stds	FPF-Middle Eastern Stds	FPF-Middle Eastern Stds	FPF-Middle Eastern Stds	FPF-English	FPF-Middle Eastern Stds	FPF-Middle Eastern Stds	FPF-Middle Eastern Stds	FPF-Middle Eastern Stds
FPF-Astronomy	FPF-English	FPF-English	FPF-English	FPF-English	FPF-English	FPF-English	FPF-Integrative Biology	FPF-English	FPF-English	FPF-English	FPF-English	FPF-English	FPF-English	FPF-English	FPF-English	FPF-English	FPF-English	FPF-English	FPF-English	FPF-English	FPF-English	FPF-English	FPF-Integrative Biology	FPF-English	FPF-English	FPF-English	FPF-English	FPF-English	FPF-English	FPF-English	FPF-English	FPF-English	FPF-English	FPF-English	FPF-English	FPF-English	FPF-Anthropology	FPF-English	FPF-English	FPF-English	FPF-English	FPF-English	FPF-English	FPF-English	FPF-English	FPF-English	FPF-English	FPF-English	FPF-English
FPF-Classics	FPF-Rhetoric	FPF-Rhetoric	FPF-Rhetoric	FPF-Rhetoric	FPF-Rhetoric	FPF-Rhetoric	FPF-Rhetoric	FPF-Rhetoric	FPF-Rhetoric	FPF-Rhetoric	FPF-Rhetoric	FPF-Rhetoric	FPF-English	FPF-Rhetoric	FPF-Rhetoric	FPF-Rhetoric	FPF-Rhetoric	FPF-Rhetoric	FPF-Rhetoric	FPF-Rhetoric	FPF-Rhetoric	FPF-Rhetoric	FPF-Rhetoric	FPF-Rhetoric	FPF-Rhetoric	FPF-Rhetoric	FPF-Rhetoric	FPF-Rhetoric	FPF-Rhetoric	FPF-Rhetoric	FPF-Rhetoric	FPF-English	FPF-Rhetoric	FPF-Rhetoric	FPF-English	FPF-Rhetoric	FPF-Rhetoric	FPF-Rhetoric	FPF-Rhetoric	FPF-English	FPF-Rhetoric	FPF-Rhetoric	FPF-Rhetoric	FPF-Rhetoric	FPF-English	FPF-Rhetoric	FPF-Rhetoric	FPF-Rhetoric	FPF-Rhetoric
FPF-College Writing Pgm	FPF-Middle Eastern Stds	FPF-Rhetoric	FPF-English	FPF-Integrative Biology	FPF-Middle Eastern Stds	FPF-English	FPF-Integrative Biology	FPF-English	FPF-Mathematics	FPF-Integrative Biology	FPF-English	FPF-Rhetoric	FPF-English	FPF-Rhetoric	FPF-Mathematics	FPF-Mathematics	FPF-Rhetoric	FPF-Rhetoric	FPF-Mathematics	FPF-Mathematics	FPF-English	FPF-English	FPF-Integrative Biology	FPF-English	FPF-Rhetoric	FPF-Mathematics	FPF-English	FPF-Rhetoric	FPF-Rhetoric	FPF-Rhetoric	FPF-Rhetoric	FPF-English	FPF-Integrative Biology	FPF-Middle Eastern Stds	FPF-English	FPF-Mathematics	FPF-Middle Eastern Stds	FPF-Rhetoric	FPF-English	FPF-English	FPF-Integrative Biology	FPF-Rhetoric	FPF-English	FPF-Rhetoric	FPF-English	FPF-Mathematics	FPF-Mathematics	FPF-English	FPF-English
FPF-Earth & Planetary Sci	FPF-Middle Eastern Stds	FPF-English	FPF-English	FPF-Integrative Biology	FPF-Middle Eastern Stds	FPF-English	FPF-Integrative Biology	FPF-English	FPF-Mathematics	FPF-Integrative Biology	FPF-English	FPF-Integrative Biology	FPF-English	FPF-English	FPF-Mathematics	FPF-Mathematics	FPF-Integrative Biology	FPF-Integrative Biology	FPF-Integrative Biology	FPF-Mathematics	FPF-Mathematics	FPF-English	FPF-Integrative Biology	FPF-English	FPF-English	FPF-Mathematics	FPF-English	FPF-English	FPF-Integrative Biology	FPF-English	FPF-Mathematics	FPF-English	FPF-Integrative Biology	FPF-Middle Eastern Stds	FPF-English	FPF-Mathematics	FPF-Middle Eastern Stds	FPF-Mathematics	FPF-Mathematics	FPF-English	FPF-Integrative Biology	FPF-Integrative Biology	FPF-English	FPF-Integrative Biology	FPF-English	FPF-Mathematics	FPF-Mathematics	FPF-English	FPF-English
FPF-English	FPF-Integrative Biology	FPF-Rhetoric	FPF-Rhetoric	FPF-Integrative Biology	FPF-Rhetoric	FPF-Rhetoric	FPF-Integrative Biology	FPF-Rhetoric	FPF-Mathematics	FPF-Integrative Biology	FPF-Middle Eastern Stds	FPF-Rhetoric	FPF-Mathematics	FPF-Rhetoric	FPF-Mathematics	FPF-Mathematics	FPF-Rhetoric	FPF-Rhetoric	FPF-Integrative Biology	FPF-Mathematics	FPF-Rhetoric	FPF-Rhetoric	FPF-Integrative Biology	FPF-Rhetoric	FPF-Rhetoric	FPF-Mathematics	FPF-Rhetoric	FPF-Rhetoric	FPF-Rhetoric	FPF-Rhetoric	FPF-Rhetoric	FPF-Rhetoric	FPF-Integrative Biology	FPF-Middle Eastern Stds	FPF-Integrative Biology	FPF-Mathematics	FPF-Middle Eastern Stds	FPF-Rhetoric	FPF-Mathematics	FPF-Mathematics	FPF-Integrative Biology	FPF-Rhetoric	FPF-Rhetoric	FPF-Rhetoric	FPF-Integrative Biology	FPF-Mathematics	FPF-Mathematics	FPF-Rhetoric	FPF-Rhetoric
FPF-Env Sci, Pol, & Mgmt	FPF-English	FPF-Mathematics	FPF-Mathematics	FPF-Mathematics	FPF-Mathematics	FPF-Mathematics	FPF-Mathematics	FPF-Mathematics	FPF-Mathematics	FPF-Mathematics	FPF-English	FPF-Mathematics	FPF-Mathematics	FPF-Mathematics	FPF-Mathematics	FPF-Mathematics	FPF-Mathematics	FPF-Mathematics	FPF-Mathematics	FPF-Mathematics	FPF-Mathematics	FPF-Mathematics	FPF-Mathematics	FPF-English	FPF-Mathematics	FPF-Mathematics	FPF-English	FPF-Mathematics	FPF-English	FPF-Mathematics	FPF-Mathematics	FPF-English	FPF-Mathematics	FPF-Mathematics	FPF-English	FPF-Mathematics	FPF-Middle Eastern Stds	FPF-Mathematics	FPF-Mathematics	FPF-Mathematics	FPF-Integrative Biology	FPF-Mathematics	FPF-English	FPF-Mathematics	FPF-English	FPF-Mathematics	FPF-Mathematics	FPF-English	FPF-English
FPF-Ethnic Studies	FPF-English	FPF-English	FPF-English	FPF-English	FPF-Middle Eastern Stds	FPF-English	FPF-Integrative Biology	FPF-English	FPF-English	FPF-English	FPF-English	FPF-Rhetoric	FPF-English	FPF-English	FPF-Mathematics	FPF-Mathematics	FPF-Integrative Biology	FPF-English	FPF-Mathematics	FPF-Mathematics	FPF-English	FPF-English	FPF-Integrative Biology	FPF-English	FPF-English	FPF-Mathematics	FPF-English	FPF-English	FPF-English	FPF-English	FPF-English	FPF-English	FPF-English	FPF-English	FPF-English	FPF-Mathematics	FPF-English	FPF-Mathematics	FPF-English	FPF-English	FPF-Integrative Biology	FPF-English	FPF-English	FPF-English	FPF-English	FPF-English	FPF-Mathematics	FPF-English	FPF-English
FPF-Film	FPF-Middle Eastern Stds	FPF-Rhetoric	FPF-Rhetoric	FPF-Integrative Biology	FPF-Letters & Science	FPF-English	FPF-Integrative Biology	FPF-English	FPF-Letters & Science	FPF-Rhetoric	FPF-Letters & Science	FPF-Rhetoric	FPF-Letters & Science	FPF-Letters & Science	FPF-Letters & Science	FPF-English	FPF-Rhetoric	FPF-Rhetoric	FPF-Integrative Biology	FPF-Letters & Science	FPF-Letters & Science	FPF-Rhetoric	FPF-Integrative Biology	FPF-Rhetoric	FPF-Rhetoric	FPF-English	FPF-Rhetoric	FPF-Rhetoric	FPF-Letters & Science	FPF-Letters & Science	FPF-Letters & Science	FPF-Letters & Science	FPF-Letters & Science	FPF-Letters & Science	FPF-English	FPF-Letters & Science	FPF-Middle Eastern Stds	FPF-Letters & Science	FPF-Letters & Science	FPF-English	FPF-Integrative Biology	FPF-Rhetoric	FPF-English	FPF-Rhetoric	FPF-English	FPF-Letters & Science	FPF-Letters & Science	FPF-English	FPF-Rhetoric
FPF-Gender & Womens Stds	FPF-Middle Eastern Stds	FPF-Integrative Biology	FPF-Integrative Biology	FPF-Integrative Biology	FPF-Middle Eastern Stds	FPF-Integrative Biology	FPF-Integrative Biology	FPF-Integrative Biology	FPF-Integrative Biology	FPF-Integrative Biology	FPF-Middle Eastern Stds	FPF-Rhetoric	FPF-Integrative Biology	FPF-Integrative Biology	FPF-Integrative Biology	FPF-Integrative Biology	FPF-Integrative Biology	FPF-Integrative Biology	FPF-Integrative Biology	FPF-Integrative Biology	FPF-Integrative Biology	FPF-Integrative Biology	FPF-Integrative Biology	FPF-Integrative Biology	FPF-Integrative Biology	FPF-Integrative Biology	FPF-Integrative Biology	FPF-Integrative Biology	FPF-Integrative Biology	FPF-Middle Eastern Stds	FPF-Integrative Biology	FPF-Integrative Biology	FPF-Integrative Biology	FPF-Middle Eastern Stds	FPF-Integrative Biology	FPF-Integrative Biology	FPF-Middle Eastern Stds	FPF-Integrative Biology	FPF-Integrative Biology	FPF-Integrative Biology	FPF-Integrative Biology	FPF-Integrative Biology	FPF-Middle Eastern Stds	FPF-Integrative Biology	FPF-Integrative Biology	FPF-Integrative Biology	FPF-Integrative Biology	FPF-Integrative Biology	FPF-Integrative Biology
FPF-Geography	FPF-History of Art	FPF-Rhetoric	FPF-Rhetoric	FPF-History of Art	FPF-Rhetoric	FPF-Rhetoric	FPF-History of Art	FPF-History of Art	FPF-History of Art	FPF-Rhetoric	FPF-Rhetoric	FPF-Rhetoric	FPF-History of Art	FPF-History of Art	FPF-Rhetoric	FPF-Rhetoric	FPF-Rhetoric	FPF-Rhetoric	FPF-History of Art	FPF-Rhetoric	FPF-History of Art	FPF-Rhetoric	FPF-Integrative Biology	FPF-History of Art	FPF-Rhetoric	FPF-History of Art	FPF-History of Art	FPF-History of Art	FPF-History of Art	FPF-Rhetoric	FPF-Rhetoric	FPF-History of Art	FPF-History of Art	FPF-Rhetoric	FPF-History of Art	FPF-History of Art	FPF-Middle Eastern Stds	FPF-History of Art	FPF-Rhetoric	FPF-English	FPF-Integrative Biology	FPF-History of Art	FPF-Rhetoric	FPF-Rhetoric	FPF-History of Art	FPF-History of Art	FPF-History of Art	FPF-Rhetoric	FPF-Rhetoric
FPF-History	FPF-Middle Eastern Stds	FPF-Rhetoric	FPF-Integrative Biology	FPF-Integrative Biology	FPF-Middle Eastern Stds	FPF-Integrative Biology	FPF-Integrative Biology	FPF-Integrative Biology	FPF-Integrative Biology	FPF-Integrative Biology	FPF-Middle Eastern Stds	FPF-Rhetoric	FPF-Integrative Biology	FPF-Rhetoric	FPF-Integrative Biology	FPF-Integrative Biology	FPF-Integrative Biology	FPF-Rhetoric	FPF-Integrative Biology	FPF-Integrative Biology	FPF-Rhetoric	FPF-Rhetoric	FPF-Integrative Biology	FPF-Rhetoric	FPF-Integrative Biology	FPF-Integrative Biology	FPF-Rhetoric	FPF-Integrative Biology	FPF-Integrative Biology	FPF-Rhetoric	FPF-Integrative Biology	FPF-Integrative Biology	FPF-Integrative Biology	FPF-Middle Eastern Stds	FPF-Integrative Biology	FPF-Integrative Biology	FPF-Middle Eastern Stds	FPF-Integrative Biology	FPF-Integrative Biology	FPF-Integrative Biology	FPF-Integrative Biology	FPF-Integrative Biology	FPF-Middle Eastern Stds	FPF-Integrative Biology	FPF-Integrative Biology	FPF-Integrative Biology	FPF-Integrative Biology	FPF-Integrative Biology	FPF-Integrative Biology
FPF-History of Art	FPF-Integrative Biology	FPF-Integrative Biology	FPF-Integrative Biology	FPF-Integrative Biology	FPF-Integrative Biology	FPF-Integrative Biology	FPF-Integrative Biology	FPF-Integrative Biology	FPF-Integrative Biology	FPF-Integrative Biology	FPF-Integrative Biology	FPF-Integrative Biology	FPF-Integrative Biology	FPF-Integrative Biology	FPF-Integrative Biology	FPF-Integrative Biology	FPF-Integrative Biology	FPF-Integrative Biology	FPF-Integrative Biology	FPF-Integrative Biology	FPF-Integrative Biology	FPF-Integrative Biology	FPF-Integrative Biology	FPF-Integrative Biology	FPF-Integrative Biology	FPF-Integrative Biology	FPF-Integrative Biology	FPF-Integrative Biology	FPF-Integrative Biology	FPF-Integrative Biology	FPF-Integrative Biology	FPF-Integrative Biology	FPF-Integrative Biology	FPF-Integrative Biology	FPF-Integrative Biology	FPF-Integrative Biology	FPF-Integrative Biology	FPF-Integrative Biology	FPF-Integrative Biology	FPF-English	FPF-Integrative Biology	FPF-Integrative Biology	FPF-English	FPF-Integrative Biology	FPF-Integrative Biology	FPF-Integrative Biology	FPF-Integrative Biology	FPF-Integrative Biology	FPF-Integrative Biology
FPF-Integrative Biology	FPF-History of Art	FPF-Rhetoric	FPF-Rhetoric	FPF-History of Art	FPF-Rhetoric	FPF-Rhetoric	FPF-History of Art	FPF-Rhetoric	FPF-History of Art	FPF-Rhetoric	FPF-English	FPF-Rhetoric	FPF-English	FPF-Rhetoric	FPF-Rhetoric	FPF-Mathematics	FPF-Rhetoric	FPF-Rhetoric	FPF-Rhetoric	FPF-Mathematics	FPF-Rhetoric	FPF-Rhetoric	FPF-Rhetoric	FPF-History of Art	FPF-Rhetoric	FPF-Mathematics	FPF-Rhetoric	FPF-Rhetoric	FPF-History of Art	FPF-Rhetoric	FPF-Rhetoric	FPF-English	FPF-Rhetoric	FPF-Rhetoric	FPF-English	FPF-Mathematics	FPF-Middle Eastern Stds	FPF-Rhetoric	FPF-Rhetoric	FPF-English	FPF-Rhetoric	FPF-Rhetoric	FPF-English	FPF-Rhetoric	FPF-English	FPF-Rhetoric	FPF-Mathematics	FPF-English	FPF-Rhetoric
FPF-Legal Studies	FPF-History of Art	FPF-English	FPF-English	FPF-English	FPF-Middle Eastern Stds	FPF-English	FPF-History of Art	FPF-English	FPF-English	FPF-English	FPF-English	FPF-Rhetoric	FPF-English	FPF-English	FPF-English	FPF-English	FPF-Rhetoric	FPF-History of Art	FPF-English	FPF-English	FPF-English	FPF-English	FPF-Integrative Biology	FPF-English	FPF-English	FPF-English	FPF-English	FPF-English	FPF-History of Art	FPF-English	FPF-English	FPF-English	FPF-History of Art	FPF-Middle Eastern Stds	FPF-English	FPF-History of Art	FPF-Middle Eastern Stds	FPF-History of Art	FPF-English	FPF-English	FPF-English	FPF-English	FPF-English	FPF-English	FPF-English	FPF-English	FPF-English	FPF-English	FPF-English
FPF-Letters & Science	FPF-History of Art	FPF-Rhetoric	FPF-Rhetoric	FPF-Integrative Biology	FPF-Rhetoric	FPF-Film	FPF-Integrative Biology	FPF-Rhetoric	FPF-Rhetoric	FPF-Rhetoric	FPF-Film	FPF-Rhetoric	FPF-Mathematics	FPF-Rhetoric	FPF-Film	FPF-Film	FPF-Rhetoric	FPF-Rhetoric	FPF-Integrative Biology	FPF-Mathematics	FPF-Rhetoric	FPF-Rhetoric	FPF-Integrative Biology	FPF-Rhetoric	FPF-Rhetoric	FPF-Mathematics	FPF-Rhetoric	FPF-Rhetoric	FPF-Film	FPF-Rhetoric	FPF-Rhetoric	FPF-Film	FPF-Integrative Biology	FPF-Rhetoric	FPF-English	FPF-Mathematics	FPF-Film	FPF-Film	FPF-Rhetoric	FPF-Mathematics	FPF-Film	FPF-Rhetoric	FPF-Rhetoric	FPF-Rhetoric	FPF-English	FPF-Rhetoric	FPF-Mathematics	FPF-Rhetoric	FPF-Rhetoric
FPF-Linguistics	FPF-Integrative Biology	FPF-English	FPF-Integrative Biology	FPF-Integrative Biology	FPF-Integrative Biology	FPF-Integrative Biology	FPF-Integrative Biology	FPF-Integrative Biology	FPF-Integrative Biology	FPF-Integrative Biology	FPF-Integrative Biology	FPF-Integrative Biology	FPF-Integrative Biology	FPF-Integrative Biology	FPF-Integrative Biology	FPF-Integrative Biology	FPF-Integrative Biology	FPF-Integrative Biology	FPF-Integrative Biology	FPF-Integrative Biology	FPF-Integrative Biology	FPF-English	FPF-Integrative Biology	FPF-English	FPF-Integrative Biology	FPF-Integrative Biology	FPF-English	FPF-Integrative Biology	FPF-Integrative Biology	FPF-English	FPF-Integrative Biology	FPF-Integrative Biology	FPF-Integrative Biology	FPF-Integrative Biology	FPF-English	FPF-Mathematics	FPF-Integrative Biology	FPF-Integrative Biology	FPF-Integrative Biology	FPF-English	FPF-Integrative Biology	FPF-Integrative Biology	FPF-English	FPF-Integrative Biology	FPF-Integrative Biology	FPF-Integrative Biology	FPF-Integrative Biology	FPF-English	FPF-Integrative Biology
FPF-Mathematics	FPF-English	FPF-English	FPF-English	FPF-Integrative Biology	FPF-Middle Eastern Stds	FPF-English	FPF-Integrative Biology	FPF-English	FPF-English	FPF-Integrative Biology	FPF-English	FPF-Rhetoric	FPF-English	FPF-English	FPF-Integrative Biology	FPF-English	FPF-Integrative Biology	FPF-Integrative Biology	FPF-Integrative Biology	FPF-English	FPF-English	FPF-English	FPF-Integrative Biology	FPF-English	FPF-English	FPF-English	FPF-English	FPF-English	FPF-Integrative Biology	FPF-English	FPF-English	FPF-English	FPF-Integrative Biology	FPF-English	FPF-English	FPF-English	FPF-Integrative Biology	FPF-Integrative Biology	FPF-English	FPF-English	FPF-Integrative Biology	FPF-Integrative Biology	FPF-English	FPF-English	FPF-English	FPF-English	FPF-English	FPF-English	FPF-English
FPF-Middle Eastern Stds	FPF-Rhetoric	FPF-Rhetoric	FPF-Rhetoric	FPF-Integrative Biology	FPF-Rhetoric	FPF-Rhetoric	FPF-Integrative Biology	FPF-Rhetoric	FPF-Rhetoric	FPF-Rhetoric	FPF-Rhetoric	FPF-Rhetoric	FPF-English	FPF-Rhetoric	FPF-Rhetoric	FPF-Rhetoric	FPF-Rhetoric	FPF-Rhetoric	FPF-Rhetoric	FPF-Rhetoric	FPF-Rhetoric	FPF-Rhetoric	FPF-Integrative Biology	FPF-Rhetoric	FPF-Rhetoric	FPF-Rhetoric	FPF-Rhetoric	FPF-Rhetoric	FPF-Rhetoric	FPF-Rhetoric	FPF-Rhetoric	FPF-Rhetoric	FPF-Rhetoric	FPF-Rhetoric	FPF-English	FPF-Rhetoric	FPF-Rhetoric	FPF-Rhetoric	FPF-Rhetoric	FPF-English	FPF-Integrative Biology	FPF-Rhetoric	FPF-Rhetoric	FPF-Rhetoric	FPF-English	FPF-Rhetoric	FPF-Mathematics	FPF-Rhetoric	FPF-Rhetoric
FPF-Molecular & Cell Bio	FPF-English	FPF-English	FPF-English	FPF-English	FPF-Middle Eastern Stds	FPF-English	FPF-English	FPF-English	FPF-English	FPF-English	FPF-English	FPF-English	FPF-English	FPF-English	FPF-English	FPF-English	FPF-English	FPF-English	FPF-English	FPF-English	FPF-English	FPF-English	FPF-English	FPF-English	FPF-English	FPF-English	FPF-English	FPF-English	FPF-English	FPF-English	FPF-English	FPF-English	FPF-English	FPF-English	FPF-English	FPF-English	FPF-Middle Eastern Stds	FPF-English	FPF-English	FPF-English	FPF-English	FPF-English	FPF-English	FPF-English	FPF-English	FPF-English	FPF-English	FPF-English	FPF-English
FPF-Music	FPF-English	FPF-Mathematics	FPF-Mathematics	FPF-Integrative Biology	FPF-Mathematics	FPF-English	FPF-Integrative Biology	FPF-English	FPF-Mathematics	FPF-Integrative Biology	FPF-English	FPF-Integrative Biology	FPF-Mathematics	FPF-Mathematics	FPF-Mathematics	FPF-Mathematics	FPF-Integrative Biology	FPF-Integrative Biology	FPF-Mathematics	FPF-Mathematics	FPF-Mathematics	FPF-English	FPF-Integrative Biology	FPF-English	FPF-English	FPF-Mathematics	FPF-English	FPF-English	FPF-Integrative Biology	FPF-English	FPF-Mathematics	FPF-English	FPF-Integrative Biology	FPF-Mathematics	FPF-English	FPF-Mathematics	FPF-Integrative Biology	FPF-Mathematics	FPF-Mathematics	FPF-Mathematics	FPF-Integrative Biology	FPF-Mathematics	FPF-English	FPF-Mathematics	FPF-English	FPF-Mathematics	FPF-Mathematics	FPF-English	FPF-English
FPF-Philosophy	FPF-History of Art	FPF-Rhetoric	FPF-Rhetoric	FPF-Integrative Biology	FPF-Rhetoric	FPF-Rhetoric	FPF-Integrative Biology	FPF-Rhetoric	FPF-Rhetoric	FPF-Integrative Biology	FPF-Rhetoric	FPF-Rhetoric	FPF-English	FPF-Rhetoric	FPF-Rhetoric	FPF-Integrative Biology	FPF-Rhetoric	FPF-Rhetoric	FPF-Integrative Biology	FPF-Rhetoric	FPF-Rhetoric	FPF-Rhetoric	FPF-Integrative Biology	FPF-Rhetoric	FPF-Rhetoric	FPF-Rhetoric	FPF-Rhetoric	FPF-Rhetoric	FPF-History of Art	FPF-Rhetoric	FPF-Rhetoric	FPF-Rhetoric	FPF-Integrative Biology	FPF-Rhetoric	FPF-English	FPF-Rhetoric	FPF-Integrative Biology	FPF-Rhetoric	FPF-Integrative Biology	FPF-English	FPF-Integrative Biology	FPF-Rhetoric	FPF-Rhetoric	FPF-Rhetoric	FPF-English	FPF-Rhetoric	FPF-Integrative Biology	FPF-Rhetoric	FPF-Rhetoric
FPF-Political Science	FPF-Middle Eastern Stds	FPF-Rhetoric	FPF-Integrative Biology	FPF-Integrative Biology	FPF-Middle Eastern Stds	FPF-English	FPF-Integrative Biology	FPF-Middle Eastern Stds	FPF-Middle Eastern Stds	FPF-Integrative Biology	FPF-Middle Eastern Stds	FPF-Rhetoric	FPF-Middle Eastern Stds	FPF-Rhetoric	FPF-Integrative Biology	FPF-Mathematics	FPF-Integrative Biology	FPF-Rhetoric	FPF-Middle Eastern Stds	FPF-Mathematics	FPF-Anthropology	FPF-English	FPF-Integrative Biology	FPF-Middle Eastern Stds	FPF-Integrative Biology	FPF-Mathematics	FPF-English	FPF-Rhetoric	FPF-Integrative Biology	FPF-Middle Eastern Stds	FPF-Middle Eastern Stds	FPF-English	FPF-Integrative Biology	FPF-Middle Eastern Stds	FPF-Middle Eastern Stds	FPF-Middle Eastern Stds	FPF-Middle Eastern Stds	FPF-Middle Eastern Stds	FPF-Integrative Biology	FPF-English	FPF-Middle Eastern Stds	FPF-Integrative Biology	FPF-Middle Eastern Stds	FPF-Integrative Biology	FPF-English	FPF-Middle Eastern Stds	FPF-Middle Eastern Stds	FPF-English	FPF-Integrative Biology
FPF-Psychology	FPF-English	FPF-English	FPF-English	FPF-English	FPF-Mathematics	FPF-English	FPF-English	FPF-English	FPF-English	FPF-English	FPF-English	FPF-English	FPF-English	FPF-English	FPF-Mathematics	FPF-English	FPF-English	FPF-English	FPF-Mathematics	FPF-English	FPF-English	FPF-English	FPF-English	FPF-English	FPF-English	FPF-English	FPF-English	FPF-English	FPF-English	FPF-English	FPF-English	FPF-English	FPF-English	FPF-English	FPF-English	FPF-Mathematics	FPF-English	FPF-English	FPF-English	FPF-English	FPF-English	FPF-English	FPF-English	FPF-English	FPF-English	FPF-English	FPF-Mathematics	FPF-English	FPF-English
FPF-Rhetoric	FPF-Middle Eastern Stds	FPF-English	FPF-Integrative Biology	FPF-Integrative Biology	FPF-Middle Eastern Stds	FPF-English	FPF-Integrative Biology	FPF-English	FPF-English	FPF-Integrative Biology	FPF-Middle Eastern Stds	FPF-Integrative Biology	FPF-English	FPF-English	FPF-Integrative Biology	FPF-Integrative Biology	FPF-Integrative Biology	FPF-Integrative Biology	FPF-Integrative Biology	FPF-English	FPF-English	FPF-English	FPF-Integrative Biology	FPF-English	FPF-Integrative Biology	FPF-Integrative Biology	FPF-English	FPF-Integrative Biology	FPF-Integrative Biology	FPF-Middle Eastern Stds	FPF-Integrative Biology	FPF-English	FPF-Integrative Biology	FPF-Middle Eastern Stds	FPF-English	FPF-English	FPF-Middle Eastern Stds	FPF-Integrative Biology	FPF-Integrative Biology	FPF-English	FPF-Integrative Biology	FPF-Integrative Biology	FPF-English	FPF-Integrative Biology	FPF-English	FPF-Integrative Biology	FPF-Integrative Biology	FPF-English	FPF-Integrative Biology
FPF-Sociology	FPF-English	FPF-English	FPF-English	FPF-English	FPF-Middle Eastern Stds	FPF-English	FPF-Integrative Biology	FPF-English	FPF-Mathematics	FPF-English	FPF-English	FPF-Rhetoric	FPF-English	FPF-English	FPF-Mathematics	FPF-Mathematics	FPF-Rhetoric	FPF-Rhetoric	FPF-Mathematics	FPF-Mathematics	FPF-English	FPF-English	FPF-Mathematics	FPF-English	FPF-English	FPF-Mathematics	FPF-English	FPF-English	FPF-English	FPF-English	FPF-English	FPF-English	FPF-English	FPF-English	FPF-English	FPF-Mathematics	FPF-Middle Eastern Stds	FPF-Mathematics	FPF-English	FPF-English	FPF-English	FPF-English	FPF-English	FPF-English	FPF-English	FPF-English	FPF-Mathematics	FPF-English	FPF-English
FPF-Statistics	FPF-Middle Eastern Stds	FPF-Mathematics	FPF-Mathematics	FPF-Integrative Biology	FPF-Middle Eastern Stds	FPF-Mathematics	FPF-Integrative Biology	FPF-Mathematics	FPF-Mathematics	FPF-Integrative Biology	FPF-Middle Eastern Stds	FPF-Rhetoric	FPF-Mathematics	FPF-Mathematics	FPF-Mathematics	FPF-Mathematics	FPF-Rhetoric	FPF-Rhetoric	FPF-Mathematics	FPF-Mathematics	FPF-Mathematics	FPF-Rhetoric	FPF-Integrative Biology	FPF-Rhetoric	FPF-Rhetoric	FPF-Mathematics	FPF-Rhetoric	FPF-Rhetoric	FPF-Rhetoric	FPF-Rhetoric	FPF-Mathematics	FPF-Mathematics	FPF-Mathematics	FPF-Middle Eastern Stds	FPF-Anthropology	FPF-Mathematics	FPF-Middle Eastern Stds	FPF-Mathematics	FPF-Mathematics	FPF-Mathematics	FPF-Integrative Biology	FPF-Mathematics	FPF-Middle Eastern Stds	FPF-Rhetoric	FPF-Integrative Biology	FPF-Mathematics	FPF-Mathematics	FPF-Mathematics	FPF-Rhetoric
Filipino	Military Affairs	South & SE Asian Studies	South & SE Asian Studies	South & SE Asian Studies	South & SE Asian Studies	Environmental Design	South & SE Asian Studies	South & SE Asian Studies	South & SE Asian Studies	South & SE Asian Studies	South & SE Asian Studies	South & SE Asian Studies	South & SE Asian Studies	South & SE Asian Studies	South & SE Asian Studies	South & SE Asian Studies	South & SE Asian Studies	South & SE Asian Studies	South & SE Asian Studies	South & SE Asian Studies	South & SE Asian Studies	South & SE Asian Studies	South & SE Asian Studies	South & SE Asian Studies	South & SE Asian Studies	South & SE Asian Studies	South & SE Asian Studies	South & SE Asian Studies	South & SE Asian Studies	South & SE Asian Studies	South & SE Asian Studies	South & SE Asian Studies	South & SE Asian Studies	South & SE Asian Studies	South & SE Asian Studies	South & SE Asian Studies	South & SE Asian Studies	South & SE Asian Studies	South & SE Asian Studies	Near Eastern Studies	Electrical Engineering	South & SE Asian Studies	South & SE Asian Studies	South & SE Asian Studies	South & SE Asian Studies	South & SE Asian Studies	South & SE Asian Studies	South & SE Asian Studies	South & SE Asian Studies
Film	Military Affairs	American Studies	New Media	New Media	Middle Eastern Studies	Environmental Design	New Media	Ethnic Studies	East Asian Languages	Physics	Comparative Literature	Engineering	Letters & Science	Religious Studies	New Media	Comparative Literature	English	Engineering	Molecular & Cell Biology	Ethnic Studies	East Asian Languages	Environmental Design	Engineering	Comparative Literature	New Media	New Media	English	New Media	English	Linguistics	Letters & Science	New Media	International & Area Stds	German	Astronomy	Japanese	Comparative Literature	Business Admin-Undergrad	Letters & Science	Near Eastern Studies	Electrical Engineering	Computer Science	Env Sci, Policy, & Mgmt	New Media	Comparative Literature	Geography	Business Admin-Undergrad	Architecture	Env Sci, Policy, & Mgmt
French	Military Affairs	UGIS-UG Interdisc Studies	African American Studies	Comparative Literature	Middle Eastern Studies	Environmental Design	History of Art	South & SE Asian Studies	East Asian Languages	Physics	South Asian	Molecular & Cell Biology	Comparative Literature	Religious Studies	Economics	Italian Studies	Comparative Literature	Chemistry	Molecular & Cell Biology	Spanish	East Asian Languages	Environmental Design	Engineering	Comparative Literature	Linguistics	Comparative Literature	English	Information	English	Near Eastern Studies	Comparative Literature	Letters & Science	International & Area Stds	German	Geography	Chinese	Italian Studies	Comparative Literature	UGIS-UG Interdisc Studies	Near Eastern Studies	Electrical Engineering	Computer Science	Env Sci, Policy, & Mgmt	Comparative Literature	Comparative Literature	Integrative Biology	Economics	Architecture	Env Sci, Policy, & Mgmt
Gender & Womens Studies	Military Affairs	Ethnic Studies	African American Studies	LGBT Studies	Middle Eastern Studies	Environmental Design	History of Art	Ethnic Studies	Asian American Studies	Letters & Science	South Asian	Molecular & Cell Biology	LGBT Studies	Religious Studies	International & Area Stds	Spanish	LGBT Studies	Engineering	Molecular & Cell Biology	Ethnic Studies	East Asian Languages	Environmental Design	Engineering	Comparative Literature	Psychology	American Studies	English	Electrical Engineering	English	Near Eastern Studies	LGBT Studies	Letters & Science	International & Area Stds	German	UGIS-UG Interdisc Studies	Chinese	LGBT Studies	Letters & Science	Ethnic Studies	Near Eastern Studies	Electrical Engineering	Computer Science	Env Sci, Policy, & Mgmt	Mechanical Engineering	Comparative Literature	Integrative Biology	International & Area Stds	Architecture	Env Sci, Policy, & Mgmt
Geography	Military Affairs	Ethnic Studies	African American Studies	Env Sci, Policy, & Mgmt	Middle Eastern Studies	Environmental Design	History of Art	Ethnic Studies	East Asian Languages	Physics	South Asian	Engineering	Env Sci, Policy, & Mgmt	Religious Studies	International & Area Stds	Spanish	History	Engineering	Earth & Planetary Science	Ethnic Studies	East Asian Languages	Environmental Design	Env Sci, Policy, & Mgmt	Letters & Science	Linguistics	American Studies	Letters & Science	Information	English	Near Eastern Studies	Letters & Science	Environmental Design	International & Area Stds	Env Sci, Policy, & Mgmt	Env Sci, Policy, & Mgmt	Chinese	Letters & Science	Business Admin-Undergrad	UGIS-UG Interdisc Studies	Near Eastern Studies	Electrical Engineering	Computer Science	Env Sci, Policy, & Mgmt	Mechanical Engineering	Comparative Literature	Energy and Resources	Energy and Resources	Landscape Arch & Env Plan	Env Sci, Policy, & Mgmt
German	Military Affairs	Letters & Science	History	History	Middle Eastern Studies	Environmental Design	History of Art	South & SE Asian Studies	East Asian Languages	Physics	South Asian	Engineering	Letters & Science	Religious Studies	Economics	Italian Studies	Scandinavian	Engineering	Molecular & Cell Biology	Spanish	East Asian Languages	Environmental Design	Engineering	Comparative Literature	Linguistics	Comparative Literature	English	Electrical Engineering	English	Linguistics	Letters & Science	Letters & Science	International & Area Stds	Scandinavian	Astronomy	Chinese	Italian Studies	Comparative Literature	UGIS-UG Interdisc Studies	Near Eastern Studies	Electrical Engineering	Computer Science	Env Sci, Policy, & Mgmt	Mechanical Engineering	Comparative Literature	Integrative Biology	Economics	Architecture	Env Sci, Policy, & Mgmt
Global Poverty & Practice	Military Affairs	Ethnic Studies	African American Studies	International & Area Stds	Middle Eastern Studies	Environmental Design	History of Art	Ethnic Studies	Public Health	Letters & Science	South Asian	Molecular & Cell Biology	Public Health	International & Area Stds	International & Area Stds	International & Area Stds	History	Engineering	Molecular & Cell Biology	Ethnic Studies	International & Area Stds	Environmental Design	Engineering	International & Area Stds	Psychology	International & Area Stds	International & Area Stds	Electrical Engineering	English	Near Eastern Studies	Public Health	Environmental Design	International & Area Stds	International & Area Stds	Geography	Chinese	International & Area Stds	International & Area Stds	UGIS-UG Interdisc Studies	Near Eastern Studies	Electrical Engineering	Computer Science	Env Sci, Policy, & Mgmt	Mechanical Engineering	International & Area Stds	Energy and Resources	International & Area Stds	City & Regional Planning	Env Sci, Policy, & Mgmt
Greek	Latin	Latin	Latin	Latin	Latin	Latin	Latin	Latin	Latin	Latin	Latin	Latin	Latin	Latin	Latin	Latin	Latin	Latin	Latin	Latin	Latin	Latin	Latin	Latin	Latin	Latin	Latin	Latin	Latin	Latin	Latin	Latin	Latin	Latin	Latin	Latin	Latin	Latin	Latin	Latin	Latin	Latin	Latin	Latin	Latin	Latin	Latin	Latin	Latin
Health & Medical Sciences	Letters & Science	Public Health	Public Health	Public Health	Middle Eastern Studies	Environmental Design	Public Health	Public Health	Public Health	Letters & Science	South Asian	Molecular & Cell Biology	Public Health	Letters & Science	Public Health	Spanish	Letters & Science	Molecular & Cell Biology	Molecular & Cell Biology	Education	Letters & Science	Public Health	Engineering	Letters & Science	Psychology	Public Health	Letters & Science	Molecular & Cell Biology	Public Health	Near Eastern Studies	Public Health	Letters & Science	Public Health	Public Health	Public Health	Letters & Science	Public Health	Public Health	UGIS-UG Interdisc Studies	Near Eastern Studies	Electrical Engineering	Engineering	Env Sci, Policy, & Mgmt	Molecular & Cell Biology	Molecular & Cell Biology	Public Health	Public Health	Public Health	Public Health
Hebrew	Military Affairs	Middle Eastern Studies	Middle Eastern Studies	Near Eastern Studies	Middle Eastern Studies	Environmental Design	History of Art	Near Eastern Studies	Chinese	Physics	South Asian	Molecular & Cell Biology	Letters & Science	Religious Studies	Middle Eastern Studies	Spanish	Near Eastern Studies	Engineering	Molecular & Cell Biology	Spanish	East Asian Languages	Environmental Design	Engineering	Near Eastern Studies	Linguistics	Middle Eastern Studies	Near Eastern Studies	Electrical Engineering	History	Near Eastern Studies	Letters & Science	Letters & Science	Middle Eastern Studies	German	Middle Eastern Studies	Chinese	Slavic Languages & Lit	Middle Eastern Studies	UGIS-UG Interdisc Studies	Near Eastern Studies	Electrical Engineering	Computer Science	Env Sci, Policy, & Mgmt	Electrical Engineering	Comparative Literature	Energy and Resources	International & Area Stds	Landscape Arch & Env Plan	Env Sci, Policy, & Mgmt
Hindi-Urdu	Military Affairs	South Asian	South Asian	South Asian	Near Eastern Studies	Environmental Design	South Asian	South Asian	South Asian	South Asian	South Asian	South Asian	South Asian	South Asian	South Asian	South Asian	South Asian	South Asian	South Asian	South Asian	South Asian	Environmental Design	Engineering	South Asian	South Asian	South Asian	South Asian	South Asian	English	Near Eastern Studies	South Asian	South Asian	South Asian	South Asian	South Asian	South Asian	South Asian	South Asian	South Asian	Near Eastern Studies	Electrical Engineering	South Asian	South Asian	South Asian	South Asian	South Asian	South Asian	South Asian	Env Sci, Policy, & Mgmt
History	Military Affairs	Ethnic Studies	African American Studies	Near Eastern Studies	Middle Eastern Studies	Environmental Design	History of Art	South & SE Asian Studies	East Asian Languages	Physics	South Asian	Engineering	Letters & Science	Religious Studies	International & Area Stds	Spanish	Scandinavian	Engineering	Molecular & Cell Biology	Ethnic Studies	East Asian Languages	Environmental Design	Engineering	Near Eastern Studies	Letters & Science	American Studies	English	Electrical Engineering	English	Near Eastern Studies	Letters & Science	Letters & Science	International & Area Stds	German	Geography	Chinese	Slavic Languages & Lit	Letters & Science	UGIS-UG Interdisc Studies	Near Eastern Studies	Electrical Engineering	Computer Science	Env Sci, Policy, & Mgmt	Mechanical Engineering	Comparative Literature	Geography	International & Area Stds	Architecture	Env Sci, Policy, & Mgmt
History of Art	Military Affairs	Art Practice	Art Practice	Art Practice	Near Eastern Studies	Environmental Design	New Media	Ethnic Studies	East Asian Languages	Physics	South Asian	Molecular & Cell Biology	Art Practice	Religious Studies	Art Practice	Italian Studies	Classics	Engineering	Molecular & Cell Biology	Ethnic Studies	East Asian Languages	Environmental Design	Engineering	Comparative Literature	Art Practice	Art Practice	English	New Media	Art Practice	Near Eastern Studies	Letters & Science	Art Practice	International & Area Stds	German	Art Practice	Chinese	Italian Studies	Letters & Science	UGIS-UG Interdisc Studies	Near Eastern Studies	Electrical Engineering	Computer Science	Env Sci, Policy, & Mgmt	Mechanical Engineering	Comparative Literature	Art Practice	Env Sci, Policy, & Mgmt	Architecture	Env Sci, Policy, & Mgmt
Industrial Eng & Ops Rsch	Military Affairs	Engineering	Information	Engineering	Middle Eastern Studies	Environmental Design	New Media	Engineering	Business Admin-Undergrad	Physics	South Asian	Engineering	Engineering	Business Admin-Undergrad	Information	Engineering	Engineering	Engineering	Engineering	Ethnic Studies	Engineering	Environmental Design	Engineering	Engineering	Information	Business Admin-Undergrad	Engineering	Electrical Engineering	Information	Near Eastern Studies	Statistics	Information	International & Area Stds	Engineering	Engineering	Chinese	Business Admin-Undergrad	Business Admin-Undergrad	UGIS-UG Interdisc Studies	Near Eastern Studies	Electrical Engineering	Computer Science	Engineering	Mechanical Engineering	Comparative Literature	Energy and Resources	Business Admin-Undergrad	Architecture	Energy and Resources
Information	Military Affairs	New Media	New Media	New Media	Middle Eastern Studies	Environmental Design	New Media	New Media	Computer Science	Computer Science	South Asian	Computer Science	Computer Science	New Media	Industrial Eng & Ops Rsch	Linguistics	Computer Science	Engineering	Computer Science	Ethnic Studies	East Asian Languages	Environmental Design	Engineering	Computer Science	Computer Science	New Media	New Media	Electrical Engineering	New Media	Linguistics	Computer Science	New Media	International & Area Stds	Computer Science	Computer Science	Chinese	Computer Science	Computer Science	New Media	Near Eastern Studies	Electrical Engineering	Computer Science	Industrial Eng & Ops Rsch	Computer Science	New Media	Geography	Business Admin-Undergrad	Architecture	Env Sci, Policy, & Mgmt
Integrative Biology	Military Affairs	Public Health	Physical Education	Molecular & Cell Biology	Near Eastern Studies	Environmental Design	History of Art	Molecular & Cell Biology	Molecular & Cell Biology	Molecular & Cell Biology	South Asian	Molecular & Cell Biology	Molecular & Cell Biology	Molecular & Cell Biology	Molecular & Cell Biology	Molecular & Cell Biology	Scandinavian	Chemistry	Molecular & Cell Biology	Ethnic Studies	Molecular & Cell Biology	Environmental Design	Env Sci, Policy, & Mgmt	Molecular & Cell Biology	Molecular & Cell Biology	Molecular & Cell Biology	Molecular & Cell Biology	Molecular & Cell Biology	English	Near Eastern Studies	Public Health	Molecular & Cell Biology	International & Area Stds	Molecular & Cell Biology	Env Sci, Policy, & Mgmt	Molecular & Cell Biology	Public Health	Molecular & Cell Biology	UGIS-UG Interdisc Studies	Near Eastern Studies	Electrical Engineering	Computer Science	Env Sci, Policy, & Mgmt	Molecular & Cell Biology	Molecular & Cell Biology	Plant Biology	Env Sci, Policy, & Mgmt	Landscape Arch & Env Plan	Env Sci, Policy, & Mgmt
Interdisciplinary Studies	Military Affairs	Sociology	Sociology	International & Area Stds	Middle Eastern Studies	Environmental Design	New Media	Ethnic Studies	East Asian Languages	Physics	South Asian	Engineering	Letters & Science	Religious Studies	International & Area Stds	International & Area Stds	History	Engineering	Molecular & Cell Biology	Ethnic Studies	East Asian Languages	Environmental Design	Engineering	Letters & Science	Information	American Studies	English	Information	English	Near Eastern Studies	International & Area Stds	Information	International & Area Stds	German	Geography	Chinese	International & Area Stds	Business Admin-Undergrad	UGIS-UG Interdisc Studies	Near Eastern Studies	Electrical Engineering	Computer Science	Env Sci, Policy, & Mgmt	Mechanical Engineering	Comparative Literature	Geography	International & Area Stds	Architecture	Env Sci, Policy, & Mgmt
International & Area Stds	Military Affairs	Ethnic Studies	African American Studies	Peace & Conflict Studies	Middle Eastern Studies	Environmental Design	History of Art	Ethnic Studies	East Asian Languages	Physics	South Asian	Engineering	Env Sci, Policy, & Mgmt	Religious Studies	Political Economy	Spanish	History	Engineering	Molecular & Cell Biology	Ethnic Studies	East Asian Languages	Environmental Design	Engineering	Comparative Literature	Psychology	Business Admin-Undergrad	English	Electrical Engineering	English	Near Eastern Studies	Political Economy	Environmental Design	Political Economy	German	Geography	Chinese	Italian Studies	Political Economy	UGIS-UG Interdisc Studies	Near Eastern Studies	Electrical Engineering	Computer Science	Env Sci, Policy, & Mgmt	Mechanical Engineering	Comparative Literature	Energy and Resources	Energy and Resources	City & Regional Planning	Env Sci, Policy, & Mgmt
Italian Studies	Military Affairs	Letters & Science	Letters & Science	History of Art	Middle Eastern Studies	Environmental Design	History of Art	South & SE Asian Studies	East Asian Languages	Physics	South Asian	Molecular & Cell Biology	Letters & Science	Religious Studies	Letters & Science	Spanish	Scandinavian	Engineering	Molecular & Cell Biology	Spanish	East Asian Languages	Environmental Design	Engineering	Comparative Literature	Linguistics	American Studies	Classics	Letters & Science	English	Near Eastern Studies	Letters & Science	Letters & Science	International & Area Stds	German	Astronomy	Chinese	German	Letters & Science	UGIS-UG Interdisc Studies	Near Eastern Studies	Electrical Engineering	Computer Science	Env Sci, Policy, & Mgmt	Mechanical Engineering	Comparative Literature	Geography	Env Sci, Policy, & Mgmt	Architecture	Env Sci, Policy, & Mgmt
Japanese	Military Affairs	East Asian Languages	East Asian Languages	East Asian Languages	Near Eastern Studies	Environmental Design	East Asian Languages	East Asian Languages	East Asian Languages	East Asian Languages	South Asian	Engineering	East Asian Languages	East Asian Languages	East Asian Languages	Linguistics	East Asian Languages	Engineering	East Asian Languages	East Asian Languages	East Asian Languages	Environmental Design	Engineering	East Asian Languages	East Asian Languages	East Asian Languages	East Asian Languages	East Asian Languages	English	Linguistics	East Asian Languages	East Asian Languages	East Asian Languages	East Asian Languages	East Asian Languages	Chinese	East Asian Languages	East Asian Languages	East Asian Languages	Near Eastern Studies	Electrical Engineering	Computer Science	Env Sci, Policy, & Mgmt	East Asian Languages	East Asian Languages	East Asian Languages	East Asian Languages	Architecture	Env Sci, Policy, & Mgmt
Jewish Studies	Military Affairs	Letters & Science	Letters & Science	Religious Studies	Middle Eastern Studies	Environmental Design	History of Art	Letters & Science	East Asian Languages	Letters & Science	South Asian	Hebrew	Hebrew	Religious Studies	Hebrew	Spanish	History	Engineering	Letters & Science	Spanish	Hebrew	Environmental Design	Engineering	Near Eastern Studies	Hebrew	Letters & Science	Hebrew	Hebrew	History	Near Eastern Studies	Hebrew	Letters & Science	Hebrew	Hebrew	Letters & Science	Letters & Science	Letters & Science	Hebrew	UGIS-UG Interdisc Studies	Near Eastern Studies	Electrical Engineering	Computer Science	Env Sci, Policy, & Mgmt	Mechanical Engineering	Comparative Literature	Hebrew	Letters & Science	Architecture	Env Sci, Policy, & Mgmt
Journalism	Military Affairs	Letters & Science	Letters & Science	Letters & Science	Middle Eastern Studies	Environmental Design	History of Art	South & SE Asian Studies	Letters & Science	Letters & Science	South Asian	Molecular & Cell Biology	Letters & Science	Letters & Science	Letters & Science	Spanish	Letters & Science	Engineering	Molecular & Cell Biology	Ethnic Studies	Letters & Science	Environmental Design	Engineering	Letters & Science	Letters & Science	American Studies	Letters & Science	Information	English	Near Eastern Studies	Letters & Science	Letters & Science	International & Area Stds	Letters & Science	Letters & Science	Letters & Science	Letters & Science	Letters & Science	Letters & Science	Near Eastern Studies	Electrical Engineering	Computer Science	Env Sci, Policy, & Mgmt	Letters & Science	Comparative Literature	Energy and Resources	Letters & Science	Architecture	Env Sci, Policy, & Mgmt
Khmer	Military Affairs	South & SE Asian Studies	South & SE Asian Studies	Southeast Asian	Middle Eastern Studies	Environmental Design	South & SE Asian Studies	South & SE Asian Studies	South & SE Asian Studies	South & SE Asian Studies	South & SE Asian Studies	Molecular & Cell Biology	South & SE Asian Studies	South & SE Asian Studies	South & SE Asian Studies	Education	South & SE Asian Studies	Chemistry	Molecular & Cell Biology	Ethnic Studies	East Asian Languages	Environmental Design	Engineering	South & SE Asian Studies	South & SE Asian Studies	South & SE Asian Studies	South & SE Asian Studies	South & SE Asian Studies	History	Linguistics	South & SE Asian Studies	South & SE Asian Studies	South & SE Asian Studies	South & SE Asian Studies	Geography	Chinese	South & SE Asian Studies	South & SE Asian Studies	South & SE Asian Studies	Near Eastern Studies	Electrical Engineering	Computer Science	Geography	South & SE Asian Studies	South & SE Asian Studies	Geography	South & SE Asian Studies	Architecture	Env Sci, Policy, & Mgmt
Korean	Military Affairs	Asian American Studies	College Writing Programs	East Asian Languages	Middle Eastern Studies	Environmental Design	History of Art	South & SE Asian Studies	East Asian Languages	Physics	South Asian	Engineering	Molecular & Cell Biology	East Asian Languages	Economics	Spanish	Japanese	Engineering	Molecular & Cell Biology	Ethnic Studies	East Asian Languages	Environmental Design	Engineering	South & SE Asian Studies	Psychology	Chinese	English	Electrical Engineering	English	Linguistics	South & SE Asian Studies	Chinese	International & Area Stds	German	Chinese	Japanese	Italian Studies	Statistics	UGIS-UG Interdisc Studies	Near Eastern Studies	Electrical Engineering	Computer Science	Env Sci, Policy, & Mgmt	Mechanical Engineering	Comparative Literature	Integrative Biology	Economics	Architecture	Env Sci, Policy, & Mgmt
LGBT Studies	Military Affairs	Gender & Womens Studies	Gender & Womens Studies	Gender & Womens Studies	Middle Eastern Studies	Environmental Design	History of Art	Gender & Womens Studies	Gender & Womens Studies	Gender & Womens Studies	Gender & Womens Studies	Molecular & Cell Biology	Gender & Womens Studies	Gender & Womens Studies	Gender & Womens Studies	Spanish	Gender & Womens Studies	Engineering	Molecular & Cell Biology	Ethnic Studies	Gender & Womens Studies	Environmental Design	Engineering	Gender & Womens Studies	Psychology	Gender & Womens Studies	Gender & Womens Studies	Gender & Womens Studies	English	Linguistics	Gender & Womens Studies	Gender & Womens Studies	Gender & Womens Studies	Gender & Womens Studies	Gender & Womens Studies	Gender & Womens Studies	Gender & Womens Studies	Gender & Womens Studies	Gender & Womens Studies	Near Eastern Studies	Electrical Engineering	Computer Science	Env Sci, Policy, & Mgmt	Gender & Womens Studies	Gender & Womens Studies	Gender & Womens Studies	Gender & Womens Studies	Architecture	Env Sci, Policy, & Mgmt
Landscape Arch & Env Plan	Military Affairs	Environmental Design	Environmental Design	Environmental Design	Environmental Design	Environmental Design	Architecture	Environmental Design	Environmental Design	Environmental Design	Environmental Design	Environmental Design	Environmental Design	Environmental Design	Environmental Design	Architecture	Environmental Design	Environmental Design	Environmental Design	Environmental Design	Environmental Design	Environmental Design	Environmental Design	Environmental Design	Environmental Design	Environmental Design	Environmental Design	Environmental Design	Environmental Design	Architecture	Environmental Design	Environmental Design	Environmental Design	Environmental Design	Environmental Design	Environmental Design	Environmental Design	Environmental Design	Environmental Design	Near Eastern Studies	Electrical Engineering	Environmental Design	Environmental Design	Environmental Design	Environmental Design	Environmental Design	Environmental Design	Architecture	Env Sci, Policy, & Mgmt
Latin	Military Affairs	Greek	Greek	Greek	Near Eastern Studies	Greek	Greek	Greek	Greek	Greek	Classics	Greek	Greek	Greek	Greek	Greek	Greek	Greek	Greek	Greek	Greek	Greek	Greek	Greek	Greek	Greek	Greek	Greek	Greek	Greek	Greek	Greek	Greek	Greek	Greek	Greek	Greek	Greek	Greek	Greek	Electrical Engineering	Greek	Greek	Greek	Greek	Greek	Greek	Greek	Greek
Latin American Studies	Military Affairs	Chicano Studies	Chicano Studies	Chicano Studies	Middle Eastern Studies	Environmental Design	Chicano Studies	Ethnic Studies	Chicano Studies	Chicano Studies	Portuguese	Spanish	Spanish	Chicano Studies	International & Area Stds	Spanish	Spanish	Spanish	Spanish	Spanish	Spanish	Environmental Design	Chicano Studies	Spanish	Spanish	Chicano Studies	Spanish	Spanish	Chicano Studies	Near Eastern Studies	Spanish	Environmental Design	International & Area Stds	Spanish	Chicano Studies	Chicano Studies	Spanish	International & Area Stds	Chicano Studies	Near Eastern Studies	Electrical Engineering	Computer Science	Env Sci, Policy, & Mgmt	Chicano Studies	Chicano Studies	Spanish	International & Area Stds	Landscape Arch & Env Plan	Env Sci, Policy, & Mgmt
Legal Studies	Military Affairs	Ethnic Studies	African American Studies	Political Science	Middle Eastern Studies	Environmental Design	History of Art	Ethnic Studies	East Asian Languages	Physics	South Asian	Molecular & Cell Biology	Letters & Science	Religious Studies	Political Science	Spanish	History	Engineering	Molecular & Cell Biology	Ethnic Studies	East Asian Languages	Environmental Design	Engineering	History	Psychology	American Studies	English	Information	English	Linguistics	Letters & Science	Letters & Science	International & Area Stds	German	Geography	Chinese	Letters & Science	Business Admin-Undergrad	UGIS-UG Interdisc Studies	Near Eastern Studies	Electrical Engineering	Computer Science	Env Sci, Policy, & Mgmt	Mechanical Engineering	Rhetoric	Geography	Economics	Architecture	Env Sci, Policy, & Mgmt
Letters & Science	Military Affairs	UGIS-UG Interdisc Studies	African American Studies	UGIS-UG Interdisc Studies	Middle Eastern Studies	Environmental Design	History of Art	South & SE Asian Studies	East Asian Languages	Physics	South Asian	Molecular & Cell Biology	Molecular & Cell Biology	Religious Studies	Economics	Spanish	Scandinavian	Engineering	Molecular & Cell Biology	Ethnic Studies	East Asian Languages	Environmental Design	Engineering	Comparative Literature	Psychology	American Studies	English	Electrical Engineering	English	Near Eastern Studies	Public Health	Information	International & Area Stds	German	Astronomy	Chinese	Italian Studies	Statistics	UGIS-UG Interdisc Studies	Near Eastern Studies	Electrical Engineering	Computer Science	Env Sci, Policy, & Mgmt	Electrical Engineering	Comparative Literature	Geography	Economics	Architecture	Env Sci, Policy, & Mgmt
Linguistics	Military Affairs	UGIS-UG Interdisc Studies	Letters & Science	Celtic Studies	Middle Eastern Studies	Environmental Design	History of Art	South & SE Asian Studies	East Asian Languages	Physics	South Asian	Molecular & Cell Biology	Molecular & Cell Biology	Religious Studies	Information	Spanish	Scandinavian	Engineering	Molecular & Cell Biology	Spanish	East Asian Languages	Environmental Design	Engineering	Latin	Psychology	Psychology	English	Electrical Engineering	English	Near Eastern Studies	Letters & Science	Cognitive Science	International & Area Stds	German	Astronomy	Japanese	German	Statistics	UGIS-UG Interdisc Studies	Near Eastern Studies	Electrical Engineering	Computer Science	Env Sci, Policy, & Mgmt	Electrical Engineering	Comparative Literature	Geography	Economics	Architecture	Env Sci, Policy, & Mgmt
Malay/Indonesian	Military Affairs	South & SE Asian Studies	South & SE Asian Studies	Southeast Asian	Middle Eastern Studies	Environmental Design	Southeast Asian	South & SE Asian Studies	Southeast Asian	Engineering	South Asian	Engineering	South & SE Asian Studies	Southeast Asian	Industrial Eng & Ops Rsch	Dutch	Southeast Asian	Engineering	Chemical Engineering	South & SE Asian Studies	Korean	Environmental Design	Engineering	South & SE Asian Studies	South & SE Asian Studies	South & SE Asian Studies	Southeast Asian	Engineering	History	Near Eastern Studies	South & SE Asian Studies	Industrial Eng & Ops Rsch	Southeast Asian	Southeast Asian	Engineering	Chinese	Southeast Asian	Business Admin-Undergrad	South & SE Asian Studies	Near Eastern Studies	Electrical Engineering	Engineering	Industrial Eng & Ops Rsch	Industrial Eng & Ops Rsch	Southeast Asian	Energy and Resources	Economics	Architecture	Energy and Resources
Materials Science & Eng	Engineering	Engineering	Engineering	Engineering	Near Eastern Studies	Engineering	Engineering	Engineering	Engineering	Physics	Engineering	Engineering	Engineering	Engineering	Engineering	Engineering	Engineering	Engineering	Chemical Engineering	Engineering	Engineering	Engineering	Engineering	Engineering	Engineering	Engineering	Engineering	Electrical Engineering	English	Near Eastern Studies	Engineering	Engineering	Engineering	Engineering	Engineering	Engineering	Engineering	Engineering	Engineering	Near Eastern Studies	Electrical Engineering	Engineering	Engineering	Mechanical Engineering	Engineering	Engineering	Engineering	Engineering	Engineering
Mathematics	Military Affairs	UGIS-UG Interdisc Studies	College Writing Programs	Physics	Middle Eastern Studies	Environmental Design	History of Art	Statistics	Statistics	Physics	Statistics	Electrical Engineering	Physics	Religious Studies	Statistics	Physics	Physics	Engineering	Physics	UGIS-UG Interdisc Studies	Statistics	Environmental Design	Engineering	Physics	Computer Science	Statistics	Physics	Electrical Engineering	English	Linguistics	Statistics	Computer Science	Letters & Science	German	Physics	Chinese	Statistics	Statistics	UGIS-UG Interdisc Studies	Near Eastern Studies	Electrical Engineering	Computer Science	Env Sci, Policy, & Mgmt	Electrical Engineering	Comparative Literature	Geography	Statistics	Architecture	Env Sci, Policy, & Mgmt
Mechanical Engineering	Engineering	Engineering	Engineering	Engineering	Near Eastern Studies	Environmental Design	Engineering	Engineering	Engineering	Engineering	Engineering	Engineering	Engineering	Engineering	Engineering	Engineering	Engineering	Engineering	Engineering	Engineering	Engineering	Architecture	Engineering	Engineering	Engineering	Engineering	Engineering	Electrical Engineering	Engineering	Near Eastern Studies	Engineering	Engineering	Engineering	Engineering	Engineering	Engineering	Engineering	Engineering	Engineering	Near Eastern Studies	Electrical Engineering	Engineering	Engineering	Electrical Engineering	Engineering	Engineering	Engineering	Architecture	Engineering
Media Studies	Military Affairs	Sociology	New Media	New Media	Middle Eastern Studies	Environmental Design	New Media	Ethnic Studies	New Media	Letters & Science	Information	New Media	Journalism	New Media	New Media	Spanish	English	Materials Science & Eng	Journalism	Ethnic Studies	East Asian Languages	Environmental Design	Engineering	New Media	Information	New Media	English	Information	English	Linguistics	Sociology	New Media	International & Area Stds	Journalism	Journalism	New Media	Journalism	Business Admin-Undergrad	Sociology	Near Eastern Studies	Electrical Engineering	Information	Env Sci, Policy, & Mgmt	New Media	Journalism	Geography	Business Admin-Undergrad	Architecture	Env Sci, Policy, & Mgmt
Middle Eastern Studies	Military Affairs	Peace & Conflict Studies	African American Studies	Near Eastern Studies	Near Eastern Studies	Environmental Design	History of Art	Near Eastern Studies	Near Eastern Studies	Near Eastern Studies	South Asian	Near Eastern Studies	Near Eastern Studies	Religious Studies	International & Area Stds	Arabic	Near Eastern Studies	Engineering	Near Eastern Studies	Ethnic Studies	Arabic	Environmental Design	Engineering	Near Eastern Studies	Arabic	Arabic	Near Eastern Studies	Information	History	Near Eastern Studies	International & Area Stds	Letters & Science	International & Area Stds	Near Eastern Studies	Near Eastern Studies	Near Eastern Studies	Persian	Arabic	UGIS-UG Interdisc Studies	Near Eastern Studies	Electrical Engineering	Computer Science	International & Area Stds	Near Eastern Studies	Comparative Literature	Geography	International & Area Stds	Architecture	Env Sci, Policy, & Mgmt
Military Affairs	Military Science	Aerospace Studies	Aerospace Studies	Aerospace Studies	Middle Eastern Studies	Landscape Arch & Env Plan	Military Science	Aerospace Studies	Aerospace Studies	Aerospace Studies	Aerospace Studies	Aerospace Studies	Aerospace Studies	Military Science	Aerospace Studies	Aerospace Studies	Aerospace Studies	Engineering	Aerospace Studies	Aerospace Studies	Aerospace Studies	Aerospace Studies	Engineering	Aerospace Studies	Aerospace Studies	Aerospace Studies	Aerospace Studies	Aerospace Studies	History	Near Eastern Studies	Military Science	Aerospace Studies	Aerospace Studies	Aerospace Studies	Aerospace Studies	Military Science	Aerospace Studies	Aerospace Studies	Aerospace Studies	Near Eastern Studies	Electrical Engineering	Engineering	Aerospace Studies	Aerospace Studies	Aerospace Studies	Aerospace Studies	Aerospace Studies	Landscape Arch & Env Plan	Env Sci, Policy, & Mgmt
Military Science	Military Affairs	Military Affairs	Military Affairs	Military Affairs	Middle Eastern Studies	Environmental Design	History of Art	Military Affairs	Military Affairs	Military Affairs	Military Affairs	Engineering	Military Affairs	Religious Studies	Military Affairs	Military Affairs	Military Affairs	Engineering	Military Affairs	Ethnic Studies	East Asian Languages	Environmental Design	Military Affairs	Military Affairs	Military Affairs	Military Affairs	Military Affairs	Military Affairs	History	Near Eastern Studies	Military Affairs	Military Affairs	International & Area Stds	Military Affairs	Military Affairs	Chinese	Military Affairs	Military Affairs	Military Affairs	Near Eastern Studies	Electrical Engineering	Computer Science	Military Affairs	Military Affairs	Military Affairs	Military Affairs	Military Affairs	Military Affairs	Military Affairs
Molecular & Cell Biology	Military Affairs	Public Health	Public Health	Integrative Biology	Near Eastern Studies	Environmental Design	History of Art	South & SE Asian Studies	East Asian Languages	Physics	South Asian	Chemistry	Integrative Biology	Religious Studies	Public Health	Spanish	Scandinavian	Chemistry	Public Health	Ethnic Studies	East Asian Languages	Environmental Design	Engineering	Integrative Biology	Psychology	Psychology	English	Electrical Engineering	English	Near Eastern Studies	Public Health	Psychology	International & Area Stds	German	Integrative Biology	Chinese	Public Health	Statistics	UGIS-UG Interdisc Studies	Near Eastern Studies	Electrical Engineering	Computer Science	Env Sci, Policy, & Mgmt	Chemistry	Comparative Literature	Integrative Biology	Public Health	Architecture	Env Sci, Policy, & Mgmt
Music	Military Affairs	Letters & Science	Letters & Science	Letters & Science	Middle Eastern Studies	Environmental Design	History of Art	South & SE Asian Studies	East Asian Languages	Physics	South Asian	Engineering	Molecular & Cell Biology	Religious Studies	Economics	Linguistics	Scandinavian	Engineering	Molecular & Cell Biology	Ethnic Studies	East Asian Languages	Environmental Design	Engineering	Letters & Science	Linguistics	American Studies	Letters & Science	Electrical Engineering	English	Linguistics	Letters & Science	Information	Letters & Science	German	Astronomy	Chinese	Italian Studies	Statistics	UGIS-UG Interdisc Studies	Near Eastern Studies	Electrical Engineering	Computer Science	Env Sci, Policy, & Mgmt	Electrical Engineering	Comparative Literature	Environmental Sciences	Energy and Resources	Architecture	Env Sci, Policy, & Mgmt
Native American Studies	Military Affairs	Ethnic Studies	African American Studies	Ethnic Studies	Middle Eastern Studies	Environmental Design	History of Art	Ethnic Studies	East Asian Languages	Letters & Science	South Asian	Engineering	Letters & Science	Religious Studies	Ethnic Studies	Chicano Studies	Scandinavian	Engineering	Molecular & Cell Biology	Ethnic Studies	East Asian Languages	Environmental Design	Engineering	Letters & Science	Letters & Science	American Studies	Letters & Science	Electrical Engineering	English	Near Eastern Studies	Ethnic Studies	Letters & Science	International & Area Stds	German	Env Sci, Policy, & Mgmt	Japanese	Letters & Science	Letters & Science	Ethnic Studies	Near Eastern Studies	Electrical Engineering	Computer Science	Env Sci, Policy, & Mgmt	Mechanical Engineering	Comparative Literature	Geography	Env Sci, Policy, & Mgmt	Architecture	Env Sci, Policy, & Mgmt
Natural Resources	Military Affairs	Letters & Science	Letters & Science	Letters & Science	Middle Eastern Studies	Environmental Design	History of Art	South & SE Asian Studies	Letters & Science	Letters & Science	South Asian	Engineering	Env Sci, Policy, & Mgmt	Letters & Science	Letters & Science	Spanish	Letters & Science	Chemistry	Molecular & Cell Biology	Letters & Science	Letters & Science	Environmental Design	Engineering	Letters & Science	Letters & Science	Letters & Science	Letters & Science	Letters & Science	English	Linguistics	Letters & Science	Environmental Design	Letters & Science	German	Env Sci, Policy, & Mgmt	Letters & Science	Letters & Science	Letters & Science	Letters & Science	Near Eastern Studies	Electrical Engineering	Computer Science	Env Sci, Policy, & Mgmt	Letters & Science	Comparative Literature	Energy and Resources	Env Sci, Policy, & Mgmt	Architecture	Env Sci, Policy, & Mgmt
Naval Science	Military Affairs	Physical Education	Military Affairs	Near Eastern Studies	Middle Eastern Studies	Environmental Design	History of Art	Military Affairs	Korean	Physics	South Asian	Engineering	Earth & Planetary Science	Near Eastern Studies	Military Affairs	Military Affairs	Near Eastern Studies	Engineering	Earth & Planetary Science	Ethnic Studies	East Asian Languages	Environmental Design	Engineering	Near Eastern Studies	Military Affairs	Military Affairs	Near Eastern Studies	Military Affairs	History	Near Eastern Studies	Military Affairs	Industrial Eng & Ops Rsch	International & Area Stds	Military Affairs	Military Affairs	Chinese	Military Affairs	Military Affairs	Military Affairs	Near Eastern Studies	Electrical Engineering	Engineering	Earth & Planetary Science	Mechanical Engineering	Near Eastern Studies	Physical Education	Military Affairs	Landscape Arch & Env Plan	Earth & Planetary Science
Near Eastern Studies	Military Affairs	Religious Studies	Religious Studies	Classics	Middle Eastern Studies	Environmental Design	History of Art	South & SE Asian Studies	East Asian Languages	Physics	South Asian	Engineering	Religious Studies	Religious Studies	Persian	Spanish	Classics	Engineering	Molecular & Cell Biology	Ethnic Studies	East Asian Languages	Environmental Design	Engineering	Religious Studies	Linguistics	Persian	Classics	Electrical Engineering	History	Classics	Religious Studies	Information	International & Area Stds	German	Astronomy	Chinese	Persian	Classics	UGIS-UG Interdisc Studies	Classics	Electrical Engineering	Computer Science	Env Sci, Policy, & Mgmt	Mechanical Engineering	Comparative Literature	Integrative Biology	International & Area Stds	Architecture	Env Sci, Policy, & Mgmt
Neuroscience	Military Affairs	Public Health	Molecular & Cell Biology	Molecular & Cell Biology	Middle Eastern Studies	Environmental Design	History of Art	Molecular & Cell Biology	Molecular & Cell Biology	Molecular & Cell Biology	South Asian	Molecular & Cell Biology	Molecular & Cell Biology	Molecular & Cell Biology	Molecular & Cell Biology	Molecular & Cell Biology	Molecular & Cell Biology	Molecular & Cell Biology	Molecular & Cell Biology	Molecular & Cell Biology	Molecular & Cell Biology	Environmental Design	Engineering	Molecular & Cell Biology	Psychology	Molecular & Cell Biology	Molecular & Cell Biology	Molecular & Cell Biology	English	Near Eastern Studies	Public Health	Psychology	Public Health	Molecular & Cell Biology	Molecular & Cell Biology	Molecular & Cell Biology	Public Health	Molecular & Cell Biology	Molecular & Cell Biology	Near Eastern Studies	Electrical Engineering	Computer Science	Env Sci, Policy, & Mgmt	Molecular & Cell Biology	Molecular & Cell Biology	Integrative Biology	Public Health	Architecture	Public Health
New Media	Military Affairs	American Studies	Information	Art Practice	Middle Eastern Studies	Environmental Design	History of Art	Information	Information	Information	Information	Information	Information	Information	Information	Linguistics	Information	Engineering	Molecular & Cell Biology	Ethnic Studies	Information	Environmental Design	Engineering	Information	Information	Information	Information	Information	Art Practice	Linguistics	Information	Information	International & Area Stds	Information	Information	Information	Film	Information	Information	Near Eastern Studies	Electrical Engineering	Computer Science	Env Sci, Policy, & Mgmt	Information	Comparative Literature	Art Practice	Information	Architecture	Env Sci, Policy, & Mgmt
Nuclear Engineering	Military Affairs	Engineering	Engineering	Engineering	Near Eastern Studies	Environmental Design	Engineering	Engineering	Engineering	Physics	Engineering	Engineering	Engineering	Materials Science & Eng	Engineering	Physics	Engineering	Materials Science & Eng	Materials Science & Eng	Engineering	Engineering	Environmental Design	Engineering	Engineering	Engineering	Engineering	Engineering	Electrical Engineering	History	Near Eastern Studies	Engineering	Engineering	Engineering	Engineering	Physics	Engineering	Engineering	Engineering	Engineering	Near Eastern Studies	Electrical Engineering	Engineering	Engineering	Mechanical Engineering	Materials Science & Eng	Engineering	Materials Science & Eng	Engineering	Materials Science & Eng
Nutritional Science & Tox	Military Affairs	Public Health	Public Health	Integrative Biology	Near Eastern Studies	Environmental Design	Integrative Biology	Molecular & Cell Biology	Molecular & Cell Biology	Molecular & Cell Biology	Public Health	Molecular & Cell Biology	Molecular & Cell Biology	Molecular & Cell Biology	Public Health	Molecular & Cell Biology	Integrative Biology	Chemistry	Molecular & Cell Biology	Public Health	Molecular & Cell Biology	Environmental Design	Engineering	Molecular & Cell Biology	Molecular & Cell Biology	Molecular & Cell Biology	Molecular & Cell Biology	Molecular & Cell Biology	Public Health	Near Eastern Studies	Public Health	Molecular & Cell Biology	Public Health	Molecular & Cell Biology	Integrative Biology	Molecular & Cell Biology	Public Health	Molecular & Cell Biology	Public Health	Near Eastern Studies	Electrical Engineering	Computer Science	Env Sci, Policy, & Mgmt	Molecular & Cell Biology	Molecular & Cell Biology	Integrative Biology	Public Health	Landscape Arch & Env Plan	Env Sci, Policy, & Mgmt
Optometry	Military Affairs	Letters & Science	Letters & Science	Letters & Science	Near Eastern Studies	Environmental Design	History of Art	South & SE Asian Studies	East Asian Languages	Letters & Science	South Asian	Molecular & Cell Biology	Molecular & Cell Biology	Letters & Science	Letters & Science	Spanish	Letters & Science	Engineering	Molecular & Cell Biology	Ethnic Studies	East Asian Languages	Environmental Design	Engineering	Letters & Science	Letters & Science	South & SE Asian Studies	Letters & Science	Letters & Science	English	Near Eastern Studies	Letters & Science	Letters & Science	International & Area Stds	South & SE Asian Studies	Letters & Science	Chinese	Letters & Science	Letters & Science	Letters & Science	Near Eastern Studies	Electrical Engineering	Computer Science	Env Sci, Policy, & Mgmt	Letters & Science	Comparative Literature	Integrative Biology	Letters & Science	Architecture	Env Sci, Policy, & Mgmt
Peace & Conflict Studies	Military Affairs	International & Area Stds	African American Studies	International & Area Stds	Middle Eastern Studies	Environmental Design	History of Art	Ethnic Studies	East Asian Languages	Physics	International & Area Stds	Molecular & Cell Biology	International & Area Stds	Religious Studies	International & Area Stds	International & Area Stds	History	Engineering	Molecular & Cell Biology	Ethnic Studies	East Asian Languages	International & Area Stds	International & Area Stds	Near Eastern Studies	Linguistics	International & Area Stds	International & Area Stds	Electrical Engineering	English	Near Eastern Studies	International & Area Stds	Letters & Science	International & Area Stds	International & Area Stds	Geography	International & Area Stds	International & Area Stds	International & Area Stds	UGIS-UG Interdisc Studies	Near Eastern Studies	Electrical Engineering	Computer Science	International & Area Stds	International & Area Stds	Comparative Literature	International & Area Stds	International & Area Stds	Architecture	Env Sci, Policy, & Mgmt
Persian	Military Affairs	Near Eastern Studies	Near Eastern Studies	Near Eastern Studies	Near Eastern Studies	Environmental Design	Near Eastern Studies	Near Eastern Studies	Near Eastern Studies	Near Eastern Studies	Near Eastern Studies	Near Eastern Studies	Near Eastern Studies	Near Eastern Studies	Near Eastern Studies	Near Eastern Studies	Near Eastern Studies	Engineering	Near Eastern Studies	Near Eastern Studies	Near Eastern Studies	Near Eastern Studies	Engineering	Near Eastern Studies	Near Eastern Studies	Near Eastern Studies	Near Eastern Studies	Near Eastern Studies	Near Eastern Studies	Near Eastern Studies	Near Eastern Studies	Near Eastern Studies	Near Eastern Studies	Near Eastern Studies	Near Eastern Studies	Near Eastern Studies	Near Eastern Studies	Near Eastern Studies	Near Eastern Studies	Near Eastern Studies	Electrical Engineering	Computer Science	Near Eastern Studies	Near Eastern Studies	Near Eastern Studies	Near Eastern Studies	Near Eastern Studies	Near Eastern Studies	Near Eastern Studies
Philosophy	Military Affairs	Letters & Science	Letters & Science	Letters & Science	Middle Eastern Studies	Environmental Design	History of Art	Ethnic Studies	East Asian Languages	Physics	South Asian	Engineering	Letters & Science	Religious Studies	Economics	German	English	Engineering	Molecular & Cell Biology	Ethnic Studies	East Asian Languages	Environmental Design	Engineering	Latin	Linguistics	New Media	English	Electrical Engineering	English	Linguistics	Letters & Science	Information	Letters & Science	German	Astronomy	Buddhist Studies	German	Letters & Science	UGIS-UG Interdisc Studies	Near Eastern Studies	Electrical Engineering	Computer Science	Env Sci, Policy, & Mgmt	Electrical Engineering	Comparative Literature	Geography	Economics	Architecture	Env Sci, Policy, & Mgmt
Physical Education	Military Affairs	Ethnic Studies	African American Studies	Integrative Biology	Middle Eastern Studies	Environmental Design	History of Art	Ethnic Studies	East Asian Languages	Physics	South Asian	Engineering	Integrative Biology	Religious Studies	Industrial Eng & Ops Rsch	Spanish	Scandinavian	Engineering	Molecular & Cell Biology	Ethnic Studies	East Asian Languages	Environmental Design	Engineering	Near Eastern Studies	Psychology	American Studies	Letters & Science	Electrical Engineering	English	Near Eastern Studies	Public Health	Industrial Eng & Ops Rsch	International & Area Stds	German	Env Sci, Policy, & Mgmt	Chinese	Slavic Languages & Lit	Business Admin-Undergrad	UGIS-UG Interdisc Studies	Near Eastern Studies	Electrical Engineering	Computer Science	Env Sci, Policy, & Mgmt	Mechanical Engineering	Comparative Literature	Integrative Biology	Env Sci, Policy, & Mgmt	Architecture	Env Sci, Policy, & Mgmt
Physics	Military Affairs	Astronomy	Astronomy	Astronomy	Middle Eastern Studies	Environmental Design	Astronomy	Astronomy	Astronomy	Mathematics	Astronomy	Electrical Engineering	Astronomy	Astronomy	Astronomy	Astronomy	Astronomy	Engineering	Astronomy	Astronomy	Astronomy	Environmental Design	Engineering	Astronomy	Astronomy	Astronomy	Astronomy	Electrical Engineering	Astronomy	Astronomy	Astronomy	Astronomy	Astronomy	Astronomy	Astronomy	Astronomy	Astronomy	Mathematics	Astronomy	Astronomy	Electrical Engineering	Computer Science	Astronomy	Astronomy	Astronomy	Astronomy	Astronomy	Architecture	Env Sci, Policy, & Mgmt
Plant Biology	Military Affairs	Integrative Biology	Integrative Biology	Integrative Biology	Near Eastern Studies	Environmental Design	History of Art	Molecular & Cell Biology	Molecular & Cell Biology	Physics	South Asian	Molecular & Cell Biology	Molecular & Cell Biology	Molecular & Cell Biology	Env Sci, Policy, & Mgmt	Molecular & Cell Biology	Integrative Biology	Chemistry	Molecular & Cell Biology	Ethnic Studies	Molecular & Cell Biology	Env Sci, Policy, & Mgmt	Env Sci, Policy, & Mgmt	Molecular & Cell Biology	Molecular & Cell Biology	Molecular & Cell Biology	Molecular & Cell Biology	Molecular & Cell Biology	English	Near Eastern Studies	Public Health	Molecular & Cell Biology	Env Sci, Policy, & Mgmt	Env Sci, Policy, & Mgmt	Env Sci, Policy, & Mgmt	Molecular & Cell Biology	Public Health	Molecular & Cell Biology	UGIS-UG Interdisc Studies	Near Eastern Studies	Electrical Engineering	Computer Science	Env Sci, Policy, & Mgmt	Molecular & Cell Biology	Molecular & Cell Biology	Integrative Biology	Env Sci, Policy, & Mgmt	Env Sci, Policy, & Mgmt	Env Sci, Policy, & Mgmt
Political Economy	Military Affairs	International & Area Stds	International & Area Stds	International & Area Stds	Middle Eastern Studies	Environmental Design	History of Art	International & Area Stds	International & Area Stds	Physics	International & Area Stds	International & Area Stds	International & Area Stds	International & Area Stds	International & Area Stds	International & Area Stds	History	International & Area Stds	International & Area Stds	International & Area Stds	International & Area Stds	International & Area Stds	International & Area Stds	International & Area Stds	International & Area Stds	International & Area Stds	International & Area Stds	International & Area Stds	English	Near Eastern Studies	International & Area Stds	International & Area Stds	International & Area Stds	International & Area Stds	International & Area Stds	International & Area Stds	International & Area Stds	International & Area Stds	International & Area Stds	Near Eastern Studies	Electrical Engineering	Computer Science	International & Area Stds	International & Area Stds	International & Area Stds	International & Area Stds	International & Area Stds	City & Regional Planning	International & Area Stds
Political Science	Military Affairs	Ethnic Studies	African American Studies	History	Middle Eastern Studies	Environmental Design	History of Art	Ethnic Studies	East Asian Languages	History	South Asian	Engineering	UGIS-UG Interdisc Studies	Religious Studies	Public Policy	International & Area Stds	History	Engineering	Molecular & Cell Biology	Ethnic Studies	East Asian Languages	Public Policy	Engineering	History	Linguistics	American Studies	English	Electrical Engineering	English	Near Eastern Studies	Public Policy	Letters & Science	International & Area Stds	German	Geography	Chinese	International & Area Stds	Public Policy	UGIS-UG Interdisc Studies	Near Eastern Studies	Electrical Engineering	Computer Science	Env Sci, Policy, & Mgmt	History	Comparative Literature	Geography	Public Policy	City & Regional Planning	Env Sci, Policy, & Mgmt
Portuguese	Military Affairs	Chicano Studies	Spanish	Spanish	Middle Eastern Studies	Environmental Design	History of Art	Ethnic Studies	Spanish	Physics	South Asian	Engineering	Spanish	Religious Studies	International & Area Stds	Spanish	Spanish	Engineering	Molecular & Cell Biology	Spanish	Spanish	Environmental Design	Engineering	Comparative Literature	Linguistics	Latin American Studies	Spanish	Electrical Engineering	English	Linguistics	Spanish	Environmental Design	International & Area Stds	German	Spanish	Chinese	Spanish	Spanish	Spanish	Near Eastern Studies	Electrical Engineering	Computer Science	Env Sci, Policy, & Mgmt	Spanish	Comparative Literature	Spanish	International & Area Stds	Architecture	Env Sci, Policy, & Mgmt
Psychology	Military Affairs	Social Welfare	College Writing Programs	Molecular & Cell Biology	Middle Eastern Studies	Environmental Design	History of Art	South & SE Asian Studies	East Asian Languages	Physics	South Asian	Molecular & Cell Biology	Molecular & Cell Biology	Religious Studies	College Writing Programs	Linguistics	Scandinavian	Engineering	Molecular & Cell Biology	Ethnic Studies	East Asian Languages	Environmental Design	Engineering	Letters & Science	Linguistics	American Studies	Letters & Science	Electrical Engineering	English	Linguistics	Letters & Science	Cognitive Science	International & Area Stds	German	Astronomy	Chinese	Letters & Science	Statistics	UGIS-UG Interdisc Studies	Near Eastern Studies	Electrical Engineering	Computer Science	Env Sci, Policy, & Mgmt	Mechanical Engineering	Comparative Literature	Integrative Biology	Business Admin-Undergrad	Architecture	Env Sci, Policy, & Mgmt
Public Health	Military Affairs	UGIS-UG Interdisc Studies	African American Studies	Integrative Biology	Middle Eastern Studies	Environmental Design	History of Art	South & SE Asian Studies	Molecular & Cell Biology	Molecular & Cell Biology	South Asian	Molecular & Cell Biology	Molecular & Cell Biology	Molecular & Cell Biology	International & Area Stds	Spanish	Integrative Biology	Chemistry	Molecular & Cell Biology	Ethnic Studies	Molecular & Cell Biology	Environmental Design	Engineering	Molecular & Cell Biology	Molecular & Cell Biology	Molecular & Cell Biology	Molecular & Cell Biology	Molecular & Cell Biology	English	Near Eastern Studies	Molecular & Cell Biology	Letters & Science	International & Area Stds	Molecular & Cell Biology	Integrative Biology	Chinese	Molecular & Cell Biology	Statistics	UGIS-UG Interdisc Studies	Near Eastern Studies	Electrical Engineering	Computer Science	Env Sci, Policy, & Mgmt	Molecular & Cell Biology	Molecular & Cell Biology	Integrative Biology	Env Sci, Policy, & Mgmt	Architecture	Env Sci, Policy, & Mgmt
Public Policy	Military Affairs	International & Area Stds	Political Science	International & Area Stds	Middle Eastern Studies	Environmental Design	History of Art	Ethnic Studies	East Asian Languages	Letters & Science	South Asian	Public Health	Public Health	International & Area Stds	International & Area Stds	International & Area Stds	History	Materials Science & Eng	Public Health	Ethnic Studies	International & Area Stds	International & Area Stds	International & Area Stds	History	Letters & Science	Business Admin-Undergrad	International & Area Stds	Electrical Engineering	English	Near Eastern Studies	International & Area Stds	Environmental Design	International & Area Stds	International & Area Stds	UGIS-UG Interdisc Studies	Chinese	International & Area Stds	Business Admin-Undergrad	UGIS-UG Interdisc Studies	Near Eastern Studies	Electrical Engineering	Computer Science	Env Sci, Policy, & Mgmt	Mechanical Engineering	Political Science	Energy and Resources	International & Area Stds	City & Regional Planning	Env Sci, Policy, & Mgmt
Punjabi	Military Affairs	South & SE Asian Studies	South & SE Asian Studies	South Asian	Hindi-Urdu	Environmental Design	New Media	South & SE Asian Studies	South & SE Asian Studies	South Asian	South Asian	Hindi-Urdu	South & SE Asian Studies	South Asian	Hindi-Urdu	Portuguese	South Asian	Engineering	South Asian	Ethnic Studies	South & SE Asian Studies	Hindi-Urdu	Engineering	South Asian	Vision Science	South & SE Asian Studies	South Asian	Electrical Engineering	Persian	Near Eastern Studies	Hindi-Urdu	Hindi-Urdu	Hindi-Urdu	South & SE Asian Studies	South & SE Asian Studies	South & SE Asian Studies	Persian	Hindi-Urdu	South & SE Asian Studies	Near Eastern Studies	Electrical Engineering	Computer Science	Hindi-Urdu	South Asian	South Asian	Hindi-Urdu	South Asian	South & SE Asian Studies	Env Sci, Policy, & Mgmt
Religious Studies	Military Affairs	Letters & Science	Letters & Science	Near Eastern Studies	Near Eastern Studies	Environmental Design	History of Art	South & SE Asian Studies	Buddhist Studies	Letters & Science	South Asian	Molecular & Cell Biology	Letters & Science	Letters & Science	Letters & Science	Spanish	Near Eastern Studies	Engineering	Molecular & Cell Biology	Ethnic Studies	East Asian Languages	Environmental Design	Engineering	Near Eastern Studies	Letters & Science	American Studies	Letters & Science	Letters & Science	English	Near Eastern Studies	Letters & Science	Letters & Science	International & Area Stds	German	Letters & Science	Buddhist Studies	Letters & Science	Letters & Science	Letters & Science	Near Eastern Studies	Electrical Engineering	Computer Science	Env Sci, Policy, & Mgmt	Mechanical Engineering	Comparative Literature	Integrative Biology	Letters & Science	Architecture	Env Sci, Policy, & Mgmt
Rhetoric	Military Affairs	Ethnic Studies	English	English	Middle Eastern Studies	Environmental Design	New Media	Ethnic Studies	East Asian Languages	Physics	South Asian	Engineering	Letters & Science	Religious Studies	Economics	Comparative Literature	English	Engineering	Molecular & Cell Biology	Ethnic Studies	East Asian Languages	Environmental Design	Engineering	Comparative Literature	Linguistics	American Studies	English	Information	English	Linguistics	Letters & Science	New Media	International & Area Stds	German	UGIS-UG Interdisc Studies	Chinese	Comparative Literature	Business Admin-Undergrad	UGIS-UG Interdisc Studies	Near Eastern Studies	Electrical Engineering	Computer Science	Env Sci, Policy, & Mgmt	Mechanical Engineering	Comparative Literature	Geography	Economics	Landscape Arch & Env Plan	Env Sci, Policy, & Mgmt
Russian	Military Affairs	Slavic Languages & Lit	History	Slavic Languages & Lit	Middle Eastern Studies	Environmental Design	History of Art	Slavic Languages & Lit	East Asian Languages	Physics	South Asian	Engineering	Slavic Languages & Lit	East Asian Languages	Slavic Languages & Lit	Slavic Languages & Lit	Slavic Languages & Lit	Engineering	Slavic Languages & Lit	Spanish	East Asian Languages	Environmental Design	Engineering	Slavic Languages & Lit	Linguistics	Slavic Languages & Lit	Slavic Languages & Lit	Electrical Engineering	History	Linguistics	Slavic Languages & Lit	FPF-Rhetoric	International & Area Stds	Slavic Languages & Lit	Geography	Japanese	Slavic Languages & Lit	Slavic Languages & Lit	UGIS-UG Interdisc Studies	Near Eastern Studies	Electrical Engineering	Computer Science	Geography	Slavic Languages & Lit	Comparative Literature	Geography	Geography	Landscape Arch & Env Plan	Env Sci, Policy, & Mgmt
Sanskrit	Military Affairs	Religious Studies	Religious Studies	Religious Studies	Near Eastern Studies	Environmental Design	History of Art	South Asian	South Asian	Religious Studies	South Asian	South Asian	South Asian	Religious Studies	South Asian	Linguistics	Religious Studies	Chemistry	South Asian	Religious Studies	South Asian	South Asian	Engineering	Religious Studies	Linguistics	South Asian	Religious Studies	South Asian	English	Near Eastern Studies	South Asian	South Asian	South Asian	South Asian	Religious Studies	Buddhist Studies	Religious Studies	South Asian	South Asian	Near Eastern Studies	Electrical Engineering	Computer Science	South Asian	South Asian	Comparative Literature	South Asian	South Asian	South Asian	South Asian
Scandinavian	Military Affairs	Letters & Science	Letters & Science	Celtic Studies	Near Eastern Studies	Environmental Design	History of Art	South & SE Asian Studies	East Asian Languages	Physics	South Asian	Engineering	Letters & Science	Religious Studies	Letters & Science	German	Classics	Engineering	Molecular & Cell Biology	Native American Studies	East Asian Languages	Environmental Design	Engineering	Celtic Studies	Linguistics	American Studies	Classics	Electrical Engineering	English	Near Eastern Studies	Letters & Science	Letters & Science	International & Area Stds	German	Astronomy	Chinese	Slavic Languages & Lit	Letters & Science	Letters & Science	Near Eastern Studies	Electrical Engineering	Computer Science	Env Sci, Policy, & Mgmt	Mechanical Engineering	Comparative Literature	Integrative Biology	Env Sci, Policy, & Mgmt	Architecture	Env Sci, Policy, & Mgmt
Slavic Languages & Lit	Military Affairs	Letters & Science	History	History	Middle Eastern Studies	Environmental Design	History of Art	South & SE Asian Studies	East Asian Languages	Physics	South Asian	Engineering	Letters & Science	Religious Studies	Economics	Spanish	Scandinavian	Engineering	Molecular & Cell Biology	Spanish	East Asian Languages	Environmental Design	Engineering	Comparative Literature	Linguistics	History	English	Electrical Engineering	English	Near Eastern Studies	Letters & Science	Letters & Science	International & Area Stds	German	Astronomy	Chinese	German	Letters & Science	UGIS-UG Interdisc Studies	Near Eastern Studies	Electrical Engineering	Computer Science	Env Sci, Policy, & Mgmt	Mechanical Engineering	Comparative Literature	Geography	Economics	Architecture	Env Sci, Policy, & Mgmt
Social Welfare	Military Affairs	Ethnic Studies	African American Studies	Sociology	Middle Eastern Studies	Environmental Design	Sociology	Ethnic Studies	Sociology	UGIS-UG Interdisc Studies	African American Studies	Molecular & Cell Biology	UGIS-UG Interdisc Studies	Religious Studies	Sociology	Chicano Studies	African American Studies	Engineering	Molecular & Cell Biology	Ethnic Studies	Education	Environmental Design	Sociology	African American Studies	Psychology	American Studies	UGIS-UG Interdisc Studies	Psychology	English	Linguistics	Sociology	Psychology	International & Area Stds	Sociology	UGIS-UG Interdisc Studies	Sociology	Public Health	Sociology	UGIS-UG Interdisc Studies	Near Eastern Studies	Electrical Engineering	Computer Science	Env Sci, Policy, & Mgmt	Sociology	Sociology	UGIS-UG Interdisc Studies	Sociology	Architecture	Env Sci, Policy, & Mgmt
Sociology	Military Affairs	Social Welfare	African American Studies	Social Welfare	Middle Eastern Studies	Environmental Design	New Media	Ethnic Studies	East Asian Languages	Physics	South Asian	Engineering	UGIS-UG Interdisc Studies	Religious Studies	International & Area Stds	Spanish	Scandinavian	Engineering	Molecular & Cell Biology	Ethnic Studies	East Asian Languages	Environmental Design	Engineering	Letters & Science	Psychology	American Studies	English	Information	English	Linguistics	Social Welfare	Information	International & Area Stds	German	UGIS-UG Interdisc Studies	Japanese	International & Area Stds	Business Admin-Undergrad	Social Welfare	Near Eastern Studies	Electrical Engineering	Computer Science	Env Sci, Policy, & Mgmt	Mechanical Engineering	Comparative Literature	Geography	International & Area Stds	Architecture	Env Sci, Policy, & Mgmt
South & SE Asian Studies	Military Affairs	Ethnic Studies	African American Studies	Southeast Asian	Middle Eastern Studies	Environmental Design	History of Art	Filipino	Asian American Studies	Letters & Science	South Asian	Molecular & Cell Biology	Molecular & Cell Biology	Religious Studies	Economics	Spanish	Letters & Science	Engineering	Molecular & Cell Biology	Ethnic Studies	East Asian Languages	Environmental Design	Engineering	Letters & Science	Vision Science	Asian American Studies	Letters & Science	Electrical Engineering	English	Near Eastern Studies	Letters & Science	Letters & Science	International & Area Stds	Southeast Asian	Letters & Science	Chinese	Letters & Science	Statistics	UGIS-UG Interdisc Studies	Near Eastern Studies	Electrical Engineering	Computer Science	Env Sci, Policy, & Mgmt	Electrical Engineering	Comparative Literature	Integrative Biology	Economics	Architecture	Env Sci, Policy, & Mgmt
South Asian	Military Affairs	South & SE Asian Studies	South & SE Asian Studies	Near Eastern Studies	Near Eastern Studies	Environmental Design	History of Art	South & SE Asian Studies	South & SE Asian Studies	South & SE Asian Studies	Hindi-Urdu	Hindi-Urdu	South & SE Asian Studies	Religious Studies	Hindi-Urdu	Italian Studies	Religious Studies	Engineering	Molecular & Cell Biology	Ethnic Studies	South & SE Asian Studies	Environmental Design	Engineering	Near Eastern Studies	South & SE Asian Studies	South & SE Asian Studies	Religious Studies	Electrical Engineering	English	Near Eastern Studies	South & SE Asian Studies	Hindi-Urdu	International & Area Stds	South & SE Asian Studies	South & SE Asian Studies	South & SE Asian Studies	South & SE Asian Studies	Hindi-Urdu	South & SE Asian Studies	Near Eastern Studies	Electrical Engineering	Computer Science	Hindi-Urdu	Electrical Engineering	Comparative Literature	South & SE Asian Studies	South & SE Asian Studies	South & SE Asian Studies	Env Sci, Policy, & Mgmt
Southeast Asian	Military Affairs	South & SE Asian Studies	South & SE Asian Studies	South & SE Asian Studies	Near Eastern Studies	Environmental Design	History of Art	South & SE Asian Studies	South & SE Asian Studies	South & SE Asian Studies	South Asian	South & SE Asian Studies	South & SE Asian Studies	South & SE Asian Studies	South & SE Asian Studies	International & Area Stds	South & SE Asian Studies	Engineering	South & SE Asian Studies	Ethnic Studies	South & SE Asian Studies	Environmental Design	Engineering	South & SE Asian Studies	South & SE Asian Studies	South & SE Asian Studies	South & SE Asian Studies	South & SE Asian Studies	English	Near Eastern Studies	South & SE Asian Studies	South & SE Asian Studies	International & Area Stds	South & SE Asian Studies	South & SE Asian Studies	South & SE Asian Studies	South & SE Asian Studies	South & SE Asian Studies	South & SE Asian Studies	Near Eastern Studies	Electrical Engineering	Computer Science	Env Sci, Policy, & Mgmt	South & SE Asian Studies	South & SE Asian Studies	South & SE Asian Studies	International & Area Stds	Architecture	Env Sci, Policy, & Mgmt
Spanish	Military Affairs	Chicano Studies	Chicano Studies	Chicano Studies	Middle Eastern Studies	Environmental Design	History of Art	Ethnic Studies	East Asian Languages	Letters & Science	South Asian	Molecular & Cell Biology	Chicano Studies	Religious Studies	International & Area Stds	Portuguese	History	Engineering	Molecular & Cell Biology	Ethnic Studies	East Asian Languages	Environmental Design	Engineering	Comparative Literature	Linguistics	Chicano Studies	Letters & Science	Letters & Science	English	Near Eastern Studies	Latin American Studies	Letters & Science	International & Area Stds	German	UGIS-UG Interdisc Studies	Chinese	Italian Studies	International & Area Stds	Chicano Studies	Near Eastern Studies	Electrical Engineering	Computer Science	Env Sci, Policy, & Mgmt	Mechanical Engineering	Comparative Literature	Geography	International & Area Stds	Architecture	Env Sci, Policy, & Mgmt
Statistics	Military Affairs	Letters & Science	College Writing Programs	Mathematics	Middle Eastern Studies	Environmental Design	New Media	South & SE Asian Studies	East Asian Languages	Physics	South Asian	Engineering	Molecular & Cell Biology	Letters & Science	Economics	Mathematics	Mathematics	Engineering	Mathematics	Ethnic Studies	East Asian Languages	Environmental Design	Engineering	Mathematics	Computer Science	Mathematics	Mathematics	Electrical Engineering	English	Near Eastern Studies	Economics	Industrial Eng & Ops Rsch	Economics	German	Mathematics	Chinese	Economics	Mathematics	UGIS-UG Interdisc Studies	Near Eastern Studies	Electrical Engineering	Computer Science	Env Sci, Policy, & Mgmt	Industrial Eng & Ops Rsch	Comparative Literature	Energy and Resources	Economics	Architecture	Env Sci, Policy, & Mgmt
Tagalog	Military Affairs	South & SE Asian Studies	Filipino	International & Area Stds	Near Eastern Studies	Environmental Design	Visual Studies	Filipino	South & SE Asian Studies	South & SE Asian Studies	South Asian	Molecular & Cell Biology	South & SE Asian Studies	South & SE Asian Studies	International & Area Stds	International & Area Stds	South & SE Asian Studies	Engineering	Molecular & Cell Biology	Ethnic Studies	Asian American Studies	International & Area Stds	Engineering	South & SE Asian Studies	Filipino	Filipino	International & Area Stds	South & SE Asian Studies	English	Near Eastern Studies	South & SE Asian Studies	Filipino	International & Area Stds	Southeast Asian	Physical Education	Chinese	International & Area Stds	International & Area Stds	Filipino	Near Eastern Studies	Electrical Engineering	Engineering	International & Area Stds	Mechanical Engineering	International & Area Stds	International & Area Stds	International & Area Stds	Architecture	Env Sci, Policy, & Mgmt
Tamil	Military Affairs	South Asian	South Asian	South Asian	Hindi-Urdu	Environmental Design	South Asian	South Asian	South Asian	South Asian	South Asian	South Asian	South Asian	South Asian	South Asian	South Asian	South Asian	Engineering	South Asian	South Asian	South Asian	South Asian	Engineering	South Asian	South Asian	South Asian	South Asian	South Asian	History	Near Eastern Studies	South Asian	South Asian	South Asian	South Asian	South Asian	South Asian	South Asian	South Asian	South Asian	Near Eastern Studies	Electrical Engineering	Computer Science	South Asian	South Asian	South Asian	South Asian	South Asian	South Asian	Energy and Resources
Telugu	Military Affairs	South Asian	South Asian	South Asian	South Asian	Environmental Design	History of Art	South Asian	South Asian	South Asian	South Asian	South Asian	South Asian	South Asian	South Asian	Portuguese	South Asian	Engineering	South Asian	South Asian	South Asian	Environmental Design	Engineering	South Asian	South Asian	South Asian	South Asian	South Asian	South Asian	Near Eastern Studies	South Asian	South Asian	South Asian	South Asian	South Asian	South Asian	South Asian	South Asian	South Asian	Near Eastern Studies	Electrical Engineering	Computer Science	South Asian	South Asian	South Asian	Energy and Resources	South Asian	South Asian	Energy and Resources
Thai	Military Affairs	South & SE Asian Studies	South & SE Asian Studies	Southeast Asian	Near Eastern Studies	Environmental Design	History of Art	South & SE Asian Studies	South & SE Asian Studies	Physics	South Asian	Materials Science & Eng	South & SE Asian Studies	Southeast Asian	South & SE Asian Studies	International & Area Stds	South & SE Asian Studies	Materials Science & Eng	Molecular & Cell Biology	Ethnic Studies	East Asian Languages	Environmental Design	Engineering	South & SE Asian Studies	South & SE Asian Studies	South & SE Asian Studies	South & SE Asian Studies	Electrical Engineering	English	Near Eastern Studies	South & SE Asian Studies	South & SE Asian Studies	International & Area Stds	Southeast Asian	Geography	Chinese	South & SE Asian Studies	South & SE Asian Studies	South & SE Asian Studies	Near Eastern Studies	Electrical Engineering	Computer Science	Env Sci, Policy, & Mgmt	South & SE Asian Studies	South & SE Asian Studies	Geography	South & SE Asian Studies	City & Regional Planning	Env Sci, Policy, & Mgmt
Theater Dance & Perf Stds	Military Affairs	UGIS-UG Interdisc Studies	African American Studies	Letters & Science	Middle Eastern Studies	Environmental Design	History of Art	South & SE Asian Studies	East Asian Languages	Physics	South Asian	Molecular & Cell Biology	Letters & Science	Letters & Science	Letters & Science	Spanish	Scandinavian	Engineering	Molecular & Cell Biology	Ethnic Studies	East Asian Languages	Environmental Design	Engineering	Comparative Literature	Psychology	New Media	English	Electrical Engineering	English	Linguistics	Letters & Science	Letters & Science	International & Area Stds	German	Physical Education	Chinese	Italian Studies	Letters & Science	UGIS-UG Interdisc Studies	Near Eastern Studies	Electrical Engineering	Computer Science	Env Sci, Policy, & Mgmt	Mechanical Engineering	Comparative Literature	Physical Education	Env Sci, Policy, & Mgmt	Landscape Arch & Env Plan	Env Sci, Policy, & Mgmt
Tibetan	Military Affairs	Ethnic Studies	Buddhist Studies	Buddhist Studies	Middle Eastern Studies	Environmental Design	History of Art	South & SE Asian Studies	East Asian Languages	Letters & Science	South Asian	Molecular & Cell Biology	Buddhist Studies	East Asian Languages	Buddhist Studies	Italian Studies	Religious Studies	Chemistry	Molecular & Cell Biology	Ethnic Studies	East Asian Languages	Environmental Design	Engineering	Buddhist Studies	Buddhist Studies	East Asian Languages	Buddhist Studies	Buddhist Studies	History	Near Eastern Studies	Letters & Science	Letters & Science	International & Area Stds	German	Buddhist Studies	Buddhist Studies	Letters & Science	Buddhist Studies	UGIS-UG Interdisc Studies	Near Eastern Studies	Electrical Engineering	Computer Science	Env Sci, Policy, & Mgmt	Buddhist Studies	Comparative Literature	Integrative Biology	Buddhist Studies	Architecture	Env Sci, Policy, & Mgmt
Turkish	Military Affairs	Middle Eastern Studies	Middle Eastern Studies	Near Eastern Studies	Middle Eastern Studies	Environmental Design	Near Eastern Studies	Near Eastern Studies	Near Eastern Studies	Physics	South Asian	Engineering	Near Eastern Studies	Religious Studies	Near Eastern Studies	Spanish	Near Eastern Studies	Engineering	Molecular & Cell Biology	Spanish	East Asian Languages	Environmental Design	Engineering	Near Eastern Studies	Linguistics	Persian	Near Eastern Studies	Near Eastern Studies	Near Eastern Studies	Near Eastern Studies	Near Eastern Studies	Near Eastern Studies	Middle Eastern Studies	Near Eastern Studies	Naval Science	Chinese	Persian	Near Eastern Studies	UGIS-UG Interdisc Studies	Near Eastern Studies	Electrical Engineering	Engineering	Env Sci, Policy, & Mgmt	Near Eastern Studies	Near Eastern Studies	Plant Biology	Energy and Resources	Architecture	Env Sci, Policy, & Mgmt
UGIS-UG Interdisc Studies	Military Affairs	Education	Education	Education	Middle Eastern Studies	Environmental Design	History of Art	Education	East Asian Languages	Physics	South Asian	Molecular & Cell Biology	Education	Religious Studies	Education	Spanish	History	Engineering	Molecular & Cell Biology	Ethnic Studies	East Asian Languages	Environmental Design	Engineering	Letters & Science	Linguistics	Education	Letters & Science	Information	English	Near Eastern Studies	Public Health	Letters & Science	International & Area Stds	German	Geography	Chinese	Letters & Science	Letters & Science	Chicano Studies	Near Eastern Studies	Electrical Engineering	Computer Science	Env Sci, Policy, & Mgmt	Mechanical Engineering	Comparative Literature	Geography	Env Sci, Policy, & Mgmt	Architecture	Env Sci, Policy, & Mgmt
Vietnamese	Military Affairs	South & SE Asian Studies	South & SE Asian Studies	Southeast Asian	Near Eastern Studies	Environmental Design	New Media	South & SE Asian Studies	Asian American Studies	Physics	South Asian	Engineering	South & SE Asian Studies	Southeast Asian	Asian American Studies	Southeast Asian	South & SE Asian Studies	Chemistry	Molecular & Cell Biology	Ethnic Studies	Asian American Studies	Environmental Design	Engineering	South & SE Asian Studies	South & SE Asian Studies	South & SE Asian Studies	South & SE Asian Studies	Electrical Engineering	History	Near Eastern Studies	South & SE Asian Studies	South & SE Asian Studies	South & SE Asian Studies	Southeast Asian	South & SE Asian Studies	Chinese	South & SE Asian Studies	South & SE Asian Studies	Asian American Studies	Near Eastern Studies	Electrical Engineering	Computer Science	Env Sci, Policy, & Mgmt	South & SE Asian Studies	Asian American Studies	South & SE Asian Studies	South & SE Asian Studies	Architecture	Env Sci, Policy, & Mgmt
Vision Science	Military Affairs	Letters & Science	Letters & Science	Molecular & Cell Biology	Middle Eastern Studies	Environmental Design	New Media	South & SE Asian Studies	South & SE Asian Studies	Physics	South Asian	Molecular & Cell Biology	Molecular & Cell Biology	Letters & Science	Information	Spanish	Letters & Science	Engineering	Molecular & Cell Biology	Spanish	East Asian Languages	Environmental Design	Engineering	Letters & Science	Psychology	Molecular & Cell Biology	Letters & Science	Electrical Engineering	History	Linguistics	Letters & Science	Information	Letters & Science	German	Astronomy	Chinese	Letters & Science	Statistics	UGIS-UG Interdisc Studies	Near Eastern Studies	Electrical Engineering	Computer Science	Env Sci, Policy, & Mgmt	Computer Science	Comparative Literature	Molecular & Cell Biology	Economics	Architecture	Env Sci, Policy, & Mgmt
Visual Studies	Military Affairs	Architecture	Architecture	Architecture	Middle Eastern Studies	Environmental Design	Architecture	Architecture	Architecture	Architecture	Architecture	Architecture	Architecture	Architecture	Architecture	Architecture	Architecture	Architecture	Architecture	Architecture	Architecture	Architecture	Architecture	Architecture	Architecture	Architecture	Architecture	Architecture	Art Practice	History of Art	Architecture	Architecture	Architecture	Architecture	Architecture	Architecture	Architecture	Architecture	Architecture	Near Eastern Studies	Electrical Engineering	Architecture	Architecture	Architecture	Architecture	Landscape Arch & Env Plan	Architecture	Architecture	Architecture
Yiddish	Military Affairs	Letters & Science	Letters & Science	German	Middle Eastern Studies	Environmental Design	History of Art	Letters & Science	German	Physics	South Asian	Molecular & Cell Biology	Hebrew	Religious Studies	Hebrew	German	German	Chemistry	Molecular & Cell Biology	Spanish	Hebrew	Landscape Arch & Env Plan	German	Comparative Literature	Linguistics	German	German	Hebrew	History	Near Eastern Studies	Hebrew	Letters & Science	Hebrew	German	Letters & Science	Chinese	German	Hebrew	Letters & Science	Near Eastern Studies	Electrical Engineering	Computer Science	Env Sci, Policy, & Mgmt	German	Comparative Literature	German	Letters & Science	Landscape Arch & Env Plan	Env Sci, Policy, & Mgmt
[truncated: 119 more columns]
