# Supplementary material for: A university map of course knowledge
Source: PLoS One. 2020 Sep 30;15(9):e0233207. doi: 10.1371/journal.pone.0233207 (PMC7526902; doi:10.1371/journal.pone.0233207)
Supplement: S1 File — (ZIP) [file pone.0233207.s001.zip › vec2text_subjects_results_bias_0.5.tsv]

key	1	2	3	4	5	6	7	8	9	10	11	12	13	14	15	16	17	18	19	20
Aerospace Studies	air_forces	communication_skills	cadets	must	leadership_lab	afrotc	customer_courtesies	physical_fitness	drill_ceremonies	military	office	mission	week_laboratory	leadership	knowledge	additional	professional	authors	junior	attend
African American Studies	african_american	cultural	african	black	social	history	political	community	themes	development	america	historical	units_states	literature	american	racial	origins	society	american_society	national
American Studies	american	history	american_cultural	cultural	units_states	meaning	film	social	political	media	current	development	american_society	society	placed	national	multicultural	race	construction	particular
Anthropology	anthropology	archaeology	cultural	methods	society	social	materials	human	research	development	theory	past	time	present	world	analysis	evolution	organization	history	practice
Arabic	arabic	reading	oral_present	intensive	vocabulary_building	rules	oriented	historical	literary	modern_standard	intermediate	writing	style	islamic	literature	language	comprehensive	usage	contemporary	film
Architecture	architecture	building	design	urban	landscape	materials	energy	construction	technology	structure	environment	studio	scale	environmental	practice	systems	site	conditions	computer	create
Art Practice	art	lectures_demonstrations_introduce_students_techniques_vary_applications	critique	practice	studio	ideas	artists	drawing	digital	project	visual	space	sculpture	image	field_trips	assignments	color	context	photography	development
Asian American Studies	asian_american	community	asian_american_community	asian	cultural	literature	contemporary	political	american	historical_contemporary	writers	history	immigration	reading	domestic	traditional	ethnic	gender	impact	development
Asian Studies	asian	south_southeast_asia	china	multiple_disciplines	appropriate_comparative_materials_including	chinese	asia	early	cultural	contemporary	modern	political	narrative	comparative	literature	history	art	end	social	religion
Astronomy	astronomy	stars	galaxies	planets	cosmology	physical	general	university	observation	moons	black_holes	elements	solar_systems	properties	rings	formation	evolution	measurement	ways	structure
Bengali	bengali	intermediate_level	reading_simple	basic_grammar	grade	low	speaking	year	end	introductory	acquire	learning	modern	view	students_introduce	present	open	language	institutions	mutual
Bioengineering	biology	biomedical	engineering	design	bioengineering	biotechnology	applied	methods	protein	applications	devices	techniques	current	function	structure	image	systems	quantitative	research	molecular_cellular
Biology	biology	sponsor	chemistry	science	lives	ecology	biology_science	physical	laboratory	methods	campus	development	environmental	general	environment	organization	plant_animal	department	systems	processes
Buddhist Studies	buddhism	buddhist	ritual	religion	traditional	doctrine	buddhist_traditional	history	practice	placed	cultural	variety	modern	reading	contemporary	historical	time	religious_traditional	school	east_asian
Business Admin-Undergrad	business	markets	management	economic	emphasis_current_problems_research	development	analysis	strategies	industrial	international	organization	pricing	cost	financial	decision	environment	finance	information	enterprise	corporate
Catalan	catalan	previous	intensive	sensitivity	development	offered	analysis	spanish	language	linguistic	intermediate	stylistic	grammar	grammatical	four	options	structure	expanded	present	empirical
Celtic Studies	celtic	welsh	modern_irish	irish	cultural	language	reading_english	reading	written	mythology	history	literature	christianity	religion	modern	origins	medieval	development	literary	people
Chemical Engineering	chemical_engineering	chemical_processes	processes	engineering	applications	transport_processes	kinetics	separation	properties	fluid_mechanics	materials	fundamental	analysis	reactions	chemical	laboratory	thermodynamics	behavior	design	heat_mass_transfer
Chemistry	chemistry	spectroscopy	chemical	applications	organization_chemistry	reactions	methods	molecular	structure	biology	compounds	laboratory	chemical_bonding	synthesis	reactive	fundamental	applied	general	physical_chemistry	kinetics
Chicano Studies	chicano	latino	historical	cultural	community	contemporary	units_states	present	immigration	history	racial	education	mexican	discourse	analysis	literature	alternative	latin_america	political	identity
Chinese	chinese	language	china	reading	speakers	mandarin	competence	cultural	knowledge	design	development	modern	writing	intermediate	speaking	themselves	traditional	level	values	political
City & Regional Planning	urban	planning	city	policy	regional	urban_planning	development	environment	housing	environmental	systems	international	design	social	global	practice	challenges	economic	theory	building
Civil & Environmental Eng	engineering	design	systems	structure	transport	environmental	analysis	elements	project	methods	construction	applications	models	control	soil	materials	components	stress	water	properties
Classics	greek	roman	civil	cultural	ancient	reading	history	ancient_greece	world	ancient_greek	monuments	materials	aeschylus	religious	religion	classical	bce	homer	english_translation	philosophy
Cognitive Science	cognitive_science	cognitive	mind	artificial_intelligent	linguistic	language	symbolic	human	neuroscience	perception	memory	formal	philosophy	consciousness	imagery	computer	computer_science	remembering	conceptual	psychology
College Writing Programs	english	writing	practice	academic	development	reading	improve	present	cultural	vocabulary	participate	listening	design	strategies	business	speaking	communication	professional	assignments	activities
Comparative Literature	literature	reading	century	themes	literary	modern	cultural	european	world	history	present	writing	historical	fiction	development	novel	origins	period	western	traditional
Computer Science	computer	design	algorithms	techniques	models	control	data	applications	structure	project	implementation	generation	systems	information	networks	program	security	codes	program_language	computer_science
Creative Writing	portfolio	published	archive	non_fiction	tour	contributions	revision	fiction	workshop	writing	independent	devoted	greater	wide_variety	design_primarily	prose	meetings	writers	characters	beyond
Cuneiform	akkadian	cuneiform	cuneiform_texts	script	elementary	grammar	intermediate	spread	language	spoken	period	reading	along	elements	egyptian	memory	concentration	phonology	grammar_review	two
Demography	demography	population	economic	development	countries	social	age	demographic	questions	interpretation	history	national	city	labor	data	continuing	immigration	impact	people	social_science
Design Innovation	technology	design	team	innovation	enable	perception	project	human	learning	today	share	speakers	digital	information	development	computer	thinking	interface	disciplines	structure
Development Studies	underdevelopment	third_world	development	political_economy	world	geographic_areas	economic	labor	population	topics_change_semester	third_world_countries	services	current_issues	theory	multidisciplinary	appropriate_comparative_materials_including_major_research_project_required_well_class_present	freshmen	political	background	systems
Dutch	dutch	netherlands	cultural	reading_discussion_english	history	acquire	development	amsterdam	literature	reading	language	institutions	two	period	oral_written	connection	literary	society	contemporary	elementary
Earth & Planetary Science	geological	earth	environment	geological_processes	processes	dynamics	structure	ocean	tectonics	physical	methods	integrated	climate_change	mass	atmosphere	planets	nature	evolution	composition	water
East Asian Languages	cultural	early	east_asian	chinese	china	traditional	reading	china_japan	practice	language	history	literary	writing	expression	modern	values	additional	japanese	development	narrative
East European Studies	european	participate	knowledge	variety	europe	film	english	extensive	written	international	techniques	engagement	literary_texts	high	involved	primarily	practice	italian	era	level
Economics	economic	theory	analysis	determinants	policy	markets	development	pricing	industrial_organization	size	financial	income	trade	international	applications	public_policy	economy	game_theory	cost	uncertainty
Education	education	school	practice	development	learning	historical	social	cultural	society	influence	ways	people	research	theory	context	present	structure	engagement	teaching	diversity
Egyptian	egyptian	middle	elementary	grammar	emphasized	collection	language	characteristics	ancient_egypt	analysis	instruction	invention	two_units	ancient	acquire	materials	written	recordings	function	history
Electrical Eng & Computer Sci	verification	platforms	lab	fpgas	fpga	components	field_programmable_gates_arrays	design	tools	partitioning	top	quickly	routing	caches	risc	accelerated	concurrently	synthesis	mapping	lab_exercises
Electrical Engineering	systems	applications	design	digital	signal	analysis	circuits	control	linear	models	techniques	optimization	sensing	devices	feedback	engineering	physical	laboratory	methods	project
Energy and Resources	environmental	climate_change	environment	global	management	energy	sustainability	ecosystems	ecology	water	agriculture	integrated	development	economic	technology	industrial	resources	biodiversity	policy	systems
Engineering	engineering	design	computer	applications	analysis	systems	structure	materials	physical	control	technology	elements	methods	applied	solutions	development	processes	techniques	mechanics	units
English	literature	english	novel	renaissance	american	british	fiction	topics_vary_semester_semester_students_consultation_department_announced_class_offered_well_before_beginning_semester	may	poetry	drama	writing	milton	period	cultural	reading	century	literary	genres	modes
Env Sci, Policy, & Mgmt	ecology	environmental	ecosystems	management	biology	environment	forest	methods	diversity	resources	water	development	techniques	assessment	agriculture	global	practice	systems	nature	case_study
Environ Econ & Policy	economic	agriculture	policy	resources	environmental	nature_resources	climate_change	markets	good	case_study	energy	growth	environment	forest	external	international	firm	applications	management	trade
Environmental Design	urban	design	environmental	city	landscape	introduce	scale	building	environment	architecture	drawing	studio	sustainability	social	ideas	human	ecology	project	systems	space
Environmental Sciences	environmental	environmental_science	research	biology	methods	ecology	nature	physical	scientific	environment	laboratory	processes	techniques	questions	development	models	ecosystems	systems	project	human
Ethnic Studies	racial	ethnic	community	units_states	race_ethnic	america	asian_american	comparative	race	contemporary	history	immigration	historical	cultural	identity	political	native_american	migration	chicano	american
Ethnic Studies Grad Group	race	racial	community	instructor	social_justice	post	citizenship	directed	migrants	special	historical	racism	since	policy	engagement	oriented	contributions	units_states	immigration	scholarly
Eurasian Studies	reading	order	literary	short_stories	literary_texts	deals	movements	grammar	vocabulary	historical	development	language	grammatical	literature	national	period	comprehensive	society	modern	cultural
FPF-Anthropology	fulfilling	prehistory	fossil	native_american	empact	molecular_evolution	prehistoric	euro_american	historical	integrated	hispanic	primate	goal	immigration	interest	variables	man	intensive	sequence	function
FPF-Asian American Stds	settlement_patterns	immigration	asian	comparative	ethnic	cultural	asian_american	enter	english_translation	comprehensive_introduction	art	roots	evolved	types	variables	three	instruction	american	development	american_cultural
FPF-Astronomy	available_department	synopses	extraterrestrial	pulsars	quasars	black_holes	galaxies	stars	astronomy	additional_topics	options	geological_processes	evolution	interest	instructor	etc	sequence	earth_science	fulfilling	loss
FPF-Classics	century_bce	ancient_mediterranean	bronze_age	western_civil	contradictions	political_social_context	subsequent	craft_writing	greek	sequence	english_translation	enter	comparative	biota	shifting	visual	descriptions	rhetoric	devoted	evolution
FPF-College Writing Pgm	expository_argumentative	course_satisfies	entry	first_half	uc	revision	concurrently	reading_composition	accelerated	curriculum	encounter	imagination	features	craft_writing	training_writing_expository_prose	satisfies_first_half_reading_composition_required	instruction_expository_writing_conjunction_reading_literature	rhetoric_strategies	texts_written	argumentative_discourse
FPF-Earth & Planetary Sci	earth_science	geological_processes	ocean	man	describe	quasars	synopses	astronomy	available_department	depending_instructor	sociological	extraterrestrial	galaxies	black_holes	entry	processes	pulsars	revision	etc	immigration
FPF-English	instruction_expository_writing_conjunction_reading_literature	training_writing_expository_prose	craft_writing	reading_composition	western	three	world	general	texts_written	cultural	immigration	fulfilling	rhetoric_strategies	reading_writing	transformation	revision	history	themes	features	function
FPF-Env Sci, Pol, & Mgmt	croplands	wildland	rangeland	nature_resources_management	parks	fire	nature_resources	western	forest	preservation	basic_concepts	american_cultural	training_writing_expository_prose	issues_surrounding	enter	development	evolution	berkeley	devoted	variables
FPF-Ethnic Studies	intragroup	arrived	asian_american_native_american	african_american_latino	racial_ethnic_group	though	salient	class_gender	also_address	immigration	enter	saving	themes	sampling	comparative	american_cultural	devoted	features	late_century	asian_american
FPF-Film	argumentative_discourse	texts_written	close_reading_selected	rhetoric_strategies	satisfies_first_half_reading_composition_required	craft_writing	curriculum	rhetoric	analysis	making	accelerated	revision	instructor	allow	continuing	environment	development	cultural	representative	transformation
FPF-Gender & Womens Stds	within_context	gender_women_study	depending_instructor	transnational	intersection	age	racial	questions	comparative	transformation	minority	native_american	craft_writing	contemporary	political	intended	world	africa	history	fulfilling
FPF-Geography	physical_geography	biota	saving	ocean	transformation	enter	berkeley	craft_writing	comparative	rhetoric	ancient_mediterranean	controversies	would_like	environment	evolution	world	geography	cultural	affect	key_concepts
FPF-History	craft_writing	key_concepts	life	enter	biota	limits	middle_east	transformation	history	native_american	arabic	devoted	comparative	western	minority	admission	cultural	immigration	community	asian
FPF-History of Art	western	berkeley	craft_writing	making	english_translation	particular	cultural	etc	texts_written	transformation	ocean	argumentative	revision	shifting	prior_knowledge	world	earth_science	native_american	prehistory	rational
FPF-Integrative Biology	craft_writing	native_american	rhetoric	anthropology	shifting	enter	fulfilling	berkeley	etc	transformation	making	development	revision	liberal_art	intersection	comparative	features	interest	attention	series
FPF-Legal Studies	fulfilling_second_half_reading_composition_required	reading_composition_connection	legal_institutions	actors	revision	argumentative	culminating	law	legal	reading_composition	limits	research_paper	stimulated	controversies	instruction_expository_writing_conjunction_reading_literature	training_writing_expository_prose	reading_writing	craft_writing	music	argumentative_writing
FPF-Letters & Science	ultimately_goal	liberal_art	would_like	provide_introduction	pursue	undecidability	enter	continuing	analysis	shifting	learning	year	particular	communication	assumptions	intellectual	revision	reading_writing	goal	making
FPF-Linguistics	monolingualism	nonstandard	pidgins	creoles	retention	pluralism	issues_surrounding	vs	societal	loss	renewable	standard	linguistic	asia	spanish	variables	berkeley	craft_writing	immigration	descriptions
FPF-Mathematics	calculus	exponential_logarithmic_function	sequence_intended_major	variables	differential_integrated	polynomial	derivatives	complex_number	binomial	rational	fundamental_theorem	applications	sequence	trigonometry	function	transcendental	integrated	fulfilling	series	assumptions
FPF-Middle Eastern Stds	middle_east	arabic	disciplinary_perspective	turkey	judaism	trajectories	admission	middle_eastern_study	turks	preferences_given	interdisciplinary_perspective	iran	israel	middle_eastern	major_prospective_major	world	north	israeli	cultural	historical
FPF-Molecular & Cell Bio	cell_membrane	gastrointestinal_physiology	nerve	respiratory	endocrinology	renal	muscle	human_physiology	cardiovascular	comprehensive_introduction	cell_biology	devoted	metabolic	sociological	particular	function	training_writing_expository_prose	general	instruction_expository_writing_conjunction_reading_literature	reproduction
FPF-Music	listening_skills	western_music	devoted	western	music	hispanic	applications	function	principal	calculus	fire	development	basic_concepts	also_address	reproduction	sequence	variables	types	features	art
FPF-Philosophy	philosophy	enter	particular	making	intended	attention	western	geography	minority	features	training_writing_expository_prose	moral	political	range	themes	one	world	instruction_expository_writing_conjunction_reading_literature	shifting	rhetoric
FPF-Political Science	communist	course_deals	comparative	political	native_american	western	third_world	face	trajectories	cultural	world	training_writing_expository_prose	processes	religious	salient	institutions	ethnic	fulfilling	rhetoric	intersection
FPF-Psychology	general	training_writing_expository_prose	muscle	instruction_expository_writing_conjunction_reading_literature	testing	though	evolution	variables	affect	enter	principal	transcendental	fulfilling	african_american_asian_american	native_american	assumptions	craft_writing	western	life	shifting
FPF-Rhetoric	craft_writing	close_reading_selected	public_speaking	rhetoric_strategies	texts_written	rhetoric	cultural	argumentative_discourse	themes	native_american	comparative	features	world	argumentative_writing	controversies	making	etc	scholarly	development	fulfilling
FPF-Sociology	chicano_latino_european_american	shall	african_american_asian_american	key_concepts	native_american	american_cultural	ethnic_group	enter	built	social_movements	comparative	devoted	american_society	five	transformation	sociological	cultural	ethnic	three	race
FPF-Statistics	intervals	binomial	spread	standard	normal	regression	probability	location	rhetoric	contemporary	immigration	intersection	estimation	religious	political	sociological	comparative	salient	berkeley	testing
Filipino	filipino	introductory	proficiency	comprehensive	audio	training	enable_students	increasing	reading_writing	supplement	high_level	national	grammar	intermediate	instruction	goal	integrated_part	go	language	guidelines
Film	film	narrative	cinema	experimental	craft_writing	visual	modes	script	history	genres	examples	moving_image	aesthetic	beginning	create	present	formal	theory	detailed	ideas
French	french	literature	language	development	history	authors	century	french_literature	literary_texts	civil	regime	middle_age	knowledge	english	french_french	reading	literary	eighteenth_century	modern	intellectual
Gender & Womens Studies	gender	sexuality	women	transnational	social	feminist	engagement	cultural	race_ethnic	political	particular	investigation	contemporary	labor	historical	national	literature	gender_women_study	identity	units_states
Geography	geography	regional	california	global	environment	resources	economy	geographic	agriculture	world	patterns	processes	environmental	landscape	climate_change	history	development	society	human	urban
German	german	cultural	language	film	reading	modern	literature	knowledge	development	history	political	interpretation	english	germany	design	contemporary	literary	variety	level	function
Global Poverty & Practice	development	global	topics_change_semester	practice	undertake	help	proposal	students_expose	response	readers	framework	knowledge	review	address	cultural	pragmatics	research	week	learning	challenges
Greek	greek	homer	prose	plato	elementary	reading	greek_tragedy	attic	review_grammar	beginner	odyssey	intensive_elementary	drill	authors	prose_poetry	latin	iliad	formerly	grammar_vocabulary	ancient
Health & Medical Sciences	broad	across	ethical_issues	public_health	contact	among	dialogue	science	campus	know	illness	biology	social_justice	cognitive	within	diversity	school	child	scientists	academic
Hebrew	hebrew	elementary	modern_hebrew	intermediate	grammar_review	vocabulary_building	week	design	reading	exercises	memory	language	subject	israeli	modern	middle_eastern	literary	middle_east	today	especially
Hindi-Urdu	grammar	indian	intermediate	reading	exercises	short_stories	conversation	urdu	language	introductory	reading_writing_speaking	idioms	modern	enable	spoken	hindi	proficiency	contemporary	written	wide_variety
History	history	modern	cultural	political	century	empirical	development	social	present	world	european	power	historical	emerging	war	society	europe	transformation	great	religious
History of Art	art	painting	century	history	artists	period	art_architecture	visual	traditional	genres	cultural	renaissance	outside	concentration	present	modern	gender	development	architecture	visual_cultural
Industrial Eng & Ops Rsch	design	industrial	management	business	start	operations	engineering	analysis	models	technology	production	strategic	technical	applications	systems	planning	control	team	project	case_study
Information	technology	information	design	web	business	security	internet	networks	industrial	learning	foundations	digital	processes	computer	analysis	structure	development	new	start	practice
Integrative Biology	biology	laboratory	diversity	human	evolution	physiology	life	history	genetics	ecology	development	research	variation	animal	evolutionary	nature	organization	techniques	plant	vertebrate
Interdisciplinary Studies	society	social	cultural	world	global	questions	science	interdisciplinary	processes	industrial	nature	theory	technology	organization	interplay	development	services	time	economic	information
International & Area Stds	development	global	international	economic	practice	theory	research	countries	organization	world	analysis	society	policy	social	poverty	present	education	institutions	methodology	framework
Italian Studies	italian	reading	representative	history	european	development	cultural	themes	literature	composition	italy	century	grammar	style	origins	written	art	authors	political	contemporary
Japanese	japanese	japan	cultural	traditional	expression	order	language	aesthetic	literary	reading	early	kanji	linguistic	materials	meaning	japanese_literature	acquire	writing	overall	grammar
Jewish Studies	jewish_study	jewish	course_focus_specific	website	combination_lectures	minority	subject	subject_matter	instructor	book	major_themes	phase	european	updated	one_two	modern_period	chronological	attention	term_paper	hebrew
Journalism	american	intellectual	political	making	cultural	journalists	units_states	berkeley	introduce	development	consider	year	ways	modern	industrial	defined	events	context	important	connection
Khmer	khmer	cambodia	roadside	everyday	non_native_speakers	cambodian	signs	tales	students_gain	spoken	folk	talk	intermediate	patterns	memorization	family	native_speakers	learning	food	cultural
Korean	korean	expression	cultural	korea	korean_literature	reading_writing	proficiency	fiction_poetry	film	modern_korean	literary	level	modern	language	traditional	narrative	intermediate	reading	context	contemporary
LGBT Studies	queer	sexuality	sexuality_identity	investigation	representation	feminist	consider	mutual	units_states	conventions	contemporary	practice	modern	methodology	modern_period	cultural	time	political	race_ethnic	community
Landscape Arch & Env Plan	landscape	design	studio	planning	environmental	environment	project	parks	urban	landscape_architecture	scale	processes	integrated	sustainability	bay_areas	practice	fundamental	tools	graphics	development
Latin	latin	greek	prose	cicero	reading	vergil	caesar	latin_prose	acquire	authors	review_grammar	sallust	republican	period	homer	beginner	prose_poetry	grammar_vocabulary	lyric	ad
Latin American Studies	latin_american_study	regional	indigenous	development	latin_american	content	latin_america	current_issues	global	emphasized	contemporary	countries	present	vary	political	spanish	writing	continuing	social	goal
Legal Studies	law	legal	social	constitutional	justice	theory	institutions	courts	common	shape	cultural	case	policy	rights	government	development	society	political	legal_institutions	moral
Letters & Science	world	development	cultural	series	human	history	historical	political	making	come	society	social	modern	practice	ways	us	learning	particular	contemporary	knowledge
Linguistics	linguistic	language	structure	semantics	analysis	conceptual	word	theory	speech	practice	development	learning	human	general	etc	data	investigation	sound	methods	processes
Malay/Indonesian	indonesian	communication_skills	competence	essential_vocabulary	mastery	exercises	lexical	grade	oral_written	conversation	newspaper	journalism	problems_arise	explore_variety	systematic	grammar	reading_drawn	patterns	achieve	grammatical
Materials Science & Eng	materials	properties	mechanics	microstructure	processes	engineering	growth	applications	electronic	devices	characterization	solid	structure	polymers	semiconductor	review	thin_film	design	chemical	diffusion
Mathematics	mathematical	theory	theorem	algebra	function	applications	methods	calculus	integrated	analysis	equations	geometry	space	number	program	computer	linear	structure	matrix	models
Mechanical Engineering	engineering	mechanics	design	systems	stability	analysis	applications	materials	linear	equations	components	control	models	structure	solid	computer	elastic	load	machine	project
Media Studies	media	television	advertising	new_media	film	investigation	employment	audiences	news	cultural	theoretical	consumer	theory	social	consider	enhance	popular_cultural	history	industrial	everyday
Middle Eastern Studies	middle_east	middle_eastern_study	arabic	world	turkey	iran	political	states	theory	israel	contemporary	historical	intermediate	shape	development	present	islamic	strategies	one	today
Military Affairs	leadership	military	commissioning	training	officership	cadets	defense	development	activities	evolution	duties	primary_focus	arms	management	present	level	decision_making	case_study	knowledge	supervised
Military Science	army	leadership	doctrine	face	officership	decision_making	units	military	tactics	ethical	challenges	office	values_ethical	team	development	applied	operations	ability	ad	communication
Molecular & Cell Biology	function	genetics	biology	general	laboratory	cell	human	development	disease	physiology	emphasized	mechanics	dna	structure_function	behavior	modern	structure	learning	techniques	methods
Music	music	performance	ensemble	instrumentation	listening	analysis	style	voices	traditional	composition	western_music	musicianship	repertoire	instruction	composers	jazz	university	exercises	analytical	keyboard
Native American Studies	native_american	indian	history	tribal	cultural	units_states	contemporary	people	historical	native	present	political	community	art	influence	origins	policy	ways	development	affect
Natural Resources	berkeley	sustainability	week	campus	across	development	program	food	global	environmental	contact	design	future	resources	close	important	science	knowledge	growth	human
Naval Science	naval	ship	navigation	leadership	procedures	ii	operations	ethical	electronic	position	development	analysis	aids	terrestrial	cycle	employment	conduct	forces	integrated	defense
Near Eastern Studies	religious	islamic	reading	religion	modern	ancient	history	historical	persian	cultural	world	classical	iran	period	literature	emphasized	literary	present	political	century
Neuroscience	brain	physiology	human	human_brain	psychology	function	biology	learning	cognitive	sensory	neural	medicine	neurological	biology_science	processes	organization	personal	mind	behavior	disease
New Media	new_media	visual	digital	design	technology	practice	production	create	information	writing	critique	film	making	space	questions	context	light	produce	ways	expression
Nuclear Engineering	nuclear	radiation	safety	radioactive	fusion	fission	nuclear_engineering	systems	neutron	measurement	reactor	calculations	diffusion	sources	technology	applications	heat	control	energy	units
Nutritional Science & Tox	nutrition	food	laboratory	research	disease	experimental	metabolic	preparation	techniques	medical	treatment	processes	storage	components	nutrient	assessment	population	development	conditions	design
Optometry	department	crucial	across	campus	limits	close	regular	suggested	contact	series	intellectual	environment	sophomore	cultural	diabetes	exposure	induced	treatment_prevention	knowledge	beginning
Peace & Conflict Studies	global	practice	conflict_resolution	theory	peace	human_rights	development	conflict	political	research	peace_conflict_study	mediation	social_justice	international	collection	world	methods	analysis	intervention	contemporary
Persian	persian	literary_texts	speaking	reading	comprehensive	classical	intermediate	modern	language_skills	vocabulary_building	reading_writing	vocabulary	challenges	genres	language	elementary	deals	design	short	clips
Philosophy	philosophy	philosophical	logic	theory	nature	reasoning	deals	central	kant	metaphysics	possible	time	reading	moral	philosophical_texts	variety	truth	questions	existing	contemporary
Physical Education	students_consultation_online_scheduled_class_semester_determinants_particular_activities_available	activities	physical	development	human	practice	instruction	history	training	analysis	cultural	techniques	design	education	structure	new	elementary	society	research	learning
Physics	physical	applications	quantum_mechanics	theory	systems	methods	optical	equations	waves	atomic	quantum	structure	techniques	dynamics	nuclear	basis	radiation	laboratory	measurement	analysis
Plant Biology	biology	molecular	life	plant	important	ecology	environmental	laboratory	genetics	function	applications	methods	general	development	additional	modern	microbial	mechanics	potential	activities
Political Economy	political_economy	economic	development	national	theory	social_science	international	industrial_society	countries	political	economy	institutions	decline	strategies	economic_growth	multidisciplinary	business	analysis	topics_change_semester	policy
Political Science	web_site	political	american	international_related	institutions	government	comparative	national	states	theory	contemporary	democratic	policy	history	look	development	world	movements	conflict	intellectual
Portuguese	portuguese	present	century	language	regional	beginning	offered	literature	development	reading	latin_american	grammatical_structure	practice	brazilian	key_themes	writing	composition	history	structure	brazil
Psychology	psychology	cognitive	behavior	emotional	personal	development	processes	theory	social	learning	human	consider	disorders	research	physiology	biology	practice	perception	treatment	motivation
Public Health	health	public_health	human	disease	development	population	applied	program	prevention	organization	community	response	practice	control	policy	intervention	science	present	research	design
Public Policy	policy	public_policy	economic	political	government	case	development	poverty	institutions	employment	participate	policy_making	social	public	countries	units_states	theory	national	especially	international
Punjabi	punjabi	script	grammatical_structure	achieve	reading_writing_speaking	mastery	reading_writing_skills	grade	interviews	grammar	exercises	essential_vocabulary	gurmukhi	elderly	needs	final	introductory	voices	start	fluently
Religious Studies	religion	religious	history	christianity	cultural	reading	western	historical	life	literary	modern	doctrine	world	traditional	practice	people	civil	social	european	century
Rhetoric	rhetoric	discourse	themes	theory	political	social	argumentative	consideration	legal	contemporary	film	reading	philosophy	narrative	particular	analysis	interpretation	fiction	practice	historical
Russian	russian	elementary	core	knowledge	development	war	reasoning	events	challenges	land	services	today	political	established	transformation	representative	vocabulary	methods	complex	beginner
Sanskrit	sanskrit	grammar	practice	elements	epic	buddhist	language	reading	subject	spoken	elementary	islamic	moving	religious	antiquity	extensive	hindu	teaching	india	conversation
Scandinavian	reading_discussion_english	communication_competence	cultural_context	scandinavian	basic_elements	within	language	development	cultural	spoken_written	beginning	reading	history	assignments	matter	scandinavia	literature	acquire	communication	grammatical
Slavic Languages & Lit	russian	cultural	slavic	literature	reading	development	literary	knowledge	language	european	extensive	present	english	film	russia	history	principal	elementary	historical	writing
Social Welfare	community	practice	social	social_services	care	response	diversity	intervention	personal	address	policy	social_welfare	theory	legal	family	involved	needs	health	context	psychology
Sociology	sociological	social	inequality	social_change	society	theory	institutions	thought	trends	within	address	development	family	research	dominant	organization	questions	processes	global	cultural
South & SE Asian Studies	suggested	reading	introductory	limits	literature	development	cultural	regular	history	writing	intellectual	political	national	language	modern	essays	southeast_asia	design	reading_writing	complex
South Asian	india	indian	religious	hindu	literary	reading	modern	literature	islamic	south_asia	cultural	world	development	translation	short_stories	mythology	grammar	early	civil	muslim
Southeast Asian	southeast_asia	thailand	colonial	burma	modern	philippines	asia	literature	translation	reading	indonesia	vietnam	traditional	impact	history	cambodia	cultural	contemporary	themes	mainland_southeast
Spanish	spanish	writing	reading	literature	language	development	continuing	taught_spanish	formal	serve	historical	cultural	structure	present	composition	goal	intensive	practice	society	intermediate
Statistics	statistical	estimation	data	computer	probability_statistical	theory	applications	models	analysis	regression	probability	program	standard	design	control	random	testing	methods	variables	graphics
Tagalog	tagalog	reading_writing	integrated_part	systematic	least	idiomatic	supplement	increasing	film_video	modern_standard	grammar	essential_vocabulary	high_level	written	sentence	guidelines	proficiency	actfl	enable_students	speaking_listening
Tamil	tamil	short_stories	grammar	spoken	poems	mythology	suggested	also_given	literary_texts	acquire	dramatic	village	language_skills	sketching	script	sufficient	week	literary	written_assignments	matter
Telugu	telugu	students_able	essential_vocabulary	facilities	end	short_stories	achieve	systematic	competence	reading_writing	conversation	goal	grammar	traditional	exposure	reading	view	present	hindu	india
Thai	thai	literacy	conversation	grade	thailand	reading_writing	language	instruction	native_speakers	reading	cultural	intermediate	end_semester	sentence	equivalent	elementary	continuing	school	essays	speech
Theater Dance & Perf Stds	theater	performance	practice	techniques	production	style	movements	development	beginning	one	theatrical	dance	fundamental	dramatic	art	cultural	participate	workshop	specific_attention	creative
Tibetan	buddhism	tibetan	intra	tibet	traditional	aesthetic	religion	development	ritual	comparative	modern	religious_national	history	argumentative	preservation	recent	regarding	world	diaspora	expression
Turkish	turkish	modern	elementary	intermediate	contemporary	literary	descriptions	arabic	also_discussion	society	present	variation	integrated	cultural	representative	certain	vary	political	century	usage
UGIS-UG Interdisc Studies	teaching	development	education	learning	practice	present	support	cultural	applied	processes	theory	historical	research	engagement	classroom	history	science	reading	writing	structure
Vietnamese	vietnamese	second_semester	conversation	intensive	end	drill	students_able	language	reading_simple_texts	vocabulary	colloquial	sentence	reading	expression	simple	activities	intermediate	syntax	speaking_writing	difficulty
Vision Science	program	limits	department	suggested	campus	across	berkeley	design	questions	small	close	development	information	sophomore	introductory	practice	research	intellectual	additional	human
Visual Studies	photography	studio	photography_art	visual	light	artificial	color	word_image	design	practice	architecture	performance	project	building	conceptual	structure	documentary	space	motion	create
Yiddish	yiddish	reading_writing_speaking	literature	elementary	epic	historical	recordings	century	european	two	film	period	four	attention	ability_understanding	political	modern	multicultural	exercises	interpretation
