# Supplementary material for: A university map of course knowledge
Source: PLoS One. 2020 Sep 30;15(9):e0233207. doi: 10.1371/journal.pone.0233207 (PMC7526902; doi:10.1371/journal.pone.0233207)
Supplement: S1 File — (ZIP) [file pone.0233207.s001.zip › vec2text_subjects_results_bias_0.75.tsv]

key	1	2	3	4	5	6	7	8	9	10	11	12	13	14	15	16	17	18	19	20
Aerospace Studies	air_forces	communication_skills	cadets	leadership_lab	customer_courtesies	afrotc	must	drill_ceremonies	physical_fitness	week_laboratory	mission	military	junior	office	proper	portion	capabilities	officership	leadership	maximize
African American Studies	african_american	african	black	america	cultural	american_society	social	themes	community	scholarly	racial	slavery	shape	mixed	african_american_life_cultural	political	freshman	history	race	people
American Studies	american	american_cultural	history	units_states	meaning	cultural	film	media	political	social	america	city	american_society	national	lives	depending	people	current	look	construction
Anthropology	anthropology	archaeology	prehistory	cultural	past	ethnography	society	methods	upon	prehistoric	human	archaeology_site	evolution	time	archaeology_america	materials	research	social	recordings	coverage
Arabic	arabic	vocabulary_building	rules	oriented	oral_present	islamic	intensive	reading	style	modern_standard	geographic	documentary	comprehensive	stylistic	extensive	elaboration	proficiency	formal_information	grammatical	usage
Architecture	architecture	building	design	studio	landscape	construction	energy	urban	environment	technology	create	acoustics	drawing	site	project	materials	structure	conditions	software	scale
Art Practice	lectures_demonstrations_introduce_students_techniques_vary_applications	art	critique	studio	space	artists	visual	photography	sculpture	drawing	ideas	digital	editing	content	video	assignments	color	project	practice	image
Asian American Studies	asian_american	asian_american_community	community	asian	domestic	historical_contemporary	contemporary	literature	writers	cultural	immigration	impact	political	ethnic	literary	traditional	national	labor	american	status
Asian Studies	asian	south_southeast_asia	asia	multiple_disciplines	china	appropriate_comparative_materials_including	chinese	east	bear	religion	brought	cultural	comparative	dynasty	course_focus_specific	political	early	song	reading_english	expression
Astronomy	astronomy	galaxies	stars	cosmology	black_holes	quasars	observation	solar_systems	planets	moons	general	physical	pulsars	cosmic	university	elements	several	atomic	properties	significant
Bengali	bengali	intermediate_level	basic_grammar	reading_simple	low	grade	speaking	end	year	acquire	introductory	dictionary	agree_upon	high	modern	authentic	institutions	aids	open	doctrine
Bioengineering	bioengineering	biomedical	protein	engineering	biology	biotechnology	devices	molecular_cellular	tissue	design	undergraduate	cell	quantitative	applied	biomechanics	review	senior	current	techniques	phenomena
Biology	biology	sponsor	lives	chemistry	plant_animal	physical_science	laboratory	physical	science	ecology_evolution	biology_science	chemical	methods	campus	elementary	ecology	measurement	accompany_lectures	laboratory_exercises	environmental
Buddhist Studies	buddhism	buddhist	ritual	religion	buddhist_traditional	religious_traditional	doctrine	imagination	traditional	japan	china	funerary	variety	asia	philosophical	zen	early	moving	placed	cultural
Business Admin-Undergrad	business	markets	emphasis_current_problems_research	management	pricing	enterprise	economic	finance	companies	cost	decision	strategies	strategic	firm	industrial	financial	corporate	framework	organization	capital
Catalan	catalan	previous	intensive	course_equivalent	language	intermediate	empirical	composition	latin_america	workshop	linguistic	sound	acoustics	exercises	film	phonetics	taught_spanish	grammatical	vary	spanish
Celtic Studies	celtic	welsh	modern_irish	irish	reading_english	mythology	coordinated	celts	celtic_language	reading	religion	christianity	cultural	nationalist	irish_literature	people	indo_european	selected_texts	literary	written
Chemical Engineering	chemical_engineering	chemical_processes	transport_processes	kinetics	engineering	separation	processes	fluid_mechanics	reactions	chemical	mass_transfer	thermodynamics	heat_mass_transfer	applications	laminar_turbulent_flow	technical	properties	fundamental	growth	equilibria
Chemistry	chemistry	spectroscopy	organization_chemistry	synthesis	compounds	chemical	reactions	physical_chemistry	applications	molecular	atomic	thermodynamics	applied	chemical_bonding	kinetics	fundamental	methods	laboratory	characterization	purification
Chicano Studies	chicano	latino	mexican	identity	historical	latin_america	contemporary	chicano_community	community	units_states	bilingualism	cultural	alternative	spanish	regional	latin_american	racial	immigration	present	literature
Chinese	chinese	china	mandarin	language	speakers	competence	themselves	supplement	reading	knowledge	modern_chinese	intercultural	values	cultural	level	literary	target	guide	intermediate	traditional
City & Regional Planning	urban	planning	city	regional	neighborhood	urban_planning	policy	city_planning	sustainability	challenges	environment	housing	metropolitan	decision_makers	development_countries	development	spatial	design	public	transport
Civil & Environmental Eng	engineering	transport	design	systems	structure	project	elements	equilibrium	construction	environmental	applications	stress	waste	stability	components	methods	energy	sustainability	analysis	soil
Classics	greek	roman	civil	bronze_age	monuments	ancient	bce	ancient_greek	ancient_greece	homer	english_translation	aeschylus	evidence	ancient_mediterranean	odyssey	classical	reading	cultural	early	vase
Cognitive Science	cognitive_science	mind	cognitive	linguistic	perception	memory	artificial_intelligent	imagery	neuroscience	psychology	consciousness	symbolic	language	human	brain	formal	computer_science	thinking	philosophy	vision
College Writing Programs	academic	english	writing	practice	improve	listening	vocabulary	reading	participate	university	help_students_improve	editing	argumentative	oral_communication	business	strategies	speaking	present	short	pronunciation
Comparative Literature	literature	reading	century	novel	drama	literary	fiction	period	writing	renaissance	western	authors	world	beginning	history	narrative	prose	historical	cultural	poetic
Computer Science	computer	algorithms	program_language	models	techniques	implementation	computer_science	control	design	networks	security	machine	generation	data	artificial_intelligent	codes	search	information	program	project
Creative Writing	tour	archive	portfolio	published	non_fiction	devoted	revision	wide_variety	workshop	fiction	contributions	british	independent	greater	new	artists	prose	era	writers	characters
Cuneiform	akkadian	cuneiform	cuneiform_texts	script	elementary	grammar	expected	egyptian	near_east	early	intermediate	along	discussion_section	reading	intensive_elementary	period	grammar_review	materials	middle	course_deals
Demography	demography	population_growth	demographic	population	economic	consequences	fertility	international	national	questions	gender	table	social	age	comparison	industrial	policy	interpretation	data	development
Design Innovation	technology	interface	team	today	web	project	thinking	user	find	design	human	engineering	robotics	share	computer	definition	enable	entrepreneurship	digital	vision
Development Studies	underdevelopment	geographic_areas	freshmen	topics_change_semester	third_world	third_world_countries	geography	world	multidisciplinary	political_economy	scope	population	appropriate_comparative_materials_including_major_research_project_required_well_class_present	economy	economic	unfamiliar	north	current_issues	labor	less
Dutch	dutch	netherlands	reading_discussion_english	amsterdam	cultural	acquire	spoken	oral_written	literary	colonial	post_war	grammar_vocabulary	history	vary	narrative	multicultural	trace	literature	expanded	film
Earth & Planetary Science	geological	earth	planets	atmosphere	geological_processes	environment	earth_science	tectonics	processes	distribution	physical	ocean	mass	integrated	rock	climate_change	water	soil	hands	dynamics
East Asian Languages	buddhism	china_japan	traditional	asia	religion	buddhist	east_asia	buddhist_traditional	east_asian	cultural	china	history	ritual	imagination	japan	early	narrative	doctrine	placed	time
East European Studies	intellectual	gender_race	international	necessary	italian	theorists	primarily	era	film	sessions	written	existing	whether	european	knowledge	start	conditions	safety	participate	view
Economics	economic	pricing	markets	economy	industrial_organization	financial	determinants	policy	income	valuation	theory	trade	seminar_paper_required	public_policy	size	uncertainty	econometric	firm	international	game_theory
Education	education	school	practice	learning	development	influence	context	people	diversity	engagement	race_ethnic	teaching	academic	historical	successful	community	foundations	social	ways	society
Egyptian	egyptian	middle	elementary	grammar	collection	emphasized	invention	instruction	recordings	two_units	period	written	ancient_egypt	characteristics	discussion_section	general	civil	dialect	empirical	art
Electrical Eng & Computer Sci	verification	platforms	field_programmable_gates_arrays	fpga	fpgas	peripheral	lab	components	routing	accelerated	eecs	quickly	hardware	cmos_devices	asics	risc	automation	caches	culminating	concurrently
Electrical Engineering	signal	applications	circuits	systems	linear	devices	feedback	detection	digital	optimization	control	filters	design	frequency_response	signal_processes	sensing	robotics	integrated_circuits	analysis	electrical_engineering
Energy and Resources	environmental	energy	climate_change	management	environment	water	global	ecology	biodiversity	policy	ecosystems	distribution	nature_resources	agriculture	solving	systems	sustainability	behind	planning	water_supply
Engineering	engineering	design	control	elements	computer	analysis	systems	physical	materials	flow	applications	structure	solutions	feedback	applied	mechanics	equations	fundamental	introduce	testing
English	english	literature	novel	topics_vary_semester_semester_students_consultation_department_announced_class_offered_well_before_beginning_semester	british	renaissance	milton	poetry	fiction	verse	drama	american	topics_may_vary_semester_semester	modes	period	narrative	writing	design_primarily	genres	may
Env Sci, Policy, & Mgmt	ecology	ecosystems	environmental	management	environment	biology	water	forest	agriculture	case_study	assessment	resources	field_trips	diversity	wildlife	scientific	organization	quality	methods	distribution
Environ Econ & Policy	economic	nature_resources	policy	agriculture	environmental	good	climate_change	international_trade	resources	markets	water_resources	firm	forest	external	remediation	management	trade	sustainability	international	case_study
Environmental Design	urban	city	landscape	environmental	building	architecture	design	built_environment	scale	drawing	environment	studio	sustainability	ideas	section	ecology	introduce	project	thinking	site
Environmental Sciences	environmental_science	environmental	research	environment	scientific	senior_seminar	biology	experimental_design	laboratory	conditions	physical	science	senior_thesis	pollution	thesis	teaching	introduce	disruption	management	field_trips
Ethnic Studies	racial	ethnic	race_ethnic	asian_american	america	units_states	community	race	native_american	contemporary	immigration	comparative	identity	migration	historical_perspective	political	mexican_american	chicano	theoretical_approaches	comparative_ethnic_study
Ethnic Studies Grad Group	instructor	community	social_justice	america	racial	slave	alternative	historical_perspective	throughout	migration	race	slavery	multicultural	emancipation	union	scholarly	directed	historical	representative	involved
Eurasian Studies	reading	literature	comprehensive	intellectual	literary	grammar	literary_texts	gender	written	composition	short_stories	fiction_poetry	order	european	language	national	society	representative	cultural	close
FPF-Anthropology	empact	prehistoric	fossil	molecular_evolution	prehistory	fulfilling	euro_american	hispanic	primate	attention	variables	native_american	genetics	western	intensive	modules	archaeology	intended	series	middle_east
FPF-Asian American Stds	settlement_patterns	immigration	comparative	asian_american	asian	subsequent	communist	man	cultural	interdisciplinary_perspective	calculus	comprehensive_introduction	late_century	listening_skills	etc	ocean	entry	saving	devoted	trajectories
FPF-Astronomy	available_department	synopses	extraterrestrial	pulsars	quasars	black_holes	galaxies	stars	additional_topics	astronomy	ocean	man	fossil	late_century	detailed	earth_science	accelerated	geological_processes	craft_writing	century_bce
FPF-Classics	contradictions	century_bce	ancient_mediterranean	western_civil	political_social_context	bronze_age	subsequent	western	english_translation	integrated	middle_east	trajectories	interdisciplinary_perspective	fire	listening_skills	craft_writing	saving	devoted	controversies	cultural
FPF-College Writing Pgm	expository_argumentative	course_satisfies	uc	first_half	concurrently	entry	revision	reading_composition	accelerated	curriculum	encounter	imagination	rhetoric_strategies	instruction_expository_writing_conjunction_reading_literature	training_writing_expository_prose	satisfies_first_half_reading_composition_required	texts_written	level	craft_writing	undergraduate
FPF-Earth & Planetary Sci	earth_science	geological_processes	ocean	man	craft_writing	argumentative_discourse	astronomy	saving	texts_written	black_holes	available_department	extraterrestrial	rhetoric_strategies	synopses	first_half	geological	quasars	variables	accelerated	judaism
FPF-English	instruction_expository_writing_conjunction_reading_literature	training_writing_expository_prose	craft_writing	reading_composition	texts_written	stimulated	western	ocean	built	argumentative_discourse	ethnic	though	semester_semester	rhetoric_strategies	immigration	close_reading_selected	earth_science	detailed	themes	astronomy
FPF-Env Sci, Pol, & Mgmt	croplands	wildland	rangeland	parks	nature_resources_management	fire	religious	nature_resources	forest	hispanic	western	man	basic_concepts	variables	preservation	earth_science	cultural	saving	geometry	students_introduce
FPF-Ethnic Studies	intragroup	african_american_latino	asian_american_native_american	arrived	salient	though	racial_ethnic_group	class_gender	also_address	late_century	immigration	saving	variables	ethnic_group	western	fire	ocean	biota	features	basic_concepts
FPF-Film	texts_written	argumentative_discourse	close_reading_selected	rhetoric_strategies	craft_writing	satisfies_first_half_reading_composition_required	hispanic	reading_writing	imagination	rhetoric	accelerated	representative	native_american	rational	entry	revision	first_half	critical_thinking	series	instructor
FPF-Gender & Womens Stds	gender_women_study	within_context	depending_instructor	intersection	fulfilling	transnational	racial	world	craft_writing	sexuality	earth	western	culminating	undergraduate	gender	view	subsequent	native_american	curriculum	geological_processes
FPF-Geography	physical_geography	biota	saving	ocean	geography	confront	nature_resources_management	oscillations	earth_science	devoted	contradictions	critical_thinking	accelerated	trajectories	week_seminar	rhetoric	stimulated	craft_writing	interdisciplinary_perspective	english_translation
FPF-History	key_concepts	native_american	craft_writing	interdisciplinary_perspective	salient	enter	devoted	trajectories	transformation	series	extraterrestrial	though	immigration	also_address	asian	american_society	pulsars	scholarly	comprehensive_introduction	etc
FPF-History of Art	craft_writing	political_social_context	culminating	texts_written	astronomy	bronze_age	english_translation	argumentative_discourse	western	shifting	world	prehistory	revision	earth_science	etc	intended	instruction_expository_writing_conjunction_reading_literature	issues_surrounding	close_reading_selected	development
FPF-Integrative Biology	native_american	craft_writing	interdisciplinary_perspective	prehistory	fulfilling	western	astronomy	comprehensive_introduction	attention	public_speaking	stars	revision	shifting	etc	galaxies	variables	ocean	hispanic	trajectories	euro_american
FPF-Legal Studies	fulfilling_second_half_reading_composition_required	reading_composition_connection	legal_institutions	revision	argumentative	culminating	actors	legal	controversies	argumentative_writing	essays	series	content	craft_writing	students_whose	comparative	research_paper	instruction_expository_writing_conjunction_reading_literature	major_prospective_major	stimulated
FPF-Letters & Science	ultimately_goal	rationale	freshmen	berkeley	liberal_art	topics_vary_department_department_semester_semester	fifteen	department_department_semester_semester	provide_introduction	freshman	enter	program	topics_may_vary	would_like	division	pursue	benefit	intellectual_topics_faculty_member_small_seminar_setting_freshman_seminar_offered_campus_department	differential_integrated	sequence_intended_major
FPF-Linguistics	nonstandard	monolingualism	retention	creoles	pidgins	pluralism	issues_surrounding	vs	loss	shifting	ethnic	berkeley	asia	fulfilling	societal	spanish	native_american	linguistic	craft_writing	renewable
FPF-Mathematics	exponential_logarithmic_function	calculus	sequence_intended_major	variables	complex_number	polynomial	binomial	rational	induction	oscillations	fundamental_theorem	trigonometry	maxima	minima	integrated	sequence	second_order	trigonometric	geometry	precalculus
FPF-Middle Eastern Stds	middle_east	disciplinary_perspective	trajectories	middle_eastern_study	preferences_given	turks	arabic	week_seminar	admission	interdisciplinary_perspective	turkey	middle_eastern	israel	judaism	major_prospective_major	north	israeli	iran	comprehensive_introduction	fulfilling
FPF-Molecular & Cell Bio	cell_membrane	gastrointestinal_physiology	nerve	respiratory	renal	endocrinology	muscle	human_physiology	cardiovascular	cell_biology	comprehensive_introduction	training_writing_expository_prose	metabolic	reproduction	particular	instruction_expository_writing_conjunction_reading_literature	devoted	view	series	settlement_patterns
FPF-Music	listening_skills	western_music	devoted	western	though	craft_writing	basic_concepts	variables	music	continuing	oscillations	etc	hispanic	principal	also_address	accelerated	calculus	built	wildland	general
FPF-Philosophy	major_prospective_major	moral	rhetoric	training_writing_expository_prose	craft_writing	devoted	social_justice	features	creative	attention	trajectories	instruction_expository_writing_conjunction_reading_literature	interdisciplinary_perspective	israel	variables	intended	stimulated	racial	western	fulfilling
FPF-Political Science	communist	course_deals	third_world	face	political	five	israel	trajectories	comparative	interdisciplinary_perspective	middle_east	fulfilling	western	intended	legal_institutions	religious	native_american	units_states	settlement_patterns	bronze_age
FPF-Psychology	general	variables	craft_writing	rangeland	instruction_expository_writing_conjunction_reading_literature	training_writing_expository_prose	sequence_intended_major	stars	differential_integrated	pulsars	quasars	muscle	galaxies	enter	earth_science	physical_science	black_holes	nature_resources_management	argumentative_discourse	exponential_logarithmic_function
FPF-Rhetoric	craft_writing	texts_written	public_speaking	close_reading_selected	rhetoric_strategies	reading_writing	rhetoric	interdisciplinary_perspective	controversies	argumentative_discourse	training_writing_expository_prose	themes	argumentative_writing	instruction_expository_writing_conjunction_reading_literature	revision	stimulated	immigration	etc	native_american	major_prospective_major
FPF-Sociology	chicano_latino_european_american	shall	african_american_asian_american	key_concepts	ethnic_group	native_american	built	enter	american_cultural	social_movements	american_society	devoted	hispanic	three	students_introduce	features	rangeland	race	euro_american	croplands
FPF-Statistics	intervals	binomial	normal	regression	location	spread	standard	depending_instructor	probability	sequence	significant	variables	ancient_mediterranean	interest	salient	western_civil	contradictions	approximately	class_gender	intended
Filipino	filipino	audio	comprehensive	go	training	proficiency	integrated_part	introductory	essential_vocabulary	guidelines	least	reading_writing	national	high_level	enable_students	actfl	speaking_listening	choosing	sentence	vocabulary
Film	film	narrative	cinema	craft_writing	moving_image	visual	avant_garde	master	digital_media	editing	creative	create	stories	documentary_film	examples	sound	regular	modes	genres	video
French	french	french_literature	literature	regime	middle_age	french_french	eighteenth_century	authors	literary_texts	ancien	history	century	baroque	language	subsequent	novel	civil	roman	development	reactions
Gender & Womens Studies	sexuality	women	gender	transnational	feminist	race_ethnic	engagement	gender_women_study	design_provide_students_opportunity_work	postcolonial	gender_race	race	investigation	particular	labor	conventions	cultural	identity	feminist_theory	social
Geography	geography	global	patterns	california	regional	environment	geographic	landscape	economy	agriculture	resources	formation	climate_change	north	urban	environmental	world	processes	earth	states
German	german	germany	literary	film	german_language	linguistic	language	stylistic	cultural	knowledge	reading	familiar	literary_texts	expanded	close	literature	modern	modern_german	historical	century
Global Poverty & Practice	undertake	topics_change_semester	students_expose	proposal	basic_skills	participate	global	preparation	services	scope	pragmatics	development	framework	ethical	practice	knowledge	today	response	week	review
Greek	greek	homer	attic	review_grammar	prose	plato	greek_tragedy	beginner	formerly	odyssey	latin	lysias	reading	anyone	elementary	prose_poetry	sight_reading	drill	authors	iliad
Health & Medical Sciences	quotidian	med	humanistic	historical_contemporary_perspective	dying	invited	death	dilemmas	clinical	pre	seeks	broad	prominent	confront	end	deep	ethical_issues	know	medicine	age
Hebrew	hebrew	modern_hebrew	elementary	intermediate	grammar_review	vocabulary_building	subject	memory	close_reading_selected	knowledge	speaking	middle_eastern	israeli	literary	themselves	design	oriented	full	reading	middle_east
Hindi-Urdu	grammar	urdu	indian	short_stories	reading_writing_speaking	language_skills	idioms	introductory	intermediate	exercises	spoken	reading	proficiency	conversation	style	enable	language	hindi	representative	reinforced
History	history	modern	century	empirical	european	europe	political	war	revolution	emerging	end	cultural	great	world	since	rise	present	struggle	power	social
History of Art	art	painting	artists	century	art_architecture	visual	see	history	period	genres	photography	traditional	outside	concentration	visual_art	architecture	western	visual_cultural	europe	assignments
Industrial Eng & Ops Rsch	start	industrial	management	operations	strategic	business	design	engineering	technical	reliability	inventory	models	team	production	optimization	technology	services	control	simulation	risk
Information	technology	security	information	web	networks	design	internet	privacy	case_study	digital	management	business	high_level	generation	computer	interviews	database	services	objective	learning
Integrative Biology	biology	laboratory	diversity	evolution	human	genetics	physiology	life	morphology	plant	vertebrate	evolutionary	animal	species	ecology	variation	basis	adaptation	history	nature
Interdisciplinary Studies	interdisciplinary	social	industrial	social_science	international	technology	global	interplay	cultural	society	built	economic	whether	time	variety	weber	world	term	human	dominant
International & Area Stds	global	development	international	economic	poverty	organization	research	theory	political_economy	international_areas_study	practice	scope	knowledge	present	services	policy	social_science	recent	impact	political
Italian Studies	italian	non_fiction	representative	basic_grammar	grammar	composition	reading	literature	written	european	genres	grammatical	fulfilling	italy	drama	history	dante	present_day	beginner	development
Japanese	japanese	japan	japanese_literature	expression	early	acquire	kanji	language	order	literary	linguistic	traditional	course_equivalent	aesthetic	translation	vernacular	characters	overall	century	grammar
Jewish Studies	jewish_study	jewish	modern_period	course_focus_specific	jews	major_themes	term_paper	website	updated	instructor	chapter	one_two	embraces	hebrew	combination_lectures	consultation	subject	eight	minority	legacy
Journalism	making	intellectual	journalists	political	american	come	events	become	meaning	cultural	themselves	ways	important	us	industrial	berkeley	gathering	news	employment	act
Khmer	khmer	cambodia	roadside	signs	cambodian	non_native_speakers	everyday	tales	native_speakers	students_gain	folk	memorization	spoken	exchange	survival	intermediate	talk	patterns	letters	maintain
Korean	korean	korea	korean_literature	modern_korean	proficiency	fiction_poetry	expression	reading_english	reading_writing	acquisition	intermediate	narrative	level	high	cultural	students_whose	vocabulary	close_reading	speaking_reading_writing	film
LGBT Studies	queer	sexuality	mutual	ways_see	representation	modern_period	feminist	conventions	sexuality_identity	film_television	investigation	design_provide_students_opportunity_work	particular	cultural	consider	transnational	vary	social	normative	gender
Landscape Arch & Env Plan	landscape	studio	parks	landscape_architecture	design	scale	open_space	environmental	vegetation	bay_areas	planning	environment	spatial	garden	urban	recreation	sustainability	technical	typically	graphics
Latin	latin	cicero	greek	caesar	latin_prose	vergil	prose	review_grammar	sallust	prose_poetry	beginner	homer	republican	ad	authors	lyric	reading	grammar_vocabulary	horace	formerly
Latin American Studies	latin_american_study	latin_america	regional	course_focus_specific	content	concludes	latin_american	topics_change_semester	cross_listed	course_design_accommodate_cross_listed_course_offered_department_content_applications	present	countries	alternative	contemporary	political_economic	global	intensive	policy	emphasized	development
Legal Studies	law	legal	constitutional	courts	legal_institutions	justice	rights	institutions	equal	government	american_legal	case	social	lawyers	reform	crime	administration	punishment	moral	common
Letters & Science	world	thinking	series	human	cultural	ways	making	come	today	learning	us	particular	term	development	historical	science	ideas	questions	history	practice
Linguistics	linguistic	language	semantics	conceptual	word	speech	sociolinguistic	etc	particular	sound	phonetics_phonology	general	perception	cognitive	human	metaphor	structure	acoustics	investigation	phonology
Malay/Indonesian	indonesian	communication_skills	competence	reading_drawn	mastery	essential_vocabulary	lexical	problems_arise	grade	grammar	explore_variety	newspaper	grammatical	achieve	exercises	conversation	oral_written	leading	systematic	journalism
Materials Science & Eng	microstructure	properties	materials	polymers	solid	mechanics	diffusion	characterization	electronic	bulk	semiconductor	devices	thin_film	growth	chemical	metal	engineering	optical	mechanics_properties	ion
Mathematics	mathematical	algebra	theorem	calculus	function	theory	geometry	equations	applications	integrated	methods	combinatorics	number	space	matrix	dimensional	additional_topics	linear	analytical	analysis
Mechanical Engineering	engineering	mechanics	stability	systems	design	equations	components	solid	applications	elastic	linear	phenomena	mechanics_engineering	synthesis	materials	fluid_mechanics	manufacturing_processes	load	sensors	deformation
Media Studies	media	new_media	television	advertising	consumer	everyday	audiences	employment	news	journalists	popular_cultural	industrial	film	theoretical	investigation	recordings	commercial	better	care	reception
Middle Eastern Studies	middle_east	arabic	middle_eastern_study	turkey	iran	israel	political	world	collection	present	historical	middle_eastern	within_context	national	religious	sources	theory	development	islamic	cultural
Military Affairs	military	leadership	commissioning	cadets	officership	defense	arms	duties	training	primary_focus	case_study	evolution	management	level	integrated	activities	knowledge	communication_skills	preparation	justice
Military Science	army	leadership	officership	tactics	doctrine	military	decision_making	units	face	office	values_ethical	profession	team	ethical	commissioning	survival	oral_written_communication	ad	challenges	applied
Molecular & Cell Biology	genetics	biology	function	dna	cell	laboratory	membrane	gene	cell_biology	disease	general	cellular	structure_function	mechanics	human	emphasized	medicine	physiology	cancer	regulation
Music	music	ensemble	performance	composers	western_music	instrumentation	musicianship	listening	repertoire	voices	jazz	choral	composition	analytical	keyboard	style	university	solo	exercises	instruction
Native American Studies	native_american	indian	tribal	native	units_states	contemporary	historical	people	cultural	racial	american_indian	written_oral_traditional	indigenous_people	influence	community	history	identity	central	america	race
Natural Resources	topics_may_vary	berkeley	program	department_department_semester_semester	management	freshmen	environmental	small	crucial	week	fifteen	freshman	quality	offered	contact	physical	campus	department	design	central
Naval Science	naval	ship	navigation	leadership	ii	procedures	cycle	operations	employment	ethical	position	damage	aids	sea	forces	celestial	various_aspects	fixed	electronic	resolution
Near Eastern Studies	islamic	ancient	religious	iran	religion	period	reading	history	middle_east	civil	persian	historical	classical	cultural	thematic	world	israel	outline	time	near_east
Neuroscience	neurophysiology	neurobiology	neurological	sensory	disease	neuroanatomy	neuroscience	physiology	excitation	plastic	risk_factors	alzheimer	cellular	neurodegenerative	ion_channel	neurochemistry	medicine	receptor	epidemiology	pathology
New Media	digital	design	practice	new_media	light	production	investigation	foundations	studio	etc	techniques	visual	concerns	development	processes	expression	tools	new	create	making
Nuclear Engineering	nuclear	radiation	fission	nuclear_engineering	radioactive	safety	fusion	neutron	reactor	calculations	diffusion	heat	nuclear_reactor	instrumentation	fuel	atomic	thermal	nuclear_reactions	measurement	reactions
Nutritional Science & Tox	nutrition	food	disease	storage	laboratory	preparation	experimental	metabolic	nutrient	treatment	components	safe	techniques	research	diet	toxic	cardiovascular	chemical_physical	pharmacology	medical
Optometry	suggested	health_care_delivery	department	crucial	across	regular	cataract	hypertensive	close	lazy	myopia	limits	treatment_prevention	diabetes	sight	campus	contact	series	sophomore	burning
Peace & Conflict Studies	peace	conflict_resolution	social_justice	human_rights	conflict	peace_conflict_study	theory	global	mediation	development	practice	international_human_rights	intervention	research	seminal	international	collection	institutions	students_become_familiar	thought
Persian	persian	literary_texts	classical	speaking	vocabulary_building	comprehensive	speaking_comprehensive	reading	intermediate	language_skills	modern	challenges	intensive	persian_literature	style	short	vocabulary	deals	clips	genres
Philosophy	philosophy	philosophical	logic	metaphysics	kant	reasoning	central	philosophical_texts	possible_topics_including	possible	nature	plato_aristotle	moral	theory	truth	locked	deals	obligations	content_vary_occasion_occasion	plato
Physical Education	students_consultation_online_scheduled_class_semester_determinants_particular_activities_available	physical	sports	development	human	activities	analysis	training	techniques	systems	environment	identify	organization	practice	any	design	composition	continuing	learning	diversity
Physics	physical	quantum_mechanics	quantum	optical	atomic	waves	equations	applications	radiation	particle	tensor	announced	electromagnetic	theory	dynamics	nuclear	methods	basis	measurement	diffraction
Plant Biology	biology	molecular	plant	genetics	microbial	general	biochemical	diversity	dna	mechanics	laboratory	especially	emphasized	organization	response	ecology	methods	biotechnology	structure_function	illustrate
Political Economy	political_economy	industrial_society	economic	economic_growth	decline	international	social_science	national	rise	topics_change_semester	countries	theory	political	institutions	marx	fragmented	economy	international_areas_study	political_economic	government
Political Science	web_site	political	international_related	democratic	institutions	government	american	states	national	comparative	parties	look	contemporary	movements	democracy	elective	intellectual	theory	political_thought	conflict
Portuguese	portuguese	beginning	brazilian	century	grammatical_structure	poetry_fiction	brazil	present	regional	latin_american	previous	literature	key_themes	offered	workshop	native_speakers	elementary	development	reading	language
Psychology	psychology	cognitive	emotional	behavior	disorders	personal	processes	learning	brain	perceptual	neural	motivation	perception	neuroscience	theory	social	mental	treatment	developmental	physiology
Public Health	health	public_health	disease	human	prevention	population	program	epidemiology	medicine	organization	community	development	applied	control	response	health_care	intervention	aids	among	preparation
Public Policy	public_policy	policy	government	case	economic	policy_making	regulation	public	social_science	political	especially	graduate_level	institutions	employment	economy	development	political_science	debates	poverty	management
Punjabi	punjabi	reading_writing_speaking	script	reading_writing_skills	gurmukhi	quizzes	mastery	elderly	grammatical_structure	midterm_final	achieve	exercises	voices	fluently	essential_vocabulary	review_grammar	introductory	formal_information	final	start
Religious Studies	religion	religious	christianity	traditional	western	reading	civil	ritual	ancient	cultural	history	literary	doctrine	world	historical	religious_beliefs	intellectual	european	chronological	early
Rhetoric	rhetoric	discourse	themes	argumentative	theorists	legal	consideration	narrative	autobiography	political	theory	fiction	social	contemporary	modes	philosophy	figures	might	treated	categories
Russian	russian	elementary	representative	small	core	connection	knowledge	beginner	today	scientific	challenges	come	oral_written	events	key	freshmen	reasoning	national_states	particular	cycle
Sanskrit	sanskrit	grammar	elements	epic	reading	language	practice	mythology	thematic	hinduism	elementary	doctrine	religious	grade	conversation	myth	week	treated	islamic	legacy
Scandinavian	reading_discussion_english	scandinavian	communication_competence	cultural_context	basic_elements	spoken_written	within	language	acquire	folklore	development	beginning	finnish	scandinavia	oral_written	assignments	representative	cultural	reading	written
Science & Tech Studies	sts	key_concepts	fact	science_technology	embedded	understood	science	geography	scientific	technology	want	reveal	drawing_upon	construction	possible	interplay	trace	mind	share	around
Slavic Languages & Lit	russian	slavic	reading	literature	russia	development	cultural	literary	european	russian_literature	principal	beginning	language	extensive	eighteenth_century	treated	knowledge	writers	beginner	film
Social Welfare	community	social_services	care	intervention	social_welfare	social	personal	practice	policy	social_justice	diversity	response	family	factors	causes	ethical	profession	psychology	legal	prevention
Sociology	sociological	social	inequality	social_change	institutions	family	trends	comparative_perspective	society	thought	organization	dominant	within	consist	allow_students	theory	address	associated	present_day	behavior
South & SE Asian Studies	suggested	reading	regular	across	literature	introductory	essays	limits	notions	southeast_asia	traditional	ritual	intellectual	religion	cultural	close	asia	crucial	practice	complex
South Asian	india	indian	religious	hindu	islamic	hinduism	literary	modern	reading	south_asia	chronological	religion	literature	mythology	indian_subcontinent	muslim	translation	attention_paid	civil	early
Southeast Asian	thailand	southeast_asia	burma	philippines	indonesia	vietnam	asia	colonial	countries	regional	southeast_asian	impact	conversation	poetry	translation	modern	literature	novel_short	history	society
Spanish	spanish	taught_spanish	serve	writing	composition	reading	language	goal	hispanic_literature	spanish_language	formal	historical	continuing	cultural	present	literature	identity	bilingualism	beginning	structure
Statistics	estimation	statistical	probability_statistical	data	probability	computer	regression	random	models	graphics	theory	variables	applications	analysis	discrete	testing	standard	program	measurement	random_variables
Tagalog	tagalog	reading_writing	film_video	integrated_part	least	systematic	actfl	essential_vocabulary	idiomatic	enable_students	modern_standard	guidelines	speaking_listening	audio	high_level	supplement	sentence	increasing	instruction	intermediate
Tamil	tamil	short_stories	spoken	also_given	sufficient	devoted	mythology	poems	language_skills	reading_simple_texts	village	script	sketching	literary_texts	week	matter	suggested	dramatic	grammar	written_assignments
Telugu	telugu	students_able	essential_vocabulary	facilities	achieve	short_stories	competence	end	systematic	conversation	reading_writing	grammar	goal	traditional	reading	india	exposure	introductory	ability	acquaint_students
Thai	thai	literacy	thailand	native_speakers	conversation	end_semester	grade	reading_writing	instruction	watch	sentence	equivalent	language	increasing	speech	intermediate	grammar	school	end	values
Theater Dance & Perf Stds	theater	performance	production	dance	style	techniques	movements	theatrical	practice	theatre	video	beginning	drama	dramatic	one	fundamental	hours	act	department	workshop
Tibetan	tibetan	tibet	ritual	buddhist	tibetan_buddhist	tibetan_buddhism	buddhism	imagination	doctrine	traditional	meditation	creation	colonial	funerary	recent	course_seeks	dream	religion	comparative	aesthetic
Turkish	turkish	elementary	modern	intermediate	religious	society	usage	arabic	islamic	middle_east	together	year	literary	also_discussion	also_examine	scholarly	knowledge	man	possess	minority
UGIS-UG Interdisc Studies	teaching	learning	classroom	development	education	participate	support	practice	lessons	present	applied	science	history	cultural	engagement	school	placed	historical	activities	social
Vietnamese	vietnamese	second_semester	drill	students_able	conversation	intensive	reading_simple_texts	colloquial	end	simple	ordinary	sentence	moderate	rules	auditory	syntax	difficulty	patterns	cursory	legacy
Vision Science	suggested	department	program	limits	campus	across	sophomore	crucial	close	berkeley	small	intellectual	freshmen	teaching	offered	probability_statistical	brain	practice	enhance	university
Visual Studies	photography	photography_art	light	studio	artificial	word_image	visual	color	documentary	section	architecture	building	create	project	meaning	motion	spatial	drawing	space	freehand_drawing
Yiddish	yiddish	reading_writing_speaking	historical	literature	attention	israeli	elementary	political	authentic	epic	european_context	language	cultural	four	film	middle_eastern	recordings	multicultural	beginning	regular
