# Supplementary material for: A university map of course knowledge
Source: PLoS One. 2020 Sep 30;15(9):e0233207. doi: 10.1371/journal.pone.0233207 (PMC7526902; doi:10.1371/journal.pone.0233207)
Supplement: S1 File — (ZIP) [file pone.0233207.s001.zip › vec2text_subjects_results_bias_1.tsv]

key	1	2	3	4	5	6	7	8	9	10	11	12	13	14	15	16	17	18	19	20
Aerospace Studies	air_forces	cadets	afrotc	leadership_lab	customer_courtesies	communication_skills	must	drill_ceremonies	physical_fitness	week_laboratory	junior	mission	proper	military	office	portion	officership	capabilities	maximize	cadre
African American Studies	african_american	african	black	african_american_life_cultural	american_society	slavery	mexican_american	america	civil_rights_movements	scholarly	freshman	mixed	racial	race_class_gender	sophmore	themes	race	community	africa	individual_collection
American Studies	american	american_cultural	meaning	units_states	american_society	depending	media	america	film	history	multicultural	city	us	cultural	lives	san_francisco	simultaneously	debates	social_movements	white
Anthropology	anthropology	archaeology	prehistory	ethnography	archaeology_america	archaeology_site	prehistoric	past	upon	focus_upon	social_cultural_anthropology	archaeologists	primate	coverage	artifacts	ethnographic	excavation	current_issues	encounter	vary
Arabic	arabic	vocabulary_building	oriented	rules	modern_standard	oral_present	islamic	documentary	geographic	stylistic	intensive	elaboration	formal_information	comprehensive	usage	style	grammatical	corresponding	students_encouraged	extensive
Architecture	architecture	building	studio	landscape	acoustics	internship	energy	architect	design	current_offered_see_department_website	construction	site	software	climate	urban	create	drawing	realization	concrete	hands_experience
Art Practice	lectures_demonstrations_introduce_students_techniques_vary_applications	critique	studio	sculpture	art	photography	space	editing	artists	color	visual	drawing	content	ideas	digital	video	medium	screening	print	visual_art
Asian American Studies	asian_american	asian_american_community	asian	domestic	historical_contemporary	community	settlement_patterns	writers	status	immigration	foreign	labor	social_political_economic	subgroups	migration	ethnic	contemporary	race_ethnic	colonial	thematic
Asian Studies	south_southeast_asia	asian	multiple_disciplines	appropriate_comparative_materials_including	asia	china	east	bear	chinese	dynasty	brought	course_focus_specific	religion	song	reading_english	premodern	comparative	buddhism	early	current_issues
Astronomy	astronomy	galaxies	stars	cosmology	black_holes	quasars	moons	solar_systems	pulsars	cosmic	planets	observation	astrophysics	rings	university	general	atomic	sun	distance	orbital
Bengali	bengali	intermediate_level	basic_grammar	reading_simple	low	grade	speaking	end	year	acquire	agree_upon	introductory	dictionary	high	mutual	authentic	doctrine	aids	open	rather
Bioengineering	bioengineering	biomedical	protein	biotechnology	molecular_cellular	tissue	devices	engineering	biomechanics	biology	length_scale	senior	nanoscale	cell	manner	biophysical	quantitative	dna	clinical	nature_synthetic
Biology	sponsor	biology	plant_animal	physical_science	accompany_lectures	ecology_evolution	lives	intended_students_major_biology_science	must_take	chemistry	biology_science	botanical_garden	laboratory_exercises	organometallic	organismal	assumed	mass_spectrometry	chemical	campus	scope
Buddhist Studies	buddhism	buddhist	buddhist_traditional	ritual	religious_traditional	doctrine	religion	funerary	zen	imagination	japan	tibetan	asia	china	hermeneutics	scriptures	traditional	philosophical	moving	variety
Business Admin-Undergrad	business	emphasis_current_problems_research	markets	enterprise	companies	pricing	strategic	finance	firm	cost	decision	corporate	management	financial	capital	decision_making	competition	economic	strategies	framework
Catalan	catalan	previous	intensive	course_equivalent	empirical	latin_america	taught_spanish	intermediate	phonetics	acoustics	composition	sound	elsewhere	language	workshop	dialectology	grammatical	exercises	linguistic	special_emphasis_placed
Celtic Studies	celtic	welsh	modern_irish	irish	reading_english	celts	celtic_language	mythology	coordinated	irish_literature	indo_european	nationalist	selected_texts	christianity	chronicles	folklore	literature_middle_age	religion	medieval	would
Chemical Engineering	chemical_engineering	chemical_processes	transport_processes	kinetics	separation	mass_transfer	heat_mass_transfer	fluid_mechanics	laminar_turbulent_flow	reactions	engineering	thermodynamics	chemical	processes	rate	transport_phenomena	electrochemical	equilibria	throughout_course	coefficients
Chemistry	chemistry	spectroscopy	organization_chemistry	compounds	synthesis	physical_chemistry	reactions	chemical	molecular	chemical_bonding	atomic	thermodynamics	kinetics	purification	synthetic	physical_chemical	applications	inorganic	reactive	characterization
Chicano Studies	chicano	latino	mexican	chicano_community	latin_america	bilingualism	identity	latin_american	southwest	mexican_american	alternative	spanish	racial	chicana	historical	community	latin_american_study	units_states	spanish_language	american_society
Chinese	chinese	china	mandarin	modern_chinese	speakers	intercultural	themselves	supplement	competence	target	textual	raised	language	guide	premodern	values	vernacular	knowledge	articles	pre_modern
City & Regional Planning	urban	planning	city	urban_planning	neighborhood	city_planning	decision_makers	metropolitan	development_countries	regional	housing	planners	residential	sustainability	spatial	challenges	issues_confront	policy	equity	typically
Civil & Environmental Eng	transport	engineering	equilibrium	series_lectures	waste	project_management	hydraulic	civil_engineering	stability	criteria	elements	soil	efficiency	steel	scheduled	civil_environmental_engineering	timber	dams	uncertainty	components
Classics	greek	roman	bronze_age	ancient_greek	ancient_greece	monuments	bce	civil	homer	aeschylus	ancient_mediterranean	ancient	english_translation	odyssey	vase	sophocles	euripides	plato_aristotle	political_social_context	greece_rome
Cognitive Science	cognitive_science	mind	cognitive	artificial_intelligent	imagery	consciousness	perception	symbolic	neuroscience	memory	linguistic	psychology	computer_science	neural_networks	brain	semantics	vision	bring	formal	remembering
College Writing Programs	academic	english	listening	improve	help_students_improve	writing	oral_communication	vocabulary	editing	pronunciation	craft	journalism	english_second_language_english_specific_purpose	argumentative	university	short	participate	practice	video	interest
Comparative Literature	literature	drama	novel	renaissance	fiction	reading	masterpieces	poetic	century	western	literary	introduction_literary_forms_forms	prose	authors	period	literary_texts	narrative	twentieth_century	poetry	connection
Computer Science	computer	algorithms	program_language	computer_science	artificial_intelligent	machine	implementation	search	security	robotics	codes	neural_networks	networks	models	objective_oriented	generation	arrays	handling	privacy	techniques
Creative Writing	tour	portfolio	archive	published	non_fiction	devoted	revision	wide_variety	british	workshop	contributions	fiction	independent	greater	era	prose	screening	characters	writers	artists
Cuneiform	akkadian	cuneiform	cuneiform_texts	script	elementary	grammar	egyptian	near_east	expected	intensive_elementary	discussion_section	along	middle	grammar_review	early	formerly	intermediate	israel	ancient_egypt	professor
Demography	demography	population_growth	demographic	fertility	consequences	population	table	economic	constant	comparison	pyramid	gender	substantial	international	social_change	national	age	social_science	questions	location
Design Innovation	interface	user	technology	web	team	robotics	share	find	today	thinking	team_based	entrepreneurship	definition	enable	vision	project	recognize	engineering	non_major	digital
Development Studies	underdevelopment	geographic_areas	topics_change_semester	third_world_countries	third_world	freshmen	appropriate_comparative_materials_including_major_research_project_required_well_class_present	multidisciplinary	geography	unfamiliar	scope	political_economy	prerequisite_upper_division	less	north	population	current_issues	south	world	economy
Dutch	dutch	netherlands	amsterdam	reading_discussion_english	post_war	oral_written	spoken	grammar_vocabulary	lowlands	acquire	colonial	conversation_composition	island	cultural	literary	radio	multicultural	trace	difficult	vary
Earth & Planetary Science	geological	earth	earth_science	geological_processes	planets	atmosphere	tectonics	rock	plate_tectonics	earth_planetary_science	mass	ocean	mineral	planetary	soil	climate_change	cycle	water	distribution	date
East Asian Languages	buddhism	china_japan	buddhist_traditional	buddhist	asia	east_asia	east_asian	religion	ritual	china	religious_traditional	traditional	doctrine	imagination	japan	notions	early	travel	course_focus_specific	china_japan_korea
East European Studies	gender_race	intellectual	italian	necessary	theorists	primarily	geopolitical	international	era	sessions	safety	existing	start	whether	middle_age	written	film	simulation	european	paraphrase
Economics	economic	industrial_organization	seminar_paper_required	pricing	econometric	valuation	financial	receive_credit_course	income	monetary	size	linear_regression_models	game_theory	uncertainty	firm	boom	economy	markets	economic_growth	asset
Education	education	school	teachers	children	academic	successful	race_ethnic	learning	influence	curriculum	engagement	practice	people	teaching_learning	foundations	beyond	context	sociocultural	teaching	bilingualism
Egyptian	egyptian	middle	grammar	elementary	collection	invention	emphasized	two_units	ancient_egypt	recordings	instruction	written	dialect	period	civil	characteristics	discussion_section	course_deals	hearst_museum	jordan
Electrical Eng & Computer Sci	verification	platforms	field_programmable_gates_arrays	fpgas	fpga	peripheral	asics	risc	caches	eecs	hardware	cmos_devices	routing	lab	accelerated	quickly	must_enrollment	automation	lab_exercises	partitioning
Electrical Engineering	signal	circuits	filters	feedback	detection	frequency_response	linear	devices	signal_processes	electrical_engineering	optimization	robotics	operations_amplifiers	sensing	integrated_circuits	digital	feedback_control	amplifiers	applications	control
Energy and Resources	environmental	climate_change	energy	management	water	biodiversity	environment	behind	water_supply	solving	nature_resources	global	ecology	ecosystems	agriculture	distribution	sustainability	hydrology_cycle	policy	environmental_impact
Engineering	engineering	flow	elements	feedback	control	computer	manufacturing	solutions	manufacturing_processes	three_dimensional	equations	physical	design	matlab	fabrication	materials	plane	testing	thermodynamics	mechanics_engineering
English	topics_vary_semester_semester_students_consultation_department_announced_class_offered_well_before_beginning_semester	english	novel	british	milton	literature	renaissance	verse	topics_may_vary_semester_semester	fiction	drama	poetry	shakespeare	continental	modes	exposition	nonfiction	english_language	design_primarily	before
Env Sci, Policy, & Mgmt	ecology	ecosystems	environmental	forest	wildlife	water	management	fisheries	agriculture	restoration	field_trips	assessment	biodiversity	environment	resources	case_study	biology	tropical	quality	scientific
Environ Econ & Policy	nature_resources	water_resources	international_trade	economic	agriculture	good	remediation	firm	climate_change	policy	external	rent	markets	nonrenewable	environmental	consumption	incentives	industrial_organization	resources	forest
Environmental Design	urban	city	built_environment	landscape	building	architecture	environmental	city_planning	scale	drawing	studio	sustainability	section	climate	urban_planning	ideas	architecture_landscape_architecture	environment	design	digital_media
Environmental Sciences	environmental_science	senior_seminar	experimental_design	environmental	senior_thesis	scientific	disruption	environment	research	pollution	skills_necessary	social_scientists	statement	biology	thesis	laboratory	prerequisite	conditions	field_trips	quantitative
Ethnic Studies	racial	race_ethnic	ethnic	asian_american	america	comparative_ethnic_study	race	historical_perspective	mexican_american	units_states	native_american	community	migration	chicano	theoretical_approaches	racial_ethnic	immigration	proseminar	chicano_study	latin_american_study
Ethnic Studies Grad Group	instructor	social_justice	slave	america	racial	community	historical_perspective	slavery	emancipation	migration	throughout	union	alternative	race	multicultural	displacement	scholarly	racism	directed	migrants
Eurasian Studies	comprehensive	literary_texts	fiction_poetry	reading	grammar	intellectual	literary	short_stories	written	composition	literature	newspaper	gender	proficiency	vocabulary_building	representative	european	close	order	civil
FPF-Anthropology	empact	molecular_evolution	fossil	prehistoric	euro_american	primate	hispanic	prehistory	fulfilling	variables	attention	native_american	century_bce	genetics	modules	bronze_age	political_social_context	evolutionary	pulsars	salient
FPF-Asian American Stds	settlement_patterns	asian	immigration	asian_american	comparative	communist	interdisciplinary_perspective	subsequent	listening_skills	man	century_bce	comprehensive_introduction	calculus	entry	late_century	trajectories	shall	saving	nature_resources_management	public_speaking
FPF-Astronomy	available_department	synopses	extraterrestrial	pulsars	quasars	black_holes	galaxies	stars	astronomy	additional_topics	man	fossil	ocean	century_bce	earth_science	molecular_evolution	late_century	accelerated	geological_processes	craft_writing
FPF-Classics	contradictions	century_bce	ancient_mediterranean	western_civil	political_social_context	bronze_age	subsequent	trajectories	interdisciplinary_perspective	listening_skills	western	english_translation	fire	middle_east	physical_geography	saving	craft_writing	controversies	turkey	integrated
FPF-College Writing Pgm	expository_argumentative	course_satisfies	uc	first_half	concurrently	entry	revision	accelerated	reading_composition	curriculum	encounter	instruction_expository_writing_conjunction_reading_literature	rhetoric_strategies	imagination	training_writing_expository_prose	texts_written	satisfies_first_half_reading_composition_required	craft_writing	close_reading_selected	argumentative_discourse
FPF-Earth & Planetary Sci	earth_science	geological_processes	man	ocean	argumentative_discourse	craft_writing	synopses	available_department	saving	extraterrestrial	texts_written	black_holes	rhetoric_strategies	astronomy	first_half	quasars	disciplinary_perspective	judaism	accelerated	instruction_expository_writing_conjunction_reading_literature
FPF-English	instruction_expository_writing_conjunction_reading_literature	training_writing_expository_prose	craft_writing	reading_composition	texts_written	stimulated	argumentative_discourse	built	though	earth_science	semester_semester	ocean	close_reading_selected	rhetoric_strategies	arrived	fire	students_consultation_department_announced_class	western	well_before_beginning_semester	ethnic_diversity_american_literature
FPF-Env Sci, Pol, & Mgmt	croplands	wildland	rangeland	parks	nature_resources_management	fire	nature_resources	hispanic	religious	man	earth_science	forest	arrived	basic_concepts	variables	preservation	saving	western	political_social_context	century_bce
FPF-Ethnic Studies	intragroup	african_american_latino	arrived	asian_american_native_american	salient	though	racial_ethnic_group	class_gender	also_address	saving	late_century	biota	variables	physical_geography	immigration	fire	listening_skills	ethnic_group	ocean	nature_resources_management
FPF-Film	texts_written	argumentative_discourse	close_reading_selected	rhetoric_strategies	craft_writing	satisfies_first_half_reading_composition_required	hispanic	imagination	accelerated	entry	critical_thinking	reading_writing	first_half	rational	empact	revision	rhetoric	earth_science	native_american	representative
FPF-Gender & Womens Stds	depending_instructor	gender_women_study	within_context	intersection	fulfilling	transnational	racial	craft_writing	culminating	public_speaking	semester_semester	subsequent	geological_processes	earth	primate	western	loss	earth_science	sexuality	undergraduate
FPF-Geography	physical_geography	biota	saving	ocean	geography	confront	nature_resources_management	oscillations	contradictions	earth_science	century_bce	critical_thinking	interdisciplinary_perspective	week_seminar	trajectories	accelerated	western_music	devoted	quasars	ancient_mediterranean
FPF-History	key_concepts	interdisciplinary_perspective	native_american	salient	craft_writing	extraterrestrial	trajectories	enter	devoted	also_address	pulsars	though	quasars	middle_eastern_study	disciplinary_perspective	series	shall	physical_science	settlement_patterns	comprehensive_introduction
FPF-History of Art	craft_writing	political_social_context	texts_written	culminating	argumentative_discourse	bronze_age	astronomy	earth_science	prehistory	shifting	english_translation	revision	instruction_expository_writing_conjunction_reading_literature	century_bce	issues_surrounding	contradictions	close_reading_selected	interdisciplinary_perspective	north	public_speaking
FPF-Integrative Biology	interdisciplinary_perspective	craft_writing	native_american	prehistory	public_speaking	comprehensive_introduction	fulfilling	trajectories	stars	euro_american	astronomy	revision	galaxies	empact	hispanic	attention	quasars	western	shifting	black_holes
FPF-Legal Studies	fulfilling_second_half_reading_composition_required	reading_composition_connection	legal_institutions	revision	argumentative	culminating	actors	controversies	argumentative_writing	legal	essays	content	students_whose	series	research_paper	instruction_expository_writing_conjunction_reading_literature	craft_writing	major_prospective_major	stimulated	settlement_patterns
FPF-Letters & Science	ultimately_goal	rationale	freshmen	liberal_art	topics_vary_department_department_semester_semester	berkeley	provide_introduction	fifteen	department_department_semester_semester	enter	would_like	freshman	topics_may_vary	pursue	division	benefit	program	intellectual_topics_faculty_member_small_seminar_setting_freshman_seminar_offered_campus_department	sequence_intended_major	differential_integrated
FPF-Linguistics	nonstandard	monolingualism	retention	creoles	pidgins	pluralism	issues_surrounding	vs	loss	shifting	asia	ethnic	berkeley	societal	fulfilling	spanish	craft_writing	native_american	renewable	variables
FPF-Mathematics	exponential_logarithmic_function	calculus	sequence_intended_major	complex_number	variables	binomial	minima	maxima	oscillations	polynomial	trigonometry	trigonometric	induction	rational	fundamental_theorem	precalculus	second_order	damping	physical_science	solutions_ordinary_differential_equations
FPF-Middle Eastern Stds	disciplinary_perspective	middle_east	turks	preferences_given	middle_eastern_study	trajectories	interdisciplinary_perspective	week_seminar	admission	turkey	middle_eastern	judaism	arabic	israel	major_prospective_major	israeli	north	iran	comprehensive_introduction	within_context
FPF-Molecular & Cell Bio	cell_membrane	gastrointestinal_physiology	nerve	respiratory	renal	muscle	endocrinology	human_physiology	cardiovascular	cell_biology	comprehensive_introduction	training_writing_expository_prose	metabolic	instruction_expository_writing_conjunction_reading_literature	reproduction	devoted	settlement_patterns	interdisciplinary_perspective	salient	issues_surrounding
FPF-Music	listening_skills	western_music	devoted	western	though	craft_writing	oscillations	basic_concepts	hispanic	variables	wildland	accelerated	also_address	built	physical_geography	croplands	etc	calculus	music	continuing
FPF-Philosophy	major_prospective_major	interdisciplinary_perspective	training_writing_expository_prose	trajectories	moral	communist	craft_writing	devoted	israel	stimulated	settlement_patterns	social_justice	earth_science	instruction_expository_writing_conjunction_reading_literature	accelerated	attention	features	variables	rhetoric	nerve
FPF-Political Science	communist	course_deals	third_world	face	trajectories	israel	interdisciplinary_perspective	five	legal_institutions	fulfilling	settlement_patterns	middle_east	intended	north	bronze_age	middle_eastern_study	western	native_american	political_social_context	major_prospective_major
FPF-Psychology	general	rangeland	variables	instruction_expository_writing_conjunction_reading_literature	sequence_intended_major	craft_writing	training_writing_expository_prose	pulsars	quasars	stars	differential_integrated	galaxies	physical_science	black_holes	earth_science	exponential_logarithmic_function	croplands	muscle	enter	nature_resources_management
FPF-Rhetoric	craft_writing	public_speaking	texts_written	close_reading_selected	rhetoric_strategies	interdisciplinary_perspective	argumentative_discourse	controversies	reading_writing	training_writing_expository_prose	argumentative_writing	instruction_expository_writing_conjunction_reading_literature	revision	rhetoric	stimulated	euro_american	middle_eastern_study	major_prospective_major	accelerated	themes
FPF-Sociology	chicano_latino_european_american	shall	african_american_asian_american	key_concepts	ethnic_group	built	native_american	enter	social_movements	devoted	american_cultural	hispanic	american_society	croplands	euro_american	rangeland	students_introduce	stimulated	parks	also_address
FPF-Statistics	intervals	binomial	normal	regression	spread	location	depending_instructor	ancient_mediterranean	contradictions	standard	salient	probability	primate	western_civil	variables	middle_eastern_study	intragroup	class_gender	oscillations	century_bce
Filipino	filipino	audio	guidelines	integrated_part	essential_vocabulary	go	least	comprehensive	proficiency	actfl	high_level	training	speaking_listening	choosing	introductory	enable_students	idiomatic	reading_writing	sentence	film_video
Film	film	moving_image	craft_writing	cinema	documentary_film	narrative	avant_garde	digital_media	master	editing	visual	production_distribution	length	stories	script	documentary	basic_skills	cinematic	sound	create
French	french	french_literature	french_french	ancien	middle_age	regime	eighteenth_century	literary_texts	baroque	subsequent	authors	historical_events	first_half_century	literature	roman	romanticism	de	certain	non_major	reactions
Gender & Womens Studies	transnational	sexuality	women	feminist	gender	design_provide_students_opportunity_work	gender_women_study	postcolonial	race_ethnic	gender_race	feminist_theory	engagement	gender_sexuality	depending_instructor	conventions	race	labor	modern_period	investigation	identity
Geography	geography	california	geographic	north	patterns	agriculture	regional	economy	landscape	climate_change	global	resources	environment	formation	consequences	spatial	earth	built	exploitation	urban
German	german	germany	german_language	stylistic	modern_german	literary	familiar	european_context	film	screening	linguistic	literary_texts	expanded	close	try	comparison	multicultural	journalism	undergraduate	also_discussion
Global Poverty & Practice	undertake	topics_change_semester	students_expose	proposal	basic_skills	pragmatics	scope	participate	services	preparation	global	framework	global_poverty_practice	today	ethical	popular	necessary	week	knowledge	social_justice
Greek	greek	homer	attic	review_grammar	greek_tragedy	plato	prose	beginner	odyssey	lysias	latin	formerly	sight_reading	anyone	apology	xenophon	crito	prose_poetry	iliad	drill
Health & Medical Sciences	quotidian	med	humanistic	historical_contemporary_perspective	dying	invited	death	dilemmas	clinical	pre	seeks	confront	prominent	deep	broad	ethical_issues	end	know	medicine	age
Hebrew	hebrew	modern_hebrew	elementary	grammar_review	vocabulary_building	intermediate	subject	close_reading_selected	middle_eastern	israeli	memory	eros	speaking	jewish	oriented	full	themselves	middle_east	literary	go
Hindi-Urdu	grammar	urdu	reading_writing_speaking	indian	short_stories	language_skills	idioms	spoken	introductory	hindi	proficiency	exercises	intermediate	enable	reinforced	conversation	students_encouraged	wide_variety	acquaint_students	style
History	history	revolution	empirical	europe	european	war	imperial	struggle	modern	end	era	expansion	century	great	rise	since	emerging	early_modern	national_states	during
History of Art	art	painting	artists	art_architecture	see	painting_sculpture	photography	visual_art	visual	outside	century	painting_sculpture_architecture	visual_cultural	genres	concentration	realism	period	audiences	earliest	undergraduate_seminar_problems_research_interpretation
Industrial Eng & Ops Rsch	start	strategic	reliability	industrial	operations	inventory	management	technical	business	newton	scheduled	team	engineering	simulation	services	optimization	risk	uncertainty	manufacturing	students_work_team
Information	web	security	internet	technology	networks	information	privacy	high_level	interviews	database	http	digital	new_media	case_study	services	platforms	recognition	generation	implications	start
Integrative Biology	biology	laboratory	evolution	diversity	morphology	genetics	vertebrate	physiology	evolutionary	plant	species	animal	evolutionary_biology	variation	life	human	adaptation	basis	preservation	ecology
Interdisciplinary Studies	interdisciplinary	weber	social_science	wrought	built	interplay	industrial	whether	max	marx	explanations	international	thesis	embedded	technology	dominant	poverty	term	around	political_science
International & Area Stds	global	international_areas_study	poverty	scope	international	political_economy	services	social_science	economic	framework	organization	development	methodology	knowledge	countries	recent	multidisciplinary	today	enhance	impact
Italian Studies	italian	non_fiction	basic_grammar	representative	dante	grammatical	grammar	composition	italy	fulfilling	written	present_day	fiction_poetry	beginner	drama	european	middle_age	genres	illuminate	twenty
Japanese	japanese	japan	japanese_literature	kanji	course_equivalent	acquire	early	offered_regular_academic_year	vernacular	amount	expression	order	premodern	overall	linguistic	aesthetic	literary	characters	translation	approximately
Jewish Studies	jewish_study	jewish	modern_period	course_focus_specific	jews	chapter	major_themes	term_paper	updated	embraces	website	combination_lectures	hebrew	one_two	eight	instructor	consultation	minority	subject	bible
Journalism	journalists	making	intellectual	gathering	come	become	news	events	themselves	us	act	berkeley	often	whether	television	employment	american	meaning	decided	industrial
Khmer	khmer	cambodia	roadside	cambodian	non_native_speakers	signs	tales	everyday	native_speakers	memorization	students_gain	folk	exchange	spoken	survival	letters	talk	authentic_texts	maintain	saving
Korean	korean	modern_korean	korean_literature	korea	fiction_poetry	proficiency	reading_english	modern_korean_literature	students_whose	speaking_reading_writing	close_reading	visual_media	acquisition	expression	nationalist	reading_writing	heritage_speakers	speaking_listening_reading_writing	high	narrative
LGBT Studies	queer	sexuality	mutual	ways_see	modern_period	sexuality_identity	representation	design_provide_students_opportunity_work	film_television	feminist	conventions	normative	literary_cultural	vary_depending	transnational	investigation	vary	feminist_theory	visual_cultural	ethnic_gender
Landscape Arch & Env Plan	landscape	parks	studio	landscape_architecture	open_space	vegetation	garden	bay_areas	recreation	spatial	scale	planning	typically	series_lectures	topographic	environmental	sketching	built	sustainability	urban
Latin	latin	cicero	latin_prose	caesar	vergil	sallust	review_grammar	greek	prose	prose_poetry	homer	republican	beginner	lyric	ad	horace	greek_tragedy	grammar_vocabulary	intensive_elementary	authors
Latin American Studies	latin_american_study	course_focus_specific	latin_america	concludes	topics_change_semester	course_design_accommodate_cross_listed_course_offered_department_content_applications	latin_american	cross_listed	content	regional	appropriate_comparative_materials_including	political_economic	countries	units_values	alternative	indigenous	mexican	unity	spanish	current_issues
Legal Studies	law	legal	legal_institutions	courts	constitutional	justice	rights	american_legal	lawyers	punishment	equal	crime	administration	discrimination	liability	jurisprudence	criminal_justice	police	eighteenth_century	moral
Letters & Science	world	us	series	come	thinking	appreciation	today	term	making	often	particular	philosophical	ways	human	past	among	ideas	earth	learning	does
Linguistics	linguistic	language	semantics	word	sociolinguistic	phonetics_phonology	speech	dialectology	metaphor	conceptual	syntax_semantics	phonology	acoustics	sound	perception	morphology_syntax	phonetics	etc	cognitive	symbolic
Malay/Indonesian	indonesian	communication_skills	reading_drawn	mastery	essential_vocabulary	competence	lexical	problems_arise	newspaper	explore_variety	grade	grammatical	achieve	grammar	oral_written	journalism	conversation	leading	exercises	systematic
Materials Science & Eng	microstructure	polymers	bulk	solid	properties	diffusion	semiconductor	thin_film	electronic	mechanics_properties	materials	characterization	ion	defects	metal	physical_chemical	devices	optical	crystal	chemical
Mathematics	mathematical	algebra	theorem	calculus	geometry	combinatorics	equations	function	matrix	partitioning	additional_topics	riemann	bulletin	partial	dimensional	fundamental_theorem	recursion	bounds	partial_differential_equations	polynomial
Mechanical Engineering	stability	engineering	mechanics	manufacturing_processes	mechanics_engineering	elastic	deformation	fluid_mechanics	equations	sensors	solid	feedback_control	load	beam	phenomena	data_acquisition	linear	synthesis	kinematics	planar
Media Studies	new_media	television	media	everyday	advertising	consumer	journalists	news	audiences	mass_media	disagreements	employment	commercial	historical_period	popular_cultural	reception	â	better	semiotics	visual_media
Middle Eastern Studies	middle_east	middle_eastern_study	arabic	turkey	israel	iran	middle_eastern	within_context	collection	political	world	israeli	disciplinary_perspective	spread	islamic	elaboration	present	religious	resolution	sources
Military Affairs	military	commissioning	leadership	cadets	officership	defense	arms	duties	primary_focus	training	case_study	brief	communication_skills	formulation_implementation	evolution	justice	level	physical_fitness	navigation	integrated
Military Science	army	leadership	officership	tactics	doctrine	military	face	values_ethical	decision_making	units	office	profession	commissioning	oral_written_communication	survival	ad	team	command	leaders	navigation
Molecular & Cell Biology	genetics	dna	membrane	cell	cell_biology	gene	cellular	biology	function	disease	cancer	structure_function	molecular_cell_biology	laboratory	receptor	protein	biology_science	immunology	general	medicine
Music	music	ensemble	western_music	composers	musicianship	performance	instrumentation	listening	repertoire	jazz	choral	voices	keyboard	sight_singing_ear_training	orchestration	solo	pan	orchestra	harmonic	chords
Native American Studies	native_american	indian	tribal	native	written_oral_traditional	indigenous_people	american_indian	units_states	racial	people	southwest	invasion	historical	contemporary	race	america	struggle	central	identity	influence
Natural Resources	topics_may_vary	department_department_semester_semester	berkeley	program	fifteen	freshman	freshmen	small	crucial	management	contact	campus	week	students_enrollment	quality	sophomore	department	offered	environmental_science	hunger
Naval Science	naval	ship	navigation	ii	leadership	cycle	procedures	damage	celestial	fixed	held	sea	position	various_aspects	electromagnetic_waves	employment	aids	machinery	resolution	leaders
Near Eastern Studies	islamic	ancient	iran	religious	middle_east	near_east	israel	religion	persian	outline	period	neighboring	thematic	civil	religious_beliefs	turkey	hellenistic	classical	reading	ancient_egypt
Neuroscience	neurophysiology	neurobiology	neurological	sensory	neuroanatomy	alzheimer	risk_factors	neurodegenerative	neurochemistry	disease	excitation	plastic	neuroscience	ion_channel	cellular	receptor	physiology	pathology	epidemiology	membrane
New Media	digital	new_media	light	studio	design	etc	foundations	concerns	practice	visual	investigation	production	sound	create	particular_focus	expression	making	purpose	whole	motion
Nuclear Engineering	nuclear	fission	nuclear_engineering	radiation	fusion	radioactive	safety	neutron	reactor	calculations	nuclear_reactor	fuel	heat	nuclear_reactions	diffusion	nuclear_fission	nuclear_fuel_cycle	nuclear_power	damage	thermal
Nutritional Science & Tox	nutrition	food	storage	disease	nutrient	metabolic	diet	safe	pharmacology	chemical_physical	toxic	human_animal	experimental	preparation	cardiovascular	occur	treatment	obesity	components	laboratory
Optometry	myopia	hypertensive	lazy	cataract	health_care_delivery	sight	diabetes	treatment_prevention	suggested	crucial	department	diagnosis_treatment	burning	across	close	regular	solar	campus	contact	sophomore
Peace & Conflict Studies	peace	conflict_resolution	social_justice	peace_conflict_study	human_rights	conflict	international_human_rights	seminal	mediation	students_become_familiar	global	peace_conflict	intervention	foreign_policy	theory	protection	assumptions	collection	negotiation	social_science
Persian	persian	literary_texts	vocabulary_building	speaking_comprehensive	speaking	comprehensive	classical	persian_literature	language_skills	intermediate	challenges	listening_comprehensive	grammar_syntax	clips	intensive	belonging	short	reading	iran	vocabulary
Philosophy	philosophy	philosophical	kant	metaphysics	logic	philosophical_texts	possible_topics_including	plato_aristotle	obligations	reasoning	content_vary_occasion_occasion	plato	locked	truth	possible	central	descartes	hume	moral	first_order
Physical Education	students_consultation_online_scheduled_class_semester_determinants_particular_activities_available	sports	variety_sports	physical	exercises_conditions	any	identify	training	navigation	intermediate_level_students_selected_section_activities_time_preferences	activities	marine	often	encouraged	systematic	human	skin	composition	instruction	techniques
Physics	quantum_mechanics	quantum	optical	physical	atomic	waves	tensor	particle	announced	equations	electromagnetic	particle_physical	radiation	atomic_molecular	invariance	diffraction	maxwell_equations	charge	scattering	nuclear
Plant Biology	molecular	microbial	biochemical	plant	dna	genetics	biology	biotechnology	especially	general	pathogens	diversity	higher	structure_function	metabolic	habitat	morphology	mechanics	parasitic	developmental
Political Economy	political_economy	industrial_society	decline	economic_growth	topics_change_semester	fragmented	social_science	mill	marx	international_areas_study	geographic_areas	rise	economic	countries	divergence	international	welfare	international_trade	political_economic	smith
Political Science	web_site	international_related	political	democratic	parties	government	elective	institutions	constituents	political_thought	democracy	states	american	political_parties	money	citizen	look	comparative	national	interest_group
Portuguese	portuguese	brazilian	brazil	poetry_fiction	beginning	grammatical_structure	key_themes	latin_american	previous	century	regional	intensive_introduction	portugal	native_speakers	taken_conjunction	course_provide_intensive	hispanic_literature	offered	literary_genres	luso
Psychology	psychology	cognitive	emotional	disorders	behavior	perceptual	neural	personal	maturation	brain	mental	motivation	neuroscience	clinical_psychology	developmental	children	learning_memory	child	perception	social_psychology
Public Health	public_health	health	disease	prevention	epidemiology	health_care	health_promote	infectious_disease	population	medicine	intervention	human	aids	safe	nutrition	causes	among	program	undergraduate	community
Public Policy	public_policy	policy	policy_making	case	government	graduate_level	economic	regulation	social_science	political_science	interest_group	public	especially	budgeting	employment	environmental_health	policy_toward	poverty	economy	organizational_behavior
Punjabi	punjabi	gurmukhi	reading_writing_speaking	script	reading_writing_skills	quizzes	elderly	midterm_final	fluently	mastery	grammatical_structure	review_grammar	essential_vocabulary	formal_information	achieve	voices	grade_based	stimulated	ongoing	start
Religious Studies	religion	christianity	religious	ritual	religious_beliefs	doctrine	ancient	civil	western	traditional	epic	almost	chronological	thematic	literary	myth	medieval	india	indigenous	islamic
Rhetoric	rhetoric	discourse	theorists	argumentative	autobiography	themes	rhetoric_theory	legal	consideration	categories	autobiographical	narrative	might	modes	fiction	treated	figures	psychoanalysis	philosophy	controversies
Russian	russian	elementary	representative	small	core	beginner	oral_written	today	connection	come	challenges	knowledge	national_states	scientific	events	freshmen	reasoning	variables_topics	declared	amount
Sanskrit	sanskrit	grammar	epic	elements	mythology	thematic	hinduism	reading	language	doctrine	practice	myth	elementary	poems	grade	idioms	muslim	legacy	religious	conversation
Scandinavian	reading_discussion_english	scandinavian	communication_competence	cultural_context	basic_elements	spoken_written	finnish	folklore	within	scandinavia	acquire	language	oral_written	beginning	grammatical	assignments	representative	literary_nonliterary_texts	novel	matter
Science & Tech Studies	sts	key_concepts	fact	science_technology	embedded	understood	science	geography	want	drawing_upon	scientific	reveal	share	interplay	manifestations	provide_introduction	technology	trace	undertake	possible
Slavic Languages & Lit	russian	slavic	russia	russian_literature	eighteenth_century	principal	course_taught	beginner	european	literary	treated	extensive	reading	soviet	pushkin	writers	literature	east_european	poetic	beginning
Social Welfare	social_services	social_welfare	intervention	care	community	social_justice	substance_abuse	health_mental_health	profession	personal	current_problems	child	newly	prevention	causes	institutionalized	prospective	homelessness	experienced	poor
Sociology	sociological	inequality	social_change	social	comparative_perspective	trends	family	allow_students	institutions	hypotheses	vary_depending_instructor_charge	consist	thought	present_day	dominant	european_countries	social_psychology	demographic	associated	society
South & SE Asian Studies	suggested	regular	southeast_asia	across	notions	essays	asia	ritual	reading	introductory	limits	crucial	close	intellectual	india	religion	buddhism	department	traditional	asian
South Asian	india	indian	hindu	hinduism	religious	islamic	south_asia	indian_subcontinent	chronological	mythology	muslim	attention_paid	literary	salient	religion	buddhism	thematic	doctrine	grade	modern
Southeast Asian	thailand	southeast_asia	burma	philippines	indonesia	vietnam	asia	southeast_asian	colonial	countries	novel_short	mainland_southeast	cambodia	conversation	regional	translation	poetry	literature_translation	indonesian	impact
Spanish	spanish	taught_spanish	hispanic_literature	serve	spanish_language	bilingualism	composition	formal	goal	writing	identity	dramatic	continuing	spanish_american	language	reading	done	intensive	historical	written
Statistics	estimation	probability_statistical	statistical	probability	regression	random	data	computer	discrete	variables	graphics	random_variables	efficiency	sampling_survey	linear_models	testing	central_limits_theorem	standard	least_squares	analysis_variance
Tagalog	tagalog	film_video	integrated_part	actfl	least	reading_writing	systematic	idiomatic	essential_vocabulary	modern_standard	guidelines	speaking_listening	enable_students	audio	high_level	sentence	supplement	increasing	instruction	grammar
Tamil	tamil	also_given	sufficient	short_stories	spoken	reading_simple_texts	devoted	poems	mythology	village	sketching	script	language_skills	literary_texts	written_assignments	matter	suggested	dramatic	week	idioms
Telugu	telugu	students_able	essential_vocabulary	facilities	short_stories	achieve	competence	end	systematic	conversation	reading_writing	grammar	goal	india	acquaint_students	exposure	grammar_syntax	traditional	reinforced	reading
Thai	thai	literacy	thailand	native_speakers	end_semester	conversation	grade	watch	reading_writing	sentence	instruction	equivalent	average	speech	third_year	increasing	throughout_semester	school	grammar	essays
Theater Dance & Perf Stds	theater	dance	theatrical	performance	theatre	hours	style	video	dramatic	production	movements	drama	choreography	audition	act	specific_attention	concert	techniques	realization	department
Tibetan	tibetan	tibet	ritual	buddhist	tibetan_buddhist	tibetan_buddhism	buddhism	imagination	doctrine	meditation	funerary	dream	creation	course_seeks	traditional	colonial	dying	eighth	thematic	death
Turkish	turkish	elementary	intermediate	modern	religious	usage	together	arabic	islamic	middle_east	also_discussion	possess	society	also_examine	year	literary	man	scholarly	pre_modern	cycle
UGIS-UG Interdisc Studies	classroom	teaching	lessons	support	learning	education	participate	school	subject_matter	engagement	science	placed	applied	framing	practice	part	around	development	successful	needs
Vietnamese	vietnamese	second_semester	drill	students_able	colloquial	reading_simple_texts	moderate	auditory	cursory	phraseology	conversation	ordinary	difficulty	sentence	syntax	simple	speaking_writing	intensive	novel_short_stories_poetry	end
Vision Science	suggested	department	sophomore	campus	crucial	limits	across	close	berkeley	program	small	freshmen	probability_statistical	intellectual	prerequisite	brain	plus	offered	combinatorics	enhance
Visual Studies	photography	photography_art	artificial	word_image	light	studio	documentary	color	visual	section	freehand_drawing	architecture	motion	building	spatial	create	internship	broader	meaning	digital_media
Yiddish	yiddish	reading_writing_speaking	historical	israeli	european_context	attention	literature	middle_eastern	authentic	epic	elementary	multicultural	four	pertaining	recordings	campus	german	political	screening	european_american
