# Supplementary material for: A university map of course knowledge
Source: PLoS One. 2020 Sep 30;15(9):e0233207. doi: 10.1371/journal.pone.0233207 (PMC7526902; doi:10.1371/journal.pone.0233207)
Supplement: S1 File — (ZIP) [file pone.0233207.s001.zip › vec2text_subjects_results_bias_2.tsv]

key	1	2	3	4	5	6	7	8	9	10	11	12	13	14	15	16	17	18	19	20
Aerospace Studies	air_forces	customer_courtesies	leadership_lab	afrotc	cadets	week_laboratory	drill_ceremonies	cadre	aerospace	llab	grooming	underclass	physical_fitness	must	uniform	maximize	usaf	air_space_power	junior	corps
African American Studies	african_american_life_cultural	black	sophmore	mexican_american	individual_collection	civil_rights_movements	race_class_gender	slavery	african	african_american	training_expository	freshman	theoretical_issues	emancipation	genesis	harlem	protest	somewhat	pandemics	african_american_asian_american
American Studies	help_students_development_skills	contact_hours	white	several_disciplines	qualitative_quantitative	city_regional	factories	san_francisco	simultaneously	current_offered	san_francisco_bay_areas	districts	stores	american_popular_cultural	art_religion	funding	surrounding	particular_reference	entertainment	depending
Anthropology	social_cultural_anthropology	subdisciplines	archaeology_america	focus_upon	prehistory	archaeology_site	primate	excavation	archaeologists	medical_anthropology	ethnography	prehistoric	continous	mortuary	historical_archaeology	evolutionary_perspective	artifacts	anthropology	ethnographic	coverage
Arabic	arabic	classical_arabic	vocabulary_building	modern_standard	audio_video	oriented	deliver	thirteenth	arabic_literature	documentary	elaboration	students_encouraged	formal_information	stylistic	eight	guest_lectures	usage	abbasid	different_genres	mysticism
Architecture	current_offered_see_departmental_website	studio_work_supplement_lectures_discussion_reading_field_trips	models_rendering	internship	current_offered_see_department_website	envelope	microclimate	architect	freehand_drawing	iv	ventilation	residential	curricular_practice_training	planners	rhino	acoustics	second_part	zero	explication	built_environment
Art Practice	sculptors	lectures_demonstrations_introduce_students_techniques_vary_applications	pictorial	paper_required	artworks	fine_art	sculpture	installation	elicitation	shop	white	students_work_toward	clay	sphere	hands_studio	arguably	painters	hoc	compelling	critique
Asian American Studies	asian_american_community	asian_american	settlement_patterns	representative_work	global_context	subgroups	social_political_economic	domestic	asian	racial_ethnic_group	ethnic_minority	historical_contemporary	sociohistorical	camp	intertextuality	eastern	unequal	sociocultural	give_students	settlement
Asian Studies	multiple_disciplines	south_southeast_asia	appropriate_comparative_materials_including	east	bear	asian	asia	dynasty	course_focus_specific	brought	unified	daily_life	millennia	briefly	tang	china	prerequisite_upper_division	china_japan_korea	topics_change_semester	literati
Astronomy	galaxies	quasars	black_holes	stars	moons	cosmology	cosmic	astronomy	pulsars	dark_matter	solar_systems	stellar_structure	astrophysics	distance	orbital	big_bang	milky	announced_beginning_semester	telescopes	gravitation
Bengali	bengali	intermediate_level	reading_simple	basic_grammar	agree_upon	low	grade	dictionary	mutual	year	end	speaking	acquire	able	salient	corpus	participatory	attention_paid	hindu	sanskirt
Bioengineering	bioengineering	nature_synthetic	biomedical	didactic	length_scale	nanoscale	molecular_cellular	electrokinetics	transport_phenomena	biotechnology	continuum_mechanics	drugs_delivery	biomems	tissue_engineering	bionanotechnology	prostheses	biology_medicine	cell_tissue	biomolecules	protein
Biology	sponsor	accompany_lectures	must_take	intended_students_major_biology_science	organismal	ecology_evolution	botanical_garden	laboratory_design_accompany	plant_animal	organometallic	plant_microbial_biology	neither	physical_science	mass_spectrometry	alkyl	alkanes	alkynes	structure_bonding	halides	alkenes
Buddhist Studies	buddhism	buddhist_traditional	religious_traditional	buddhist	funerary	zen	tibetan	hermeneutics	scriptures	tibetan_buddhism	tibetan_buddhist	tibet	ritual	doctrine	mortuary	tantric	china_japan	east_asia	dying	lay
Business Admin-Undergrad	emphasis_current_problems_research	managerial_accounting	enterprise	revenue	companies	employee	factors_influence	sheet	strategic	experiential_exercises	investment	abroad	government_policy	intangible	broad_spectrum	firm	competition_advantage	organizational_behavior	investors	managerial
Catalan	catalan	previous	elsewhere	phonetics	dialectology	taught_spanish	brazil	course_equivalent	interrogate	one_section	causal	acoustics	morphology_syntax	special_emphasis_placed	latin_america	prose_texts	de	syntactic	word_image	multimedia
Celtic Studies	celtic	welsh	modern_irish	celts	celtic_language	irish	irish_literature	indo_european	gaelic	selected_texts	legendary	nationalist	arthur	welsh_prose	chronicles	arthurian	breton	literature_middle_age	become_acquaint	reading_english
Chemical Engineering	chemical_engineering	chemical_processes	transport_processes	mass_transfer	laminar_turbulent_flow	heat_mass_transfer	nonflow	technical_communication	separation	transport_phenomena	biomolecular	rate	fermentation	kinetics	fluid_mechanics	electrochemical	coefficients	convection	microelectronics	downstream
Chemistry	organization_chemistry	chemical_bonding	intermolecular	compounds	spectroscopic	spectroscopy	physical_chemistry	chemical_biology	peptides	organometallic	synthetic	purification	thermodynamics_kinetics	molecular_dynamics	inorganic	chemistry	inorganic_chemistry	reactive	mechanistic	carbohydrates
Chicano Studies	chicano	latino	chicano_community	southwest	mexican	mural	isthmus	comparative_ethnic_study	cuban	chicana	spanish_language	mexican_american	historical_contemporary_perspective	higher_education	fruitvale	settlement_patterns	chicano_study	prose_texts	bilingualism	latin_american_study
Chinese	modern_chinese	chinese	mandarin	simplified	mid	literacy_skills	textual	late_medieval	raised	chinese_dialect	pre_modern	late_imperial	intercultural	target	newspaper_articles	taiwan	two_semester_sequence	vernacular	offered_regular_academic_year	han
City & Regional Planning	decision_makers	city_planning	urban_planning	local_government	planners	residential	neighborhood	ethnic_identity	local_community	shanghai	issues_confront	metropolitan	limits_depending	suburbs	inception	development_countries	public_sector	profit	housing	vary_semester
Civil & Environmental Eng	civil_environmental_engineering	civil_engineering	series_lectures	air_pollution	hydraulic	project_management	geotechnical	beam_columns	dams	reinforced_concrete	steel	welding	conservation_law	pumps	hydrology	equilibrium	proportions	cable	consolidation	compression
Classics	ancient_mediterranean	bronze_age	ancient_greece	ancient_greek	euripides	sophocles	aeschylus	vase	odyssey	theogony	classical_archaeology	homer	century_bce	sanctuaries	topography_monuments	greek	dramatists	bce	monuments	romulus
Cognitive Science	cognitive_science	imagery	artificial_intelligent	strength_weak	consciousness	closer	remembering	psychophysics	neural_networks	aphasia	visual_auditory	symbolic	cognitive_linguistic	mind	fmri	tms	interdisciplinary_perspective	current_controversies	neuroscience	cognitive_neuroscience
College Writing Programs	oral_communication	academic_professional	help_students_improve	somewhat	university_level	sentence_structure	listening_speaking	academic_writing	note_take	academic	public_speaking	lifestyles	accurate	esl	intermediate_advanced	speaking_skills	watch	current_future	writing_speaking	increasing_understanding
Comparative Literature	introduction_literary_forms_forms	masterpieces	literary_critical	non_fiction	expository_writing_based_analysis_selected_masterpieces_ancient_modern_literature	fifteenth	pluralism	milton	poetic	biblical	bulletin	topics_vary_summer_summer	well_before_beginning_semester	intertwining	permission_instructor	literature_middle_age	romanticism	nonstandard	either	writing_workshop
Computer Science	tradeoffs	artificial_intelligent	deterministic	firewalls	software_engineering	file_systems	cryptographic	modular	lower	np	cryptography	synchronic	nondeterministic	objective_oriented	machine_learning	storage_management	scanning	neural_networks	teaching_assist	layers
Creative Writing	tour	portfolio	archive	published	non_fiction	revision	british	devoted	wide_variety	still	welcome	screening	assimilation	writing_workshop	greater	workshop	independent	explore_intersection	science_fiction	reality
Cuneiform	akkadian	cuneiform	cuneiform_texts	script	egyptian	near_east	intensive_elementary	ancient_egypt	egypt	professor	mesopotamia	turkey	ca	icons	near_eastern_study	hebrew	israel	expected	grammar	grammar_review
Demography	demography	population_growth	fertility	demographic	nuptiality	table	pyramid	intergenerational	constant	spreadsheets	third_world_countries	boom	africa_asia	afford	household	one_hands	interdependence	economic_consequences	elsewhere	policy_toward
Design Innovation	team_based	user	dissection	share	forward	interface	web	robotics	tangible	strength_weak	cyber	entrepreneurship	recognize	team	legal_ethical	university_california	related_disciplines	non_major	want	stakeholders
Development Studies	underdevelopment	geographic_areas	unfamiliar	appropriate_comparative_materials_including_major_research_project_required_well_class_present	third_world_countries	topics_change_semester	prerequisite_upper_division	multidisciplinary	hunger	third_world	agrarian	north	less	peace_conflict_study	rivalries	retailing	course_focus_specific	geography	freshmen	away
Dutch	dutch	netherlands	amsterdam	post_war	lowlands	constrasting	conversation_composition	radio	reading_discussion_english	holocaust	newspaper_articles	survivors	replete	ego	anne	grammar_vocabulary	victims	occasion	manhattan	frank
Earth & Planetary Science	earth_science	earth_planetary_science	plate_tectonics	geological_processes	planetary	geological_mapping	mantle	genesis	mineral	wind	date	nucleosynthesis	accretion	landforms	stratigraphic	field_observation	geological	rock	weather	ocean_atmosphere
East Asian Languages	buddhist_traditional	china_japan	buddhism	east_asia	china_japan_korea	religious_traditional	east_asian	funerary	similarities_different	zen	hermeneutics	taoism	course_focus_specific	scriptures	buddhist	asia	south_southeast_asia	mortuary	provide_forum	travel
East European Studies	geopolitical	gender_race	paraphrase	george	away	italian	sharpen	theorists	provide_insights	oral_written_reports	basic_grammar	confidence_intervals	intertwining	doomed	russian_literature	begun	santayana	richer	mistakes	sessions
Economics	antitrust	linear_regression_models	receive_credit_course	seminar_paper_required	financial_economic	intermediaries	valuation	monetary	fiscal_policy	econometric	boom	tariff	economic_consequences	microeconomic_theory	industrial_organization	estimation_hypothesis_testing	ugba	capital_markets	asset	third_world_countries
Education	teaching_learning	urban_school	teachers	children	sociocultural	school	juvenile	school_college	challenges_face	facets	earned	education	bilingualism	slang	best	academic_achieve	inside	opportunity_explore	course_satisfies_american_cultural	early_childhood
Egyptian	egyptian	middle	grammar	ancient_egypt	elementary	invention	two_units	ancient_egyptian	hearst_museum	lebanon	syria	jordan	egypt	collection	cuneiform_texts	excavation	natufian	levant	brief_introduction	special_problems
Electrical Eng & Computer Sci	fpgas	fpga	asics	caches	risc	field_programmable_gates_arrays	verification	platforms	cmos_devices	peripheral	must_enrollment	eecs	hardware	embedded_systems	lab_exercises	routing	least_one	automation	cyber	quickly
Electrical Engineering	electronic_circuits	operations_amplifiers	electrical_engineering	locus	frequency_response	filters	signal_processes	amplification	feedback_control	analog	states_space	frequency_domain	fourier_transformation	amplifiers	tradeoffs	probability_random	cmos	serial	microelectronics	wireless
Energy and Resources	environmental_impact	behind	biodiversity	threats	news_media	water_supply	nexus	therein	hydrology_cycle	technocultural	agreements	graduate_seminar	water_resources	ways_thinking	billion	partnerships	environmental_justice	biogeochemical	ecotoxicology	scarcity
Engineering	manufacturing_processes	three_dimensional	continuum	sponsor_department_civil_environmental_engineering	newton	aerodynamics	euler	plane	strain	floating	torsion	mechanics_engineering	matlab	microelectronics	iteration	buckling	truss	circular	energy_storage	transient
English	milton	topics_vary_semester_semester_students_consultation_department_announced_class_offered_well_before_beginning_semester	topics_may_vary_semester_semester	british	shakespeare	verse	exposition	announced_class	start_semester	science_fiction	continental	major_literary_cultural_texts	dickens	conrad	autobiographical	defoe	scott	mid_century	well_before_beginning_semester	writing_workshop
Env Sci, Policy, & Mgmt	fisheries	resources_management	wildlife	temperate	restoration	harvesting	tropical	biodiversity	forest_ecosystems	nature_resources_management	endangered_species	forestry	abundance	saturday	dams	insect	ecosystems	rangeland	ranching	grasslands
Environ Econ & Policy	nonrenewable	water_resources	clean	rent	remediation	fresh	qualitative	applied_econometric	amenities	nonmarket	depletion	stem	incentives	general_equilibrium	dealer	oil	opec	franchising	predatory	microeconomic_theory
Environmental Design	built_environment	city_planning	planners	architecture_landscape_architecture	freehand_drawing	urban_planning	contour	street	energy_resources	texture	parks	guardians	graphics_representation	tone	los_angeles	second_part	series_lectures	digital_media	open_undergraduate	landscape_architecture
Environmental Sciences	senior_thesis	social_scientists	environmental_science	experimental_design	senior_seminar	skills_necessary	disruption	statement	ways_thinking	acid	modification	weather	hydrology_cycle	greenhouse	pollution	thesis	special_reference	wildlife	release	deposition
Ethnic Studies	comparative_ethnic_study	community_color	descent	southwest	elementary_training	mexican_american	concise	chicano_study	latina	proseminar	historical_perspective	latin_american_study	ethnic_minority	chicana	marginal	ethnic_gender	indigenous_people	people_color	issues_raised	racial_ethnic
Ethnic Studies Grad Group	slave	instructor	comparative_ethnic_study	emancipation	historical_perspective	displacement	social_justice	slavery	union	migrants	descent	interdisciplinary_research	racism	throughout	augment	caribbean	fared	mexican_american	protest	interest_group
Eurasian Studies	newspaper	fiction_poetry	vocabulary_building	literary_texts	lectures_reading_english	comprehensive	dictatorship	grammar_syntax	prose_poetry	central_asia	belonging	presumptions	armenia	armenian	formerly_soviet_union	polish	modern_period	grammar_review	modern_standard	short_stories
FPF-Anthropology	empact	molecular_evolution	euro_american	fossil	primate	hispanic	prehistoric	century_bce	prehistory	contradictions	pulsars	synopses	intragroup	available_department	political_social_context	ancient_mediterranean	shall	bronze_age	interdisciplinary_perspective	settlement_patterns
FPF-Asian American Stds	settlement_patterns	interdisciplinary_perspective	listening_skills	communist	century_bce	shall	croplands	trajectories	rangeland	chicano_latino_european_american	middle_eastern_study	public_speaking	contradictions	nature_resources_management	respiratory	salient	man	cell_membrane	wildland	saving
FPF-Astronomy	available_department	synopses	extraterrestrial	pulsars	quasars	black_holes	galaxies	stars	additional_topics	astronomy	century_bce	molecular_evolution	fossil	earth_science	contradictions	listening_skills	man	geological_processes	accelerated	semester_semester
FPF-Classics	contradictions	century_bce	ancient_mediterranean	western_civil	political_social_context	bronze_age	interdisciplinary_perspective	listening_skills	trajectories	subsequent	physical_geography	wildland	middle_eastern_study	semester_semester	empact	fire	communist	public_speaking	turkey	saving
FPF-College Writing Pgm	expository_argumentative	course_satisfies	uc	first_half	concurrently	entry	accelerated	revision	texts_written	instruction_expository_writing_conjunction_reading_literature	rhetoric_strategies	training_writing_expository_prose	close_reading_selected	argumentative_discourse	curriculum	satisfies_first_half_reading_composition_required	reading_composition	craft_writing	chicano_latino_european_american	encounter
FPF-Earth & Planetary Sci	earth_science	geological_processes	man	synopses	available_department	extraterrestrial	ocean	texts_written	argumentative_discourse	disciplinary_perspective	preferences_given	turks	quasars	judaism	black_holes	interdisciplinary_perspective	saving	week_seminar	craft_writing	communist
FPF-English	instruction_expository_writing_conjunction_reading_literature	training_writing_expository_prose	craft_writing	texts_written	arrived	semester_semester	argumentative_discourse	earth_science	interdisciplinary_perspective	though	settlement_patterns	wildland	intragroup	close_reading_selected	contradictions	african_american_latino	students_consultation_department_announced_class	century_bce	ancient_mediterranean	rhetoric_strategies
FPF-Env Sci, Pol, & Mgmt	croplands	wildland	rangeland	nature_resources_management	parks	fire	arrived	hispanic	century_bce	earth_science	listening_skills	settlement_patterns	political_social_context	empact	intragroup	shall	chicano_latino_european_american	african_american_latino	man	saving
FPF-Ethnic Studies	intragroup	african_american_latino	asian_american_native_american	arrived	salient	though	racial_ethnic_group	class_gender	also_address	listening_skills	physical_geography	saving	biota	wildland	rangeland	binomial	exponential_logarithmic_function	shall	croplands	settlement_patterns
FPF-Film	texts_written	argumentative_discourse	close_reading_selected	rhetoric_strategies	craft_writing	satisfies_first_half_reading_composition_required	empact	hispanic	expository_argumentative	interdisciplinary_perspective	chicano_latino_european_american	accelerated	earth_science	euro_american	first_half	synopses	transcendental	available_department	entry	shall
FPF-Gender & Womens Stds	depending_instructor	within_context	gender_women_study	intersection	fulfilling	semester_semester	public_speaking	primate	empact	settlement_patterns	earth_science	intragroup	transnational	blend	interdisciplinary_perspective	geological_processes	pluralism	arrived	craft_writing	cell_membrane
FPF-Geography	physical_geography	biota	saving	contradictions	interdisciplinary_perspective	century_bce	nature_resources_management	earth_science	week_seminar	trajectories	settlement_patterns	ancient_mediterranean	oscillations	listening_skills	confront	quasars	shall	pulsars	uc	rangeland
FPF-History	interdisciplinary_perspective	extraterrestrial	trajectories	salient	key_concepts	disciplinary_perspective	pulsars	chicano_latino_european_american	settlement_patterns	turks	preferences_given	middle_eastern_study	shall	molecular_evolution	synopses	quasars	available_department	empact	though	craft_writing
FPF-History of Art	craft_writing	political_social_context	texts_written	contradictions	century_bce	interdisciplinary_perspective	argumentative_discourse	earth_science	settlement_patterns	bronze_age	empact	instruction_expository_writing_conjunction_reading_literature	close_reading_selected	physical_geography	damping	culminating	public_speaking	trajectories	issues_surrounding	depending_instructor
FPF-Integrative Biology	interdisciplinary_perspective	empact	cell_membrane	public_speaking	craft_writing	intragroup	trajectories	euro_american	pluralism	prehistory	croplands	quasars	gastrointestinal_physiology	synopses	available_department	pulsars	respiratory	texts_written	nerve	disciplinary_perspective
FPF-Legal Studies	fulfilling_second_half_reading_composition_required	reading_composition_connection	legal_institutions	revision	culminating	argumentative_writing	controversies	actors	argumentative	students_whose	instruction_expository_writing_conjunction_reading_literature	settlement_patterns	major_prospective_major	pluralism	interdisciplinary_perspective	craft_writing	biota	contradictions	saving	creoles
FPF-Letters & Science	ultimately_goal	rationale	liberal_art	topics_vary_department_department_semester_semester	department_department_semester_semester	would_like	fifteen	provide_introduction	topics_may_vary	intellectual_topics_faculty_member_small_seminar_setting_freshman_seminar_offered_campus_department	freshman	freshmen	pursue	enter	exponential_logarithmic_function	sequence_intended_major	minima	division	transcendental	maxima
FPF-Linguistics	monolingualism	nonstandard	retention	pidgins	creoles	pluralism	issues_surrounding	loss	vs	croplands	wildland	interdisciplinary_perspective	semester_semester	primate	listening_skills	training_writing_expository_prose	well_before_beginning_semester	shifting	craft_writing	rangeland
FPF-Mathematics	exponential_logarithmic_function	sequence_intended_major	minima	maxima	complex_number	precalculus	trigonometric	binomial	transcendental	trigonometry	damping	calculus	oscillations	second_order	settlement_patterns	century_bce	solutions_ordinary_differential_equations	polynomial	infinite	fundamental_theorem
FPF-Middle Eastern Stds	turks	preferences_given	disciplinary_perspective	interdisciplinary_perspective	middle_eastern_study	trajectories	week_seminar	admission	judaism	middle_eastern	turkey	israeli	major_prospective_major	israel	settlement_patterns	middle_east	north	cell_membrane	within_context	respiratory
FPF-Molecular & Cell Bio	cell_membrane	gastrointestinal_physiology	nerve	respiratory	renal	muscle	endocrinology	human_physiology	cardiovascular	cell_biology	comprehensive_introduction	training_writing_expository_prose	settlement_patterns	interdisciplinary_perspective	instruction_expository_writing_conjunction_reading_literature	salient	shall	binomial	public_speaking	damping
FPF-Music	listening_skills	western_music	croplands	devoted	though	wildland	oscillations	physical_geography	hispanic	interdisciplinary_perspective	settlement_patterns	craft_writing	rangeland	accelerated	asian_american_native_american	solutions_ordinary_differential_equations	also_address	arrived	quasars	pulsars
FPF-Philosophy	interdisciplinary_perspective	settlement_patterns	major_prospective_major	communist	trajectories	empact	nerve	shall	croplands	earth_science	training_writing_expository_prose	instruction_expository_writing_conjunction_reading_literature	chicano_latino_european_american	physical_geography	century_bce	argumentative_discourse	ancient_mediterranean	israel	rhetoric_strategies	wildland
FPF-Political Science	communist	interdisciplinary_perspective	trajectories	settlement_patterns	israel	contradictions	middle_eastern_study	course_deals	century_bce	legal_institutions	political_social_context	texts_written	major_prospective_major	bronze_age	third_world	salient	maxima	minima	croplands	empact
FPF-Psychology	rangeland	croplands	transcendental	sequence_intended_major	quasars	maxima	pulsars	minima	wildland	instruction_expository_writing_conjunction_reading_literature	exponential_logarithmic_function	settlement_patterns	training_writing_expository_prose	cell_membrane	nerve	earth_science	black_holes	century_bce	differential_integrated	interdisciplinary_perspective
FPF-Rhetoric	craft_writing	texts_written	public_speaking	interdisciplinary_perspective	close_reading_selected	rhetoric_strategies	argumentative_discourse	instruction_expository_writing_conjunction_reading_literature	argumentative_writing	training_writing_expository_prose	controversies	middle_eastern_study	turks	intragroup	preferences_given	contradictions	euro_american	disciplinary_perspective	arrived	empact
FPF-Sociology	chicano_latino_european_american	shall	african_american_asian_american	key_concepts	croplands	ethnic_group	built	empact	hispanic	enter	rangeland	intragroup	euro_american	interdisciplinary_perspective	settlement_patterns	trajectories	listening_skills	asian_american_native_american	physical_geography	wildland
FPF-Statistics	intervals	binomial	depending_instructor	contradictions	intragroup	ancient_mediterranean	cell_membrane	century_bce	arrived	middle_eastern_study	primate	salient	normal	regression	oscillations	damping	western_civil	subject_areas	interdisciplinary_perspective	settlement_patterns
Filipino	filipino	guidelines	actfl	integrated_part	audio	speaking_listening	essential_vocabulary	idiomatic	choosing	phillippine	pananalinghaga	least	high_level	film_video	reading_simple_texts	modern_standard	would_like	tropes	poetry_fiction	go
Film	moving_image	production_distribution	documentary_film	silent	digital_video_production	bergman	ingmar	variables_subject	carl	dreyer	digital_video	inverters	length	screenwriting	screenplay	rewriting	distant	wellspring	alive	craft_writing
French	ancien	french_french	french_literature	french	literary_cultural_texts	historical_events	baroque	reading_writing_assignments	regime	first_half_century	seventeenth_century	eighteenth_century	middle_age	oral_written_reports	romanticism	subsequent	audio_visual	de	rose	la
Gender & Womens Studies	design_provide_students_opportunity_work	gender_women_study	feminist_theory	feminist	depending_instructor	postcolonial	transnational	theorizing	genealogies	vary_depending	gender_race	transnational_feminist	page	religion_political	queer	kinship	women_gender	gender_sexuality	normative	masculinity
Geography	north	physical_geography	hydrosphere	cryosphere	course_design_provide_vehicle	earth_systems	american_city	exploitation	extraordinary	geography	erosion	past_present	glacial	scarcity	environmental_degradation	modification	border	hunger	abundance	subject_matter_regular_lectures
German	german	german_language	modern_german	germany	luther	presupposition	european_context	provide_insights	stylistic	broadcast	kafka	fine_art	middle_high_german	things	political_cultural_century_germany	different_genres	screening	subfields	filsm	written_oral_forms
Global Poverty & Practice	undertake	topics_change_semester	students_expose	global_poverty_practice	students_take	pragmatics	proposal	basic_skills	millennium	alleviate	hope	scope	dissemination	global_poverty	course_focus_specific	conceptual_framework	socio_political	safe	drinking_water	equitable
Greek	attic	greek_tragedy	greek	homer	lysias	xenophon	crito	sight_reading	apology	plato	review_grammar	odyssey	anyone	iliad	dramatists	latin	tutorial_sessions	beginner	athens	vergil
Health & Medical Sciences	quotidian	med	humanistic	historical_contemporary_perspective	dying	invited	dilemmas	death	clinical	prominent	confront	deep	seeks	ethical_issues	health_disease	know	pre	dante	illness	diagnose
Hebrew	hebrew	modern_hebrew	eros	grammar_review	vocabulary_building	middle_eastern	israeli	close_reading_selected	jewish	full	usage	minimum	jewish_study	oriented	cultural_historical_context	modern_period	divergence	audio_video	speaking_comprehensive	go
Hindi-Urdu	urdu	reading_writing_speaking	hindi	language_skills	idioms	students_encouraged	indian	participatory	short_stories	audio_video	grammar	pivotal	intermediate_level	acquaint_students	quizzes	fables	syntax	reading_drawn	wide_variety	poems
History	colonial_period	rise_fall	upheavals	national_states	emperors	vary_consultation_department	mongols	diplomatic	dilemmas	extent	world_war	twelve	elementary_training_historical	american_revolution	proseminar_problems_interpretation_several_field_history	design_primarily_permit_instructor_deals_topics_especially_concerns_usually_restricted_subject_matter_regular_lectures_course_combination_information_lectures_discussion_term_paper_examine	republic	lengthy	enduring	major_themes
History of Art	painting_sculpture	realism	painting_sculpture_architecture	undergraduate_seminar_problems_research_interpretation	painting	pliny	impressionism	does_library	patronage	substantial_paper	art_architecture	calligraphy	renaissance_art	proceed	royal	founders	connoisseurship	riegl	panofsky	vasari
Industrial Eng & Ops Rsch	newton	high_technology	students_work_team	managerial	course_explore_key	sql	strategic	reliability	employee	query	interest_rate	partnerships	inspection	inventory	scheduled	exponential	start	forecasting	random_variables	prototyping
Information	http	user_interface	web	privacy	internet	tangible	high_level	interviews	information_technology	database	security	platforms	instance	recognition	prototyping	query	neural_networks	windows	intellectual_properties	usability
Integrative Biology	evolutionary_biology	ecology_evolutionary	lineages	ethnobotany	developmental_biology	phytomedicine	aggression	phylogenetic	evolutionary_perspective	genetics_genomics	epigenetic	evolutionary_ecology	mammals	behavorial	heredity	fetal	animal_behavior	molecular_basis	vertebrate	ethnomedical
Interdisciplinary Studies	wrought	max	isf_major	karl	weber	bibliography	questionnaire	viable	explanations	presumptions	particular_interest	marx	inner	warming	heredity	interdisciplinary_research	political_science	course_provide_students_opportunity	built	various_forms
International & Area Stds	international_areas_study	partnerships	multidisciplinary	scope	topics_change_semester	divergence	asia_africa_latin_america	global_poverty	geographic_areas	agrarian	comprehend	millennium	summer	socio_political	rural	alleviate	industrial_society	racial_ethnic_group	basic_skills	welfare
Italian Studies	italian	non_fiction	basic_grammar	dante	ancient_modern	italian_literature	twenty	peninsula	fellini	italian_cinema	grammatical	auteur	audio_visual	fiction_poetry	italy	glorify	canvassed	sentimentality	war_peace	taught_english
Japanese	japanese	kanji	amount	japanese_literature	japan	edo	offered_regular_academic_year	genji	classical_japanese	vernacular	anthology	provide_insights	newspaper_magazine	fantasy	haiku	convenience	pop_cultural	tales	bungo	internationalization
Jewish Studies	jewish_study	chapter	jews	jewish	embraces	updated	course_focus_specific	term_paper	modern_period	eight	bible	combination_lectures	major_themes	website	hebrew	one_two	consultation	interstate	phase	destruction
Journalism	journalists	gathering	impossible	edible	disagreements	begun	comtemporary	half_century	news	goal_class	decided	elective	subject_areas	offered_students_opportunity	landmark	news_reports	based_upon	television	areas_expertise	equitable
Khmer	khmer	roadside	cambodian	cambodia	non_native_speakers	tales	signs	memorization	everyday	classmates	catch	authentic_texts	greet	native_speakers	courtesies	spoken_language	folk	sight	non_native	letters
Korean	korean	modern_korean	korean_literature	modern_korean_literature	everyday_situations	speaking_listening_skills	korea	fiction_poetry	visual_media	trauma	students_whose	speech_act	four_language_skills	speaking_reading_writing	offered_regular_academic_year	nationalist	close_reading	assortment	literati	topics_vary
LGBT Studies	queer	ways_see	mutual	sexuality_identity	design_provide_students_opportunity_work	vary_depending	film_television	modern_period	normative	homosexual	ethnic_gender	turn_century	sexuality	feminist_theory	queer_theory	feminist	depending_instructor	lesbian	psychoanalytic	filmic
Landscape Arch & Env Plan	parks	open_space	garden	landscape_architecture	vegetation	plaza	galleries	environmental_planning	topographic	freehand_drawing	microclimate	series_lectures	horticultural	accommodate	bay_areas	sketching	contour	ink	watercolor	geographic_information_systems_gis
Latin	latin	cicero	sallust	latin_prose	caesar	vergil	horace	review_grammar	republican	sight_reading	greek_tragedy	homer	lyric	dramatists	catullus	italian_renaissance	prose_poetry	odyssey	tutorial_sessions	intensive_elementary
Latin American Studies	latin_american_study	appropriate_comparative_materials_including	cross_listed	course_design_accommodate_cross_listed_course_offered_department_content_applications	various_disciplines	course_focus_specific	units_values	topics_change_semester	concludes	unity	isthmus	neoliberal	chile	pinochet	concertacion	latin_american	dictatorship	latin_america	prose_texts	coalitions
Legal Studies	american_legal	legal_institutions	jurisprudence	immigration_citizenship	lawyers	criminal_law	police	punishment	suspected	criminal_justice	allocation	offenders	liberty	emphasis_given	freedom_speech	substantive	jury	statutory	chose	supreme_courts
Letters & Science	away	doomed	mistakes	richer	santayana	george	fail	ability_understanding	whatever	paraphrase	appreciation	endeavor	lodestar	alive	duration	distant	wellspring	serious	repeat	space_time
Linguistics	dialectology	syntax_semantics	phonetics_phonology	phonology_morphology	syntactic	sociolinguistic	morphology_syntax	semantics	phonetics	typology	speech_act	subgroups	research_find	phonology	metaphor	lexical	aphasia	intensive_introduction	explanations	world_view
Malay/Indonesian	indonesian	reading_drawn	lexical	problems_arise	mastery	essential_vocabulary	communication_skills	newspaper	explore_variety	competence	grammatical	grade	oral_written	journalism	achieve	systematic	grammar	conversation	leading	experiential_learning
Materials Science & Eng	defects	microstructure	nucleation	bulk	powder	mechanics_properties	implants	optoelectronic	polymers	thin_film	coatings	nanomaterials	reactions_kinetics	vapor	deposition	impart	ion	doping	soft	phase_transformation
Mathematics	riemann	commutative	combinatorics	function_complex_variables	singularities	fundamental_theorem	bulletin	announced_beginning_semester	algebra_geometry	jordan	partitioning	linear_transformation	euclidean_space	partial	algebra	interchange	polynomial	gauss	eigenvalue_eigenvectors	calculus
Mechanical Engineering	manufacturing_processes	mechanics_engineering	data_acquisition	machinery	mechatronics	planar	numerical_analysis	wear	velocity	electro_mechanics	feedback_control	deformation	transient	energy_conversation	one_dimensional	kinematics	static	strain	sensors	momentum_energy
Media Studies	mass_media	disagreements	â	rapid_change	historical_period	contentious	journalists	television	examinines	televison	comtemporary	first_amendment	guarantees	freedom_speech	semiotics	new_media	everyday	visual_media	thrilling	editors
Middle Eastern Studies	middle_eastern_study	middle_east	turkey	israel	arabic	disciplinary_perspective	middle_eastern	iran	within_context	israeli	turks	preferences_given	judaism	afghanistan	study_selected_topics	parliamentary	units_national	near_east	elaboration	interdisciplinary_research
Military Affairs	commissioning	officership	cadets	arms	duties	ease	military	formulation_implementation	defense	primary_focus	leadership	seapower	littoral	ashore	amphibious	course_combination_lectures	national_security	warfare	easy	empowering
Military Science	army	officership	tactics	values_ethical	noncommissioned	rotc	oral_written_communication	commissioning	platoon	aerobics	leadership	profession	drill_ceremonies	miles	doctrine	face	leaders	command	ad	office
Molecular & Cell Biology	eukaryotic_cell	membrane	receptor	molecular_cell_biology	immune_systems	gastrointestinal_physiology	regulation_gene_expression	autoimmune	allergy	cancer	cell_biology	protein_nucleic_acid	biology_macromolecules	cell_developmental_biology	cell_cycle	viruses	synaptic	dna	transplants	molecular_basis
Music	western_music	choral	musicianship	pan	orchestra	sight_singing_ear_training	ensemble	composers	orchestration	chords	repertoire	keyboard	solo	singing	jazz	symphony	harmonic	vocal_techniques	piano	analytical_study_emphasis_written_exercises
Native American Studies	native_american	written_oral_traditional	indigenous_people	southwest	tribal	international_external	american_indian	indian	inhabitants	native_american_african_american	native	euro_american	sovereignty	invasion	north_american	ceremonies	ethnic_gender	governmental	historiography	conceived
Natural Resources	topics_may_vary	department_department_semester_semester	fifteen	weekend	sociological_anthropology	students_enrollment	freshman	food_safety	hunger	agronomy	sovereignty	lunch	bill	water_air	intellectual_topics_faculty_member_small_seminar_setting_freshman_seminar_offered_campus_department	microeconomic	berkeley	voyages	energy_resources	everything
Naval Science	naval	ship	navigation	electromagnetic_waves	swimming	meteorology	machinery	cruise	damage	road	electromechanical	course_covered_basic	held	sail	tides	professional_training	fixed	maneuvering	duties	celestial
Near Eastern Studies	near_east	iran	mesopotamia	neighboring	ancient_egypt	israel	turkey	hellenistic	religious_beliefs	ancient_egyptian	islamic	near_eastern_study	cuneiform_texts	taught_english	egypt	ancient_near	babylon	whenever	art_archaeology	judaism
Neuroscience	neurophysiology	risk_factors	alzheimer	neurochemistry	neurodegenerative	neurological	neurobiology	neuroanatomy	molecules_cell	receptor	neuropsychology	molecular_cellular_basis	sensory	ion_channel	cellular_molecular	synaptic_transmission	excitation	pathology	neurons	synaptic
New Media	berkeley_edu	new_media	particular_focus	tangible	current_offered_see_departmental_website	guest_speakers	computer_aids	internet	thinking_critical	rendering	http	hands_experience	realize	whole	similarities	incisive	atc	pioneering	individual_collection	augment
Nuclear Engineering	nuclear_engineering	nuclear_fuel_cycle	fission	dosimetry	nuclear_reactor	neutron	nuclear_power	nuclear_reactions	reactor	fuel	nuclear_fission	thermal_hydraulic	nuclear	deterministic	fusion	interaction_radiation_matter	radioactive	radiation_detection	risk_assessment	deployment
Nutritional Science & Tox	nutrition	pharmacology	diet	human_animal	obesity	human_health_disease	chemical_physical	safe	diabetes	occur	applied_knowledge	diagnosis	homeostasis	cuisines	eating	nutrient	lipoprotein	macronutrients	life_span	mellitus
Optometry	myopia	hypertensive	lazy	cataract	sight	health_care_delivery	diabetes	treatment_prevention	diagnosis_treatment	burning	solar	induced	sophomore	crucial	suggested	contact	phytochemicals	emigration	eye	campus
Peace & Conflict Studies	peace_conflict_study	peace	peace_conflict	page_paper	conflict_resolution	seminal	international_human_rights	students_become_familiar	human_rights	international_conflict	interdisciplinary_study	foreign_policy	social_justice	extensive_reading	depending_upon	war_era	geo	post_cold	interdisciplinary_research	enforcement
Persian	persian	speaking_comprehensive	persian_literature	vocabulary_building	literary_texts	belonging	listening_comprehensive	prosody	preparation_students_take	chiefly	newspaper	clips	ability_expanded	grammar_syntax	prose_poetry	language_skills	grammar_review	comprehensive	iran	contextual
Philosophy	philosophical_texts	kant	metaphysics	hume	descartes	nietzsche	obligations	presocratics	content_vary_occasion_occasion	plato_aristotle	declared_major	plato	causation	possible_topics_including	existentialism	locked	heidegger	philosophy_science	phenomenology	ontology
Physical Education	students_consultation_online_scheduled_class_semester_determinants_particular_activities_available	intermediate_level_students_selected_section_activities_time_preferences	exercises_conditions	variety_sports	skin	sports	students_selected_section_activities_time_preferences	weekend	enrichment	life_support	musculoskeletal	deeper	anatomical	underwater	navigation	rescue	proper	diving	certificate	dissection
Physics	atomic_molecular	tensor	particle_physical	quantum	invariance	maxwell_equations	scattering	quantum_mechanics	part_ii	announced	hamilton	phase_transformation	electrical_magnetic_field	charge	macroscopic	newtonian	fluctuations	afternoons	condensed	particle
Plant Biology	multicellular	microbial	parasitic	recombination	biochemical	macromolecular	ecology_evolution	endangered_species	biotechnology	pathogens	dna	molecular_genetics	population_community	molecular	bacteria	microbiology	microorganisms	microbes	mammals	population_ecology
Political Economy	political_economy	mill	fragmented	geographic_areas	appropriate_comparative_materials_including_major_research_project_required_well_class_present	industrial_society	smith	decline	polanyi	veblen	emanated	economic_growth	industrial_revolution	topics_change_semester	units_values	outside_reading	tariff	cross_listed	course_design_accommodate_cross_listed_course_offered_department_content_applications	imperfect
Political Science	web_site	interstate	political_parties	money	constituents	accident	congress	international_related	lobbying	parties	nothing	decay	bureaucracy	brutal	fanaticism	horrific	miscalculation	nomination	officials	democratic
Portuguese	portuguese	brazil	brazilian	luso	poetry_fiction	key_themes	taken_conjunction	course_provide_intensive	portugal	grammatical_structure	hispanic_literature	intensive_introduction	conjunction	brasileiridade	isthmus	latin_american	native_speakers	non_fiction	literary_genres	ness
Psychology	cognitive_linguistic	change_year_year	notices	clinical_psychology	sleep	dysfunction	maturation	prevention_intervention	learning_memory	psychopathology	check	anova	ontogeny	perceptual	compassion	developmental_psychology	gratitude	judeo	individual_family	reverence
Public Health	public_health	health_promote	dose	health_care_organization	health_services	infectious_disease	bio	global_health	case_based	epidemiology	health_care	health_policy	environmental_health	safe	human_disease	intended_introduce_students	chi_squares	individual_family	correlation_regression	acceptable
Public Policy	policy_making	arisen	public_policy	graduate_level	public_sector	budgeting	environmental_health	policy_toward	organizational_behavior	political_science	interest_group	copyright	earned	physical_environment	guest	comfortable	awarded	subsidy	highbrow	colloquia
Punjabi	punjabi	gurmukhi	fluently	quizzes	reading_writing_speaking	elderly	reading_writing_skills	grade_based	script	midterm_final	review_grammar	mastery	grammatical_structure	essential_vocabulary	formal_information	ongoing	stimulated	every	wider	voices
Religious Studies	religious_beliefs	jewish	ancient_near	christianity	religion	almost	biblical	epic	hindu	hermeneutics	doctrine	temples	satisfies	myth	muslim	judaism	primary_sources	ancient_egyptian	ritual	western_europe
Rhetoric	rhetoric_theory	autobiographical	theorists	medieval_period	rhetoric	appeal	autobiography	particular_reference	novelists	fallacies	semiotics	guarantees	examples_drawn	psychoanalysis	enthymeme	victorian	syllogism	categories	taste	thorough
Russian	russian	variables_topics	eurasian	amount	appearance	declared	professor	liberal_art	reduced	destiny	folktale	national_states	thinkers	eye_toward	adjective	fragmented	central_asia	intensive_intermediate	oral_written	geospatial
Sanskrit	sanskrit	grammar	epic	hinduism	mythology	hindu	tibetan_buddhist	tibetan_buddhism	thematic	bible	tibetan	myth	muslim	historiography	poems	jainism	corpus	idioms	supervised	reading_writing_speaking_listening
Scandinavian	scandinavian	reading_discussion_english	finnish	basic_elements	scandinavia	communication_competence	cultural_context	spoken_written	literary_nonliterary_texts	andersen	viking	variables_subject_matter_see_departmental_announced_descriptions	attend_lectures	nordic	folklore	inter	qualified_students	icelandic	fairy_tales	ancient_modern
Science & Tech Studies	sts	key_concepts	fact	science_technology	understood	embedded	want	drawing_upon	geography	provide_introduction	manifestations	reveal	across_disciplines	share	unequal	undertake	interplay	junior_senior	very	making_decision
Slavic Languages & Lit	russian	slavic	russian_literature	pushkin	east_european	russia	outside_reading_required	tolstoy	caucasus	soviet	chekhov	dostoevsky	polish	three_main	eurasian	course_taught	central_asia	eighteenth_century	three_units	per_week
Social Welfare	social_services	social_welfare	health_mental_health	current_problems	substance_abuse	homelessness	social_welfare_policy	institutionalized	special_needs	handicapped	individual_family	evidence_based	homosexual	interpersonal	juvenile	assessment_intervention	generalist	newly	allied	philanthropy
Sociology	hypotheses	vary_depending_instructor_charge	students_become_familiar	deviant	deviance	stratification	forces_shape	comparative_perspective	european_countries	occasional	race_ethnic_related	sociological	allow_students	social_change	marketplace	absorbing	proseminar	shock	interpersonal	sexuality_oriented
South & SE Asian Studies	suggested	emigration	novel_short	mainland_southeast	fallacies	south_southeast_asian	interest_instructor	east	southeast_asia	listening_skills	letters	expository_argumentative	great_book	intellectual_topics_faculty_member_small_seminar_setting_freshman_seminar_offered_campus_department	asia	philippines	prerequisite_upper_division	literature_translation	neocolonial	students_already
South Asian	hindu	hinduism	indian_subcontinent	india	south_asia	attention_paid	salient	indian	secondary_literature	sanskrit	muslim	literature_english_translation	judaism	mythology	south_asian_study	corpus	reading_class_discussion	brahmanical	islamic	fascinating
Southeast Asian	thailand	burma	philippines	southeast_asia	indonesia	mainland_southeast	southeast_asian	vietnam	novel_short	indonesia_malaysia	cambodia	asia	insular	extensive_reading	socio_political	indonesian	literature_translation	permit	reformist	tackle
Spanish	spanish	taught_spanish	hispanic_literature	spanish_language	spanish_american	hispanic_linguistic	prose_texts	morphology_syntax	bilingualism	spanish_english	done	literary_nonliterary_texts	spanish_speaking	cervantes	psycholinguistics	dialectology	serve	similarities_different	output	pidgins
Statistics	probability_statistical	sampling_survey	data_analytical	linear_models	covariance	central_limits_theorem	non_parametric	bootstrap	maximum_likelihood_estimation	least_squares	bayesian	law_large_number	average	present_results	random	poisson_processes	probability	estimation	random_variables	multivariate
Tagalog	tagalog	actfl	film_video	idiomatic	integrated_part	modern_standard	guidelines	least	essential_vocabulary	speaking_listening	audio	high_level	enable_students	sentence	systematic	reading_writing	supplement	south_southeast_asian	proficiency	increasing
Tamil	tamil	also_given	sufficient	reading_simple_texts	village	sketching	poems	mythology	devoted	script	language_skills	spoken	short_stories	written_assignments	idioms	matter	suggested	dramatic	literary_texts	oral_written
Telugu	telugu	students_able	essential_vocabulary	facilities	short_stories	achieve	competence	systematic	end	great_book	secondary_literature	grammar_syntax	conversation	acquaint_students	interpretation_results	hindu	hinduism	listening_comprehensive	south_southeast_asian	little
Thai	thai	thailand	literacy	end_semester	native_speakers	third_year	average	ayuddhaya	syllable	throughout_semester	pronouns	karaoke	gradually	watch	webpage	students_also_introduce	letters	magazine	studentsâ	listening_skills
Theater Dance & Perf Stds	choreography	theatrical	theater	spent	visits_artists	dance	specific_attention	may_involved	departmental	concert	enacted	theatre	audition	fundamental_act	dance_techniques	hours	technical_theater	shop	dancers	throughout_semester
Tibetan	tibetan	tibet	tibetan_buddhism	tibetan_buddhist	buddhist	ritual	funerary	meditation	buddhism	tantric	dream	intra	monastic	dying	eighth	mortuary	exile	religious_national	course_seeks	inside_outside
Turkish	turkish	usage	israeli	pre_modern	together	possess	disciplinary_perspective	entangled	also_discussion	french_literature	near_east	particular_attention_paid	middle_east	also_examine	makeup	man	speaking_comprehensive	islamic	spend	players
UGIS-UG Interdisc Studies	middle_school	lessons	sixth	subject_matter	pedagogy_assessment	discussion_topics_including_inquiry_based	seminar_offered_opportunity_explore_teaching_foster_children_nature_curiosity_inspired_local_students	urban_school	forum	course_introduce_fundamental	earned	adolescence	bspace	elementary_school	weighted	classroom	young	teachers	eighth	policymaking
Vietnamese	vietnamese	second_semester	cursory	phraseology	drill	colloquial	auditory	students_able	moderate	reading_simple_texts	difficulty	novel_short_stories_poetry	ordinary	speaking_writing	sino	syntax	mandatory	also_provide_introduction	first_semester	vietnam
Vision Science	sophomore	suggested	discrete_probability	topics_may_vary	combinatorics	students_learning_center	professor	alcohol	statistical_probability	probability_statistical	department_department_semester_semester	expository_argumentative	crucial	department	little	intellectual_topics_faculty_member_small_seminar_setting_freshman_seminar_offered_campus_department	announced_beginning_semester	plus	second_order	theoretical_framework
Visual Studies	photography_art	artificial	word_image	photography	documentary	freehand_drawing	light	color	workflow	studio	internship	rendering	two_dimensional	current_offered	unusual	â	microclimate	models_rendering	interior	see_department_website
Yiddish	yiddish	reading_writing_speaking	israeli	european_context	middle_eastern	hybrid	epic	ancient_modern	screening	exile	occasional	pertaining	european_american	central_asia	eastern	however	authentic	assimilation	admission	accommodate
