# Supplementary material for: A university map of course knowledge
Source: PLoS One. 2020 Sep 30;15(9):e0233207. doi: 10.1371/journal.pone.0233207 (PMC7526902; doi:10.1371/journal.pone.0233207)
Supplement: S1 Data — (TXT) [file pone.0233207.s002.txt]

: online
111 African American Studies,W111 African American Studies,23AC Art Practice,W23AC Art Practice
111 African American Studies,W111 African American Studies,1A Chemistry,W1A Chemistry
111 African American Studies,W111 African American Studies,9 College Writing Programs,W9 College Writing Programs
111 African American Studies,W111 African American Studies,10 Computer Science,W10 Computer Science
111 African American Studies,W111 African American Studies,7 Engineering,W7 Engineering
111 African American Studies,W111 African American Studies,187 Interdisciplinary Studies,W187 Interdisciplinary Studies
111 African American Studies,W111 African American Studies,53 Mathematics,W53 Mathematics
111 African American Studies,W111 African American Studies,61 Molecular & Cell Biology,W61 Molecular & Cell Biology
111 African American Studies,W111 African American Studies,145A Political Science,W145A Political Science
111 African American Studies,W111 African American Studies,1 Psychology,W1 Psychology
111 African American Studies,W111 African American Studies,21 Statistics,W21 Statistics
W111 African American Studies,111 African American Studies,W23AC Art Practice,23AC Art Practice
W111 African American Studies,111 African American Studies,W1A Chemistry,1A Chemistry
W111 African American Studies,111 African American Studies,W9 College Writing Programs,9 College Writing Programs
W111 African American Studies,111 African American Studies,W10 Computer Science,10 Computer Science
W111 African American Studies,111 African American Studies,W7 Engineering,7 Engineering
W111 African American Studies,111 African American Studies,W187 Interdisciplinary Studies,187 Interdisciplinary Studies
W111 African American Studies,111 African American Studies,W53 Mathematics,53 Mathematics
W111 African American Studies,111 African American Studies,W61 Molecular & Cell Biology,61 Molecular & Cell Biology
W111 African American Studies,111 African American Studies,W145A Political Science,145A Political Science
W111 African American Studies,111 African American Studies,W1 Psychology,1 Psychology
W111 African American Studies,111 African American Studies,W21 Statistics,21 Statistics
23AC Art Practice,W23AC Art Practice,111 African American Studies,W111 African American Studies
23AC Art Practice,W23AC Art Practice,1A Chemistry,W1A Chemistry
23AC Art Practice,W23AC Art Practice,9 College Writing Programs,W9 College Writing Programs
23AC Art Practice,W23AC Art Practice,10 Computer Science,W10 Computer Science
23AC Art Practice,W23AC Art Practice,7 Engineering,W7 Engineering
23AC Art Practice,W23AC Art Practice,187 Interdisciplinary Studies,W187 Interdisciplinary Studies
23AC Art Practice,W23AC Art Practice,53 Mathematics,W53 Mathematics
23AC Art Practice,W23AC Art Practice,61 Molecular & Cell Biology,W61 Molecular & Cell Biology
23AC Art Practice,W23AC Art Practice,145A Political Science,W145A Political Science
23AC Art Practice,W23AC Art Practice,1 Psychology,W1 Psychology
23AC Art Practice,W23AC Art Practice,21 Statistics,W21 Statistics
W23AC Art Practice,23AC Art Practice,W111 African American Studies,111 African American Studies
W23AC Art Practice,23AC Art Practice,W1A Chemistry,1A Chemistry
W23AC Art Practice,23AC Art Practice,W9 College Writing Programs,9 College Writing Programs
W23AC Art Practice,23AC Art Practice,W10 Computer Science,10 Computer Science
W23AC Art Practice,23AC Art Practice,W7 Engineering,7 Engineering
W23AC Art Practice,23AC Art Practice,W187 Interdisciplinary Studies,187 Interdisciplinary Studies
W23AC Art Practice,23AC Art Practice,W53 Mathematics,53 Mathematics
W23AC Art Practice,23AC Art Practice,W61 Molecular & Cell Biology,61 Molecular & Cell Biology
W23AC Art Practice,23AC Art Practice,W145A Political Science,145A Political Science
W23AC Art Practice,23AC Art Practice,W1 Psychology,1 Psychology
W23AC Art Practice,23AC Art Practice,W21 Statistics,21 Statistics
1A Chemistry,W1A Chemistry,111 African American Studies,W111 African American Studies
1A Chemistry,W1A Chemistry,23AC Art Practice,W23AC Art Practice
1A Chemistry,W1A Chemistry,9 College Writing Programs,W9 College Writing Programs
1A Chemistry,W1A Chemistry,10 Computer Science,W10 Computer Science
1A Chemistry,W1A Chemistry,7 Engineering,W7 Engineering
1A Chemistry,W1A Chemistry,187 Interdisciplinary Studies,W187 Interdisciplinary Studies
1A Chemistry,W1A Chemistry,53 Mathematics,W53 Mathematics
1A Chemistry,W1A Chemistry,61 Molecular & Cell Biology,W61 Molecular & Cell Biology
1A Chemistry,W1A Chemistry,145A Political Science,W145A Political Science
1A Chemistry,W1A Chemistry,1 Psychology,W1 Psychology
1A Chemistry,W1A Chemistry,21 Statistics,W21 Statistics
W1A Chemistry,1A Chemistry,W111 African American Studies,111 African American Studies
W1A Chemistry,1A Chemistry,W23AC Art Practice,23AC Art Practice
W1A Chemistry,1A Chemistry,W9 College Writing Programs,9 College Writing Programs
W1A Chemistry,1A Chemistry,W10 Computer Science,10 Computer Science
W1A Chemistry,1A Chemistry,W7 Engineering,7 Engineering
W1A Chemistry,1A Chemistry,W187 Interdisciplinary Studies,187 Interdisciplinary Studies
W1A Chemistry,1A Chemistry,W53 Mathematics,53 Mathematics
W1A Chemistry,1A Chemistry,W61 Molecular & Cell Biology,61 Molecular & Cell Biology
W1A Chemistry,1A Chemistry,W145A Political Science,145A Political Science
W1A Chemistry,1A Chemistry,W1 Psychology,1 Psychology
W1A Chemistry,1A Chemistry,W21 Statistics,21 Statistics
9 College Writing Programs,W9 College Writing Programs,111 African American Studies,W111 African American Studies
9 College Writing Programs,W9 College Writing Programs,23AC Art Practice,W23AC Art Practice
9 College Writing Programs,W9 College Writing Programs,1A Chemistry,W1A Chemistry
9 College Writing Programs,W9 College Writing Programs,10 Computer Science,W10 Computer Science
9 College Writing Programs,W9 College Writing Programs,7 Engineering,W7 Engineering
9 College Writing Programs,W9 College Writing Programs,187 Interdisciplinary Studies,W187 Interdisciplinary Studies
9 College Writing Programs,W9 College Writing Programs,53 Mathematics,W53 Mathematics
9 College Writing Programs,W9 College Writing Programs,61 Molecular & Cell Biology,W61 Molecular & Cell Biology
9 College Writing Programs,W9 College Writing Programs,145A Political Science,W145A Political Science
9 College Writing Programs,W9 College Writing Programs,1 Psychology,W1 Psychology
9 College Writing Programs,W9 College Writing Programs,21 Statistics,W21 Statistics
W9 College Writing Programs,9 College Writing Programs,W111 African American Studies,111 African American Studies
W9 College Writing Programs,9 College Writing Programs,W23AC Art Practice,23AC Art Practice
W9 College Writing Programs,9 College Writing Programs,W1A Chemistry,1A Chemistry
W9 College Writing Programs,9 College Writing Programs,W10 Computer Science,10 Computer Science
W9 College Writing Programs,9 College Writing Programs,W7 Engineering,7 Engineering
W9 College Writing Programs,9 College Writing Programs,W187 Interdisciplinary Studies,187 Interdisciplinary Studies
W9 College Writing Programs,9 College Writing Programs,W53 Mathematics,53 Mathematics
W9 College Writing Programs,9 College Writing Programs,W61 Molecular & Cell Biology,61 Molecular & Cell Biology
W9 College Writing Programs,9 College Writing Programs,W145A Political Science,145A Political Science
W9 College Writing Programs,9 College Writing Programs,W1 Psychology,1 Psychology
W9 College Writing Programs,9 College Writing Programs,W21 Statistics,21 Statistics
10 Computer Science,W10 Computer Science,111 African American Studies,W111 African American Studies
10 Computer Science,W10 Computer Science,23AC Art Practice,W23AC Art Practice
10 Computer Science,W10 Computer Science,1A Chemistry,W1A Chemistry
10 Computer Science,W10 Computer Science,9 College Writing Programs,W9 College Writing Programs
10 Computer Science,W10 Computer Science,7 Engineering,W7 Engineering
10 Computer Science,W10 Computer Science,187 Interdisciplinary Studies,W187 Interdisciplinary Studies
10 Computer Science,W10 Computer Science,53 Mathematics,W53 Mathematics
10 Computer Science,W10 Computer Science,61 Molecular & Cell Biology,W61 Molecular & Cell Biology
10 Computer Science,W10 Computer Science,145A Political Science,W145A Political Science
10 Computer Science,W10 Computer Science,1 Psychology,W1 Psychology
10 Computer Science,W10 Computer Science,21 Statistics,W21 Statistics
W10 Computer Science,10 Computer Science,W111 African American Studies,111 African American Studies
W10 Computer Science,10 Computer Science,W23AC Art Practice,23AC Art Practice
W10 Computer Science,10 Computer Science,W1A Chemistry,1A Chemistry
W10 Computer Science,10 Computer Science,W9 College Writing Programs,9 College Writing Programs
W10 Computer Science,10 Computer Science,W7 Engineering,7 Engineering
W10 Computer Science,10 Computer Science,W187 Interdisciplinary Studies,187 Interdisciplinary Studies
W10 Computer Science,10 Computer Science,W53 Mathematics,53 Mathematics
W10 Computer Science,10 Computer Science,W61 Molecular & Cell Biology,61 Molecular & Cell Biology
W10 Computer Science,10 Computer Science,W145A Political Science,145A Political Science
W10 Computer Science,10 Computer Science,W1 Psychology,1 Psychology
W10 Computer Science,10 Computer Science,W21 Statistics,21 Statistics
7 Engineering,W7 Engineering,111 African American Studies,W111 African American Studies
7 Engineering,W7 Engineering,23AC Art Practice,W23AC Art Practice
7 Engineering,W7 Engineering,1A Chemistry,W1A Chemistry
7 Engineering,W7 Engineering,9 College Writing Programs,W9 College Writing Programs
7 Engineering,W7 Engineering,10 Computer Science,W10 Computer Science
7 Engineering,W7 Engineering,187 Interdisciplinary Studies,W187 Interdisciplinary Studies
7 Engineering,W7 Engineering,53 Mathematics,W53 Mathematics
7 Engineering,W7 Engineering,61 Molecular & Cell Biology,W61 Molecular & Cell Biology
7 Engineering,W7 Engineering,145A Political Science,W145A Political Science
7 Engineering,W7 Engineering,1 Psychology,W1 Psychology
7 Engineering,W7 Engineering,21 Statistics,W21 Statistics
W7 Engineering,7 Engineering,W111 African American Studies,111 African American Studies
W7 Engineering,7 Engineering,W23AC Art Practice,23AC Art Practice
W7 Engineering,7 Engineering,W1A Chemistry,1A Chemistry
W7 Engineering,7 Engineering,W9 College Writing Programs,9 College Writing Programs
W7 Engineering,7 Engineering,W10 Computer Science,10 Computer Science
W7 Engineering,7 Engineering,W187 Interdisciplinary Studies,187 Interdisciplinary Studies
W7 Engineering,7 Engineering,W53 Mathematics,53 Mathematics
W7 Engineering,7 Engineering,W61 Molecular & Cell Biology,61 Molecular & Cell Biology
W7 Engineering,7 Engineering,W145A Political Science,145A Political Science
W7 Engineering,7 Engineering,W1 Psychology,1 Psychology
W7 Engineering,7 Engineering,W21 Statistics,21 Statistics
187 Interdisciplinary Studies,W187 Interdisciplinary Studies,111 African American Studies,W111 African American Studies
187 Interdisciplinary Studies,W187 Interdisciplinary Studies,23AC Art Practice,W23AC Art Practice
187 Interdisciplinary Studies,W187 Interdisciplinary Studies,1A Chemistry,W1A Chemistry
187 Interdisciplinary Studies,W187 Interdisciplinary Studies,9 College Writing Programs,W9 College Writing Programs
187 Interdisciplinary Studies,W187 Interdisciplinary Studies,10 Computer Science,W10 Computer Science
187 Interdisciplinary Studies,W187 Interdisciplinary Studies,7 Engineering,W7 Engineering
187 Interdisciplinary Studies,W187 Interdisciplinary Studies,53 Mathematics,W53 Mathematics
187 Interdisciplinary Studies,W187 Interdisciplinary Studies,61 Molecular & Cell Biology,W61 Molecular & Cell Biology
187 Interdisciplinary Studies,W187 Interdisciplinary Studies,145A Political Science,W145A Political Science
187 Interdisciplinary Studies,W187 Interdisciplinary Studies,1 Psychology,W1 Psychology
187 Interdisciplinary Studies,W187 Interdisciplinary Studies,21 Statistics,W21 Statistics
W187 Interdisciplinary Studies,187 Interdisciplinary Studies,W111 African American Studies,111 African American Studies
W187 Interdisciplinary Studies,187 Interdisciplinary Studies,W23AC Art Practice,23AC Art Practice
W187 Interdisciplinary Studies,187 Interdisciplinary Studies,W1A Chemistry,1A Chemistry
W187 Interdisciplinary Studies,187 Interdisciplinary Studies,W9 College Writing Programs,9 College Writing Programs
W187 Interdisciplinary Studies,187 Interdisciplinary Studies,W10 Computer Science,10 Computer Science
W187 Interdisciplinary Studies,187 Interdisciplinary Studies,W7 Engineering,7 Engineering
W187 Interdisciplinary Studies,187 Interdisciplinary Studies,W53 Mathematics,53 Mathematics
W187 Interdisciplinary Studies,187 Interdisciplinary Studies,W61 Molecular & Cell Biology,61 Molecular & Cell Biology
W187 Interdisciplinary Studies,187 Interdisciplinary Studies,W145A Political Science,145A Political Science
W187 Interdisciplinary Studies,187 Interdisciplinary Studies,W1 Psychology,1 Psychology
W187 Interdisciplinary Studies,187 Interdisciplinary Studies,W21 Statistics,21 Statistics
53 Mathematics,W53 Mathematics,111 African American Studies,W111 African American Studies
53 Mathematics,W53 Mathematics,23AC Art Practice,W23AC Art Practice
53 Mathematics,W53 Mathematics,1A Chemistry,W1A Chemistry
53 Mathematics,W53 Mathematics,9 College Writing Programs,W9 College Writing Programs
53 Mathematics,W53 Mathematics,10 Computer Science,W10 Computer Science
53 Mathematics,W53 Mathematics,7 Engineering,W7 Engineering
53 Mathematics,W53 Mathematics,187 Interdisciplinary Studies,W187 Interdisciplinary Studies
53 Mathematics,W53 Mathematics,61 Molecular & Cell Biology,W61 Molecular & Cell Biology
53 Mathematics,W53 Mathematics,145A Political Science,W145A Political Science
53 Mathematics,W53 Mathematics,1 Psychology,W1 Psychology
53 Mathematics,W53 Mathematics,21 Statistics,W21 Statistics
W53 Mathematics,53 Mathematics,W111 African American Studies,111 African American Studies
W53 Mathematics,53 Mathematics,W23AC Art Practice,23AC Art Practice
W53 Mathematics,53 Mathematics,W1A Chemistry,1A Chemistry
W53 Mathematics,53 Mathematics,W9 College Writing Programs,9 College Writing Programs
W53 Mathematics,53 Mathematics,W10 Computer Science,10 Computer Science
W53 Mathematics,53 Mathematics,W7 Engineering,7 Engineering
W53 Mathematics,53 Mathematics,W187 Interdisciplinary Studies,187 Interdisciplinary Studies
W53 Mathematics,53 Mathematics,W61 Molecular & Cell Biology,61 Molecular & Cell Biology
W53 Mathematics,53 Mathematics,W145A Political Science,145A Political Science
W53 Mathematics,53 Mathematics,W1 Psychology,1 Psychology
W53 Mathematics,53 Mathematics,W21 Statistics,21 Statistics
61 Molecular & Cell Biology,W61 Molecular & Cell Biology,111 African American Studies,W111 African American Studies
61 Molecular & Cell Biology,W61 Molecular & Cell Biology,23AC Art Practice,W23AC Art Practice
61 Molecular & Cell Biology,W61 Molecular & Cell Biology,1A Chemistry,W1A Chemistry
61 Molecular & Cell Biology,W61 Molecular & Cell Biology,9 College Writing Programs,W9 College Writing Programs
61 Molecular & Cell Biology,W61 Molecular & Cell Biology,10 Computer Science,W10 Computer Science
61 Molecular & Cell Biology,W61 Molecular & Cell Biology,7 Engineering,W7 Engineering
61 Molecular & Cell Biology,W61 Molecular & Cell Biology,187 Interdisciplinary Studies,W187 Interdisciplinary Studies
61 Molecular & Cell Biology,W61 Molecular & Cell Biology,53 Mathematics,W53 Mathematics
61 Molecular & Cell Biology,W61 Molecular & Cell Biology,145A Political Science,W145A Political Science
61 Molecular & Cell Biology,W61 Molecular & Cell Biology,1 Psychology,W1 Psychology
61 Molecular & Cell Biology,W61 Molecular & Cell Biology,21 Statistics,W21 Statistics
W61 Molecular & Cell Biology,61 Molecular & Cell Biology,W111 African American Studies,111 African American Studies
W61 Molecular & Cell Biology,61 Molecular & Cell Biology,W23AC Art Practice,23AC Art Practice
W61 Molecular & Cell Biology,61 Molecular & Cell Biology,W1A Chemistry,1A Chemistry
W61 Molecular & Cell Biology,61 Molecular & Cell Biology,W9 College Writing Programs,9 College Writing Programs
W61 Molecular & Cell Biology,61 Molecular & Cell Biology,W10 Computer Science,10 Computer Science
W61 Molecular & Cell Biology,61 Molecular & Cell Biology,W7 Engineering,7 Engineering
W61 Molecular & Cell Biology,61 Molecular & Cell Biology,W187 Interdisciplinary Studies,187 Interdisciplinary Studies
W61 Molecular & Cell Biology,61 Molecular & Cell Biology,W53 Mathematics,53 Mathematics
W61 Molecular & Cell Biology,61 Molecular & Cell Biology,W145A Political Science,145A Political Science
W61 Molecular & Cell Biology,61 Molecular & Cell Biology,W1 Psychology,1 Psychology
W61 Molecular & Cell Biology,61 Molecular & Cell Biology,W21 Statistics,21 Statistics
145A Political Science,W145A Political Science,111 African American Studies,W111 African American Studies
145A Political Science,W145A Political Science,23AC Art Practice,W23AC Art Practice
145A Political Science,W145A Political Science,1A Chemistry,W1A Chemistry
145A Political Science,W145A Political Science,9 College Writing Programs,W9 College Writing Programs
145A Political Science,W145A Political Science,10 Computer Science,W10 Computer Science
145A Political Science,W145A Political Science,7 Engineering,W7 Engineering
145A Political Science,W145A Political Science,187 Interdisciplinary Studies,W187 Interdisciplinary Studies
145A Political Science,W145A Political Science,53 Mathematics,W53 Mathematics
145A Political Science,W145A Political Science,61 Molecular & Cell Biology,W61 Molecular & Cell Biology
145A Political Science,W145A Political Science,1 Psychology,W1 Psychology
145A Political Science,W145A Political Science,21 Statistics,W21 Statistics
W145A Political Science,145A Political Science,W111 African American Studies,111 African American Studies
W145A Political Science,145A Political Science,W23AC Art Practice,23AC Art Practice
W145A Political Science,145A Political Science,W1A Chemistry,1A Chemistry
W145A Political Science,145A Political Science,W9 College Writing Programs,9 College Writing Programs
W145A Political Science,145A Political Science,W10 Computer Science,10 Computer Science
W145A Political Science,145A Political Science,W7 Engineering,7 Engineering
W145A Political Science,145A Political Science,W187 Interdisciplinary Studies,187 Interdisciplinary Studies
W145A Political Science,145A Political Science,W53 Mathematics,53 Mathematics
W145A Political Science,145A Political Science,W61 Molecular & Cell Biology,61 Molecular & Cell Biology
W145A Political Science,145A Political Science,W1 Psychology,1 Psychology
W145A Political Science,145A Political Science,W21 Statistics,21 Statistics
1 Psychology,W1 Psychology,111 African American Studies,W111 African American Studies
1 Psychology,W1 Psychology,23AC Art Practice,W23AC Art Practice
1 Psychology,W1 Psychology,1A Chemistry,W1A Chemistry
1 Psychology,W1 Psychology,9 College Writing Programs,W9 College Writing Programs
1 Psychology,W1 Psychology,10 Computer Science,W10 Computer Science
1 Psychology,W1 Psychology,7 Engineering,W7 Engineering
1 Psychology,W1 Psychology,187 Interdisciplinary Studies,W187 Interdisciplinary Studies
1 Psychology,W1 Psychology,53 Mathematics,W53 Mathematics
1 Psychology,W1 Psychology,61 Molecular & Cell Biology,W61 Molecular & Cell Biology
1 Psychology,W1 Psychology,145A Political Science,W145A Political Science
1 Psychology,W1 Psychology,21 Statistics,W21 Statistics
W1 Psychology,1 Psychology,W111 African American Studies,111 African American Studies
W1 Psychology,1 Psychology,W23AC Art Practice,23AC Art Practice
W1 Psychology,1 Psychology,W1A Chemistry,1A Chemistry
W1 Psychology,1 Psychology,W9 College Writing Programs,9 College Writing Programs
W1 Psychology,1 Psychology,W10 Computer Science,10 Computer Science
W1 Psychology,1 Psychology,W7 Engineering,7 Engineering
W1 Psychology,1 Psychology,W187 Interdisciplinary Studies,187 Interdisciplinary Studies
W1 Psychology,1 Psychology,W53 Mathematics,53 Mathematics
W1 Psychology,1 Psychology,W61 Molecular & Cell Biology,61 Molecular & Cell Biology
W1 Psychology,1 Psychology,W145A Political Science,145A Political Science
W1 Psychology,1 Psychology,W21 Statistics,21 Statistics
21 Statistics,W21 Statistics,111 African American Studies,W111 African American Studies
21 Statistics,W21 Statistics,23AC Art Practice,W23AC Art Practice
21 Statistics,W21 Statistics,1A Chemistry,W1A Chemistry
21 Statistics,W21 Statistics,9 College Writing Programs,W9 College Writing Programs
21 Statistics,W21 Statistics,10 Computer Science,W10 Computer Science
21 Statistics,W21 Statistics,7 Engineering,W7 Engineering
21 Statistics,W21 Statistics,187 Interdisciplinary Studies,W187 Interdisciplinary Studies
21 Statistics,W21 Statistics,53 Mathematics,W53 Mathematics
21 Statistics,W21 Statistics,61 Molecular & Cell Biology,W61 Molecular & Cell Biology
21 Statistics,W21 Statistics,145A Political Science,W145A Political Science
21 Statistics,W21 Statistics,1 Psychology,W1 Psychology
W21 Statistics,21 Statistics,W111 African American Studies,111 African American Studies
W21 Statistics,21 Statistics,W23AC Art Practice,23AC Art Practice
W21 Statistics,21 Statistics,W1A Chemistry,1A Chemistry
W21 Statistics,21 Statistics,W9 College Writing Programs,9 College Writing Programs
W21 Statistics,21 Statistics,W10 Computer Science,10 Computer Science
W21 Statistics,21 Statistics,W7 Engineering,7 Engineering
W21 Statistics,21 Statistics,W187 Interdisciplinary Studies,187 Interdisciplinary Studies
W21 Statistics,21 Statistics,W53 Mathematics,53 Mathematics
W21 Statistics,21 Statistics,W61 Molecular & Cell Biology,61 Molecular & Cell Biology
W21 Statistics,21 Statistics,W145A Political Science,145A Political Science
W21 Statistics,21 Statistics,W1 Psychology,1 Psychology
: honors
110 American Studies,H110 American Studies,195 Computer Science,H195 Computer Science
110 American Studies,H110 American Studies,175L Env Sci  Policy  & Mgmt,H175L Env Sci  Policy  & Mgmt
110 American Studies,H110 American Studies,102 International & Area Stds,H102 International & Area Stds
110 American Studies,H110 American Studies,104 Mathematics,H104 Mathematics
110 American Studies,H110 American Studies,110 Mathematics,H110 Mathematics
110 American Studies,H110 American Studies,113 Mathematics,H113 Mathematics
110 American Studies,H110 American Studies,185 Mathematics,H185 Mathematics
110 American Studies,H110 American Studies,1B Mathematics,H1B Mathematics
110 American Studies,H110 American Studies,53 Mathematics,H53 Mathematics
110 American Studies,H110 American Studies,54 Mathematics,H54 Mathematics
110 American Studies,H110 American Studies,7A Physics,H7A Physics
110 American Studies,H110 American Studies,7B Physics,H7B Physics
110 American Studies,H110 American Studies,7C Physics,H7C Physics
H110 American Studies,110 American Studies,H195 Computer Science,195 Computer Science
H110 American Studies,110 American Studies,H175L Env Sci  Policy  & Mgmt,175L Env Sci  Policy  & Mgmt
H110 American Studies,110 American Studies,H102 International & Area Stds,102 International & Area Stds
H110 American Studies,110 American Studies,H104 Mathematics,104 Mathematics
H110 American Studies,110 American Studies,H110 Mathematics,110 Mathematics
H110 American Studies,110 American Studies,H113 Mathematics,113 Mathematics
H110 American Studies,110 American Studies,H185 Mathematics,185 Mathematics
H110 American Studies,110 American Studies,H1B Mathematics,1B Mathematics
H110 American Studies,110 American Studies,H53 Mathematics,53 Mathematics
H110 American Studies,110 American Studies,H54 Mathematics,54 Mathematics
H110 American Studies,110 American Studies,H7A Physics,7A Physics
H110 American Studies,110 American Studies,H7B Physics,7B Physics
H110 American Studies,110 American Studies,H7C Physics,7C Physics
195 Computer Science,H195 Computer Science,110 American Studies,H110 American Studies
195 Computer Science,H195 Computer Science,175L Env Sci  Policy  & Mgmt,H175L Env Sci  Policy  & Mgmt
195 Computer Science,H195 Computer Science,102 International & Area Stds,H102 International & Area Stds
195 Computer Science,H195 Computer Science,104 Mathematics,H104 Mathematics
195 Computer Science,H195 Computer Science,110 Mathematics,H110 Mathematics
195 Computer Science,H195 Computer Science,113 Mathematics,H113 Mathematics
195 Computer Science,H195 Computer Science,185 Mathematics,H185 Mathematics
195 Computer Science,H195 Computer Science,1B Mathematics,H1B Mathematics
195 Computer Science,H195 Computer Science,53 Mathematics,H53 Mathematics
195 Computer Science,H195 Computer Science,54 Mathematics,H54 Mathematics
195 Computer Science,H195 Computer Science,7A Physics,H7A Physics
195 Computer Science,H195 Computer Science,7B Physics,H7B Physics
195 Computer Science,H195 Computer Science,7C Physics,H7C Physics
H195 Computer Science,195 Computer Science,H110 American Studies,110 American Studies
H195 Computer Science,195 Computer Science,H175L Env Sci  Policy  & Mgmt,175L Env Sci  Policy  & Mgmt
H195 Computer Science,195 Computer Science,H102 International & Area Stds,102 International & Area Stds
H195 Computer Science,195 Computer Science,H104 Mathematics,104 Mathematics
H195 Computer Science,195 Computer Science,H110 Mathematics,110 Mathematics
H195 Computer Science,195 Computer Science,H113 Mathematics,113 Mathematics
H195 Computer Science,195 Computer Science,H185 Mathematics,185 Mathematics
H195 Computer Science,195 Computer Science,H1B Mathematics,1B Mathematics
H195 Computer Science,195 Computer Science,H53 Mathematics,53 Mathematics
H195 Computer Science,195 Computer Science,H54 Mathematics,54 Mathematics
H195 Computer Science,195 Computer Science,H7A Physics,7A Physics
H195 Computer Science,195 Computer Science,H7B Physics,7B Physics
H195 Computer Science,195 Computer Science,H7C Physics,7C Physics
175L Env Sci  Policy  & Mgmt,H175L Env Sci  Policy  & Mgmt,110 American Studies,H110 American Studies
175L Env Sci  Policy  & Mgmt,H175L Env Sci  Policy  & Mgmt,195 Computer Science,H195 Computer Science
175L Env Sci  Policy  & Mgmt,H175L Env Sci  Policy  & Mgmt,102 International & Area Stds,H102 International & Area Stds
175L Env Sci  Policy  & Mgmt,H175L Env Sci  Policy  & Mgmt,104 Mathematics,H104 Mathematics
175L Env Sci  Policy  & Mgmt,H175L Env Sci  Policy  & Mgmt,110 Mathematics,H110 Mathematics
175L Env Sci  Policy  & Mgmt,H175L Env Sci  Policy  & Mgmt,113 Mathematics,H113 Mathematics
175L Env Sci  Policy  & Mgmt,H175L Env Sci  Policy  & Mgmt,185 Mathematics,H185 Mathematics
175L Env Sci  Policy  & Mgmt,H175L Env Sci  Policy  & Mgmt,1B Mathematics,H1B Mathematics
175L Env Sci  Policy  & Mgmt,H175L Env Sci  Policy  & Mgmt,53 Mathematics,H53 Mathematics
175L Env Sci  Policy  & Mgmt,H175L Env Sci  Policy  & Mgmt,54 Mathematics,H54 Mathematics
175L Env Sci  Policy  & Mgmt,H175L Env Sci  Policy  & Mgmt,7A Physics,H7A Physics
175L Env Sci  Policy  & Mgmt,H175L Env Sci  Policy  & Mgmt,7B Physics,H7B Physics
175L Env Sci  Policy  & Mgmt,H175L Env Sci  Policy  & Mgmt,7C Physics,H7C Physics
H175L Env Sci  Policy  & Mgmt,175L Env Sci  Policy  & Mgmt,H110 American Studies,110 American Studies
H175L Env Sci  Policy  & Mgmt,175L Env Sci  Policy  & Mgmt,H195 Computer Science,195 Computer Science
H175L Env Sci  Policy  & Mgmt,175L Env Sci  Policy  & Mgmt,H102 International & Area Stds,102 International & Area Stds
H175L Env Sci  Policy  & Mgmt,175L Env Sci  Policy  & Mgmt,H104 Mathematics,104 Mathematics
H175L Env Sci  Policy  & Mgmt,175L Env Sci  Policy  & Mgmt,H110 Mathematics,110 Mathematics
H175L Env Sci  Policy  & Mgmt,175L Env Sci  Policy  & Mgmt,H113 Mathematics,113 Mathematics
H175L Env Sci  Policy  & Mgmt,175L Env Sci  Policy  & Mgmt,H185 Mathematics,185 Mathematics
H175L Env Sci  Policy  & Mgmt,175L Env Sci  Policy  & Mgmt,H1B Mathematics,1B Mathematics
H175L Env Sci  Policy  & Mgmt,175L Env Sci  Policy  & Mgmt,H53 Mathematics,53 Mathematics
H175L Env Sci  Policy  & Mgmt,175L Env Sci  Policy  & Mgmt,H54 Mathematics,54 Mathematics
H175L Env Sci  Policy  & Mgmt,175L Env Sci  Policy  & Mgmt,H7A Physics,7A Physics
H175L Env Sci  Policy  & Mgmt,175L Env Sci  Policy  & Mgmt,H7B Physics,7B Physics
H175L Env Sci  Policy  & Mgmt,175L Env Sci  Policy  & Mgmt,H7C Physics,7C Physics
102 International & Area Stds,H102 International & Area Stds,110 American Studies,H110 American Studies
102 International & Area Stds,H102 International & Area Stds,195 Computer Science,H195 Computer Science
102 International & Area Stds,H102 International & Area Stds,175L Env Sci  Policy  & Mgmt,H175L Env Sci  Policy  & Mgmt
102 International & Area Stds,H102 International & Area Stds,104 Mathematics,H104 Mathematics
102 International & Area Stds,H102 International & Area Stds,110 Mathematics,H110 Mathematics
102 International & Area Stds,H102 International & Area Stds,113 Mathematics,H113 Mathematics
102 International & Area Stds,H102 International & Area Stds,185 Mathematics,H185 Mathematics
102 International & Area Stds,H102 International & Area Stds,1B Mathematics,H1B Mathematics
102 International & Area Stds,H102 International & Area Stds,53 Mathematics,H53 Mathematics
102 International & Area Stds,H102 International & Area Stds,54 Mathematics,H54 Mathematics
102 International & Area Stds,H102 International & Area Stds,7A Physics,H7A Physics
102 International & Area Stds,H102 International & Area Stds,7B Physics,H7B Physics
102 International & Area Stds,H102 International & Area Stds,7C Physics,H7C Physics
H102 International & Area Stds,102 International & Area Stds,H110 American Studies,110 American Studies
H102 International & Area Stds,102 International & Area Stds,H195 Computer Science,195 Computer Science
H102 International & Area Stds,102 International & Area Stds,H175L Env Sci  Policy  & Mgmt,175L Env Sci  Policy  & Mgmt
H102 International & Area Stds,102 International & Area Stds,H104 Mathematics,104 Mathematics
H102 International & Area Stds,102 International & Area Stds,H110 Mathematics,110 Mathematics
H102 International & Area Stds,102 International & Area Stds,H113 Mathematics,113 Mathematics
H102 International & Area Stds,102 International & Area Stds,H185 Mathematics,185 Mathematics
H102 International & Area Stds,102 International & Area Stds,H1B Mathematics,1B Mathematics
H102 International & Area Stds,102 International & Area Stds,H53 Mathematics,53 Mathematics
H102 International & Area Stds,102 International & Area Stds,H54 Mathematics,54 Mathematics
H102 International & Area Stds,102 International & Area Stds,H7A Physics,7A Physics
H102 International & Area Stds,102 International & Area Stds,H7B Physics,7B Physics
H102 International & Area Stds,102 International & Area Stds,H7C Physics,7C Physics
104 Mathematics,H104 Mathematics,110 American Studies,H110 American Studies
104 Mathematics,H104 Mathematics,195 Computer Science,H195 Computer Science
104 Mathematics,H104 Mathematics,175L Env Sci  Policy  & Mgmt,H175L Env Sci  Policy  & Mgmt
104 Mathematics,H104 Mathematics,102 International & Area Stds,H102 International & Area Stds
104 Mathematics,H104 Mathematics,110 Mathematics,H110 Mathematics
104 Mathematics,H104 Mathematics,113 Mathematics,H113 Mathematics
104 Mathematics,H104 Mathematics,185 Mathematics,H185 Mathematics
104 Mathematics,H104 Mathematics,1B Mathematics,H1B Mathematics
104 Mathematics,H104 Mathematics,53 Mathematics,H53 Mathematics
104 Mathematics,H104 Mathematics,54 Mathematics,H54 Mathematics
104 Mathematics,H104 Mathematics,7A Physics,H7A Physics
104 Mathematics,H104 Mathematics,7B Physics,H7B Physics
104 Mathematics,H104 Mathematics,7C Physics,H7C Physics
110 Mathematics,H110 Mathematics,110 American Studies,H110 American Studies
110 Mathematics,H110 Mathematics,195 Computer Science,H195 Computer Science
110 Mathematics,H110 Mathematics,175L Env Sci  Policy  & Mgmt,H175L Env Sci  Policy  & Mgmt
110 Mathematics,H110 Mathematics,102 International & Area Stds,H102 International & Area Stds
110 Mathematics,H110 Mathematics,104 Mathematics,H104 Mathematics
110 Mathematics,H110 Mathematics,113 Mathematics,H113 Mathematics
110 Mathematics,H110 Mathematics,185 Mathematics,H185 Mathematics
110 Mathematics,H110 Mathematics,1B Mathematics,H1B Mathematics
110 Mathematics,H110 Mathematics,53 Mathematics,H53 Mathematics
110 Mathematics,H110 Mathematics,54 Mathematics,H54 Mathematics
110 Mathematics,H110 Mathematics,7A Physics,H7A Physics
110 Mathematics,H110 Mathematics,7B Physics,H7B Physics
110 Mathematics,H110 Mathematics,7C Physics,H7C Physics
113 Mathematics,H113 Mathematics,110 American Studies,H110 American Studies
113 Mathematics,H113 Mathematics,195 Computer Science,H195 Computer Science
113 Mathematics,H113 Mathematics,175L Env Sci  Policy  & Mgmt,H175L Env Sci  Policy  & Mgmt
113 Mathematics,H113 Mathematics,102 International & Area Stds,H102 International & Area Stds
113 Mathematics,H113 Mathematics,104 Mathematics,H104 Mathematics
113 Mathematics,H113 Mathematics,110 Mathematics,H110 Mathematics
113 Mathematics,H113 Mathematics,185 Mathematics,H185 Mathematics
113 Mathematics,H113 Mathematics,1B Mathematics,H1B Mathematics
113 Mathematics,H113 Mathematics,53 Mathematics,H53 Mathematics
113 Mathematics,H113 Mathematics,54 Mathematics,H54 Mathematics
113 Mathematics,H113 Mathematics,7A Physics,H7A Physics
113 Mathematics,H113 Mathematics,7B Physics,H7B Physics
113 Mathematics,H113 Mathematics,7C Physics,H7C Physics
185 Mathematics,H185 Mathematics,110 American Studies,H110 American Studies
185 Mathematics,H185 Mathematics,195 Computer Science,H195 Computer Science
185 Mathematics,H185 Mathematics,175L Env Sci  Policy  & Mgmt,H175L Env Sci  Policy  & Mgmt
185 Mathematics,H185 Mathematics,102 International & Area Stds,H102 International & Area Stds
185 Mathematics,H185 Mathematics,104 Mathematics,H104 Mathematics
185 Mathematics,H185 Mathematics,110 Mathematics,H110 Mathematics
185 Mathematics,H185 Mathematics,113 Mathematics,H113 Mathematics
185 Mathematics,H185 Mathematics,1B Mathematics,H1B Mathematics
185 Mathematics,H185 Mathematics,53 Mathematics,H53 Mathematics
185 Mathematics,H185 Mathematics,54 Mathematics,H54 Mathematics
185 Mathematics,H185 Mathematics,7A Physics,H7A Physics
185 Mathematics,H185 Mathematics,7B Physics,H7B Physics
185 Mathematics,H185 Mathematics,7C Physics,H7C Physics
1B Mathematics,H1B Mathematics,110 American Studies,H110 American Studies
1B Mathematics,H1B Mathematics,195 Computer Science,H195 Computer Science
1B Mathematics,H1B Mathematics,175L Env Sci  Policy  & Mgmt,H175L Env Sci  Policy  & Mgmt
1B Mathematics,H1B Mathematics,102 International & Area Stds,H102 International & Area Stds
1B Mathematics,H1B Mathematics,104 Mathematics,H104 Mathematics
1B Mathematics,H1B Mathematics,110 Mathematics,H110 Mathematics
1B Mathematics,H1B Mathematics,113 Mathematics,H113 Mathematics
1B Mathematics,H1B Mathematics,185 Mathematics,H185 Mathematics
1B Mathematics,H1B Mathematics,53 Mathematics,H53 Mathematics
1B Mathematics,H1B Mathematics,54 Mathematics,H54 Mathematics
1B Mathematics,H1B Mathematics,7A Physics,H7A Physics
1B Mathematics,H1B Mathematics,7B Physics,H7B Physics
1B Mathematics,H1B Mathematics,7C Physics,H7C Physics
53 Mathematics,H53 Mathematics,110 American Studies,H110 American Studies
53 Mathematics,H53 Mathematics,195 Computer Science,H195 Computer Science
53 Mathematics,H53 Mathematics,175L Env Sci  Policy  & Mgmt,H175L Env Sci  Policy  & Mgmt
53 Mathematics,H53 Mathematics,102 International & Area Stds,H102 International & Area Stds
53 Mathematics,H53 Mathematics,104 Mathematics,H104 Mathematics
53 Mathematics,H53 Mathematics,110 Mathematics,H110 Mathematics
53 Mathematics,H53 Mathematics,113 Mathematics,H113 Mathematics
53 Mathematics,H53 Mathematics,185 Mathematics,H185 Mathematics
53 Mathematics,H53 Mathematics,1B Mathematics,H1B Mathematics
53 Mathematics,H53 Mathematics,54 Mathematics,H54 Mathematics
53 Mathematics,H53 Mathematics,7A Physics,H7A Physics
53 Mathematics,H53 Mathematics,7B Physics,H7B Physics
53 Mathematics,H53 Mathematics,7C Physics,H7C Physics
54 Mathematics,H54 Mathematics,110 American Studies,H110 American Studies
54 Mathematics,H54 Mathematics,195 Computer Science,H195 Computer Science
54 Mathematics,H54 Mathematics,175L Env Sci  Policy  & Mgmt,H175L Env Sci  Policy  & Mgmt
54 Mathematics,H54 Mathematics,102 International & Area Stds,H102 International & Area Stds
54 Mathematics,H54 Mathematics,104 Mathematics,H104 Mathematics
54 Mathematics,H54 Mathematics,110 Mathematics,H110 Mathematics
54 Mathematics,H54 Mathematics,113 Mathematics,H113 Mathematics
54 Mathematics,H54 Mathematics,185 Mathematics,H185 Mathematics
54 Mathematics,H54 Mathematics,1B Mathematics,H1B Mathematics
54 Mathematics,H54 Mathematics,53 Mathematics,H53 Mathematics
54 Mathematics,H54 Mathematics,7A Physics,H7A Physics
54 Mathematics,H54 Mathematics,7B Physics,H7B Physics
54 Mathematics,H54 Mathematics,7C Physics,H7C Physics
H104 Mathematics,104 Mathematics,H110 American Studies,110 American Studies
H104 Mathematics,104 Mathematics,H195 Computer Science,195 Computer Science
H104 Mathematics,104 Mathematics,H175L Env Sci  Policy  & Mgmt,175L Env Sci  Policy  & Mgmt
H104 Mathematics,104 Mathematics,H102 International & Area Stds,102 International & Area Stds
H104 Mathematics,104 Mathematics,H110 Mathematics,110 Mathematics
H104 Mathematics,104 Mathematics,H113 Mathematics,113 Mathematics
H104 Mathematics,104 Mathematics,H185 Mathematics,185 Mathematics
H104 Mathematics,104 Mathematics,H1B Mathematics,1B Mathematics
H104 Mathematics,104 Mathematics,H53 Mathematics,53 Mathematics
H104 Mathematics,104 Mathematics,H54 Mathematics,54 Mathematics
H104 Mathematics,104 Mathematics,H7A Physics,7A Physics
H104 Mathematics,104 Mathematics,H7B Physics,7B Physics
H104 Mathematics,104 Mathematics,H7C Physics,7C Physics
H110 Mathematics,110 Mathematics,H110 American Studies,110 American Studies
H110 Mathematics,110 Mathematics,H195 Computer Science,195 Computer Science
H110 Mathematics,110 Mathematics,H175L Env Sci  Policy  & Mgmt,175L Env Sci  Policy  & Mgmt
H110 Mathematics,110 Mathematics,H102 International & Area Stds,102 International & Area Stds
H110 Mathematics,110 Mathematics,H104 Mathematics,104 Mathematics
H110 Mathematics,110 Mathematics,H113 Mathematics,113 Mathematics
H110 Mathematics,110 Mathematics,H185 Mathematics,185 Mathematics
H110 Mathematics,110 Mathematics,H1B Mathematics,1B Mathematics
H110 Mathematics,110 Mathematics,H53 Mathematics,53 Mathematics
H110 Mathematics,110 Mathematics,H54 Mathematics,54 Mathematics
H110 Mathematics,110 Mathematics,H7A Physics,7A Physics
H110 Mathematics,110 Mathematics,H7B Physics,7B Physics
H110 Mathematics,110 Mathematics,H7C Physics,7C Physics
H113 Mathematics,113 Mathematics,H110 American Studies,110 American Studies
H113 Mathematics,113 Mathematics,H195 Computer Science,195 Computer Science
H113 Mathematics,113 Mathematics,H175L Env Sci  Policy  & Mgmt,175L Env Sci  Policy  & Mgmt
H113 Mathematics,113 Mathematics,H102 International & Area Stds,102 International & Area Stds
H113 Mathematics,113 Mathematics,H104 Mathematics,104 Mathematics
H113 Mathematics,113 Mathematics,H110 Mathematics,110 Mathematics
H113 Mathematics,113 Mathematics,H185 Mathematics,185 Mathematics
H113 Mathematics,113 Mathematics,H1B Mathematics,1B Mathematics
H113 Mathematics,113 Mathematics,H53 Mathematics,53 Mathematics
H113 Mathematics,113 Mathematics,H54 Mathematics,54 Mathematics
H113 Mathematics,113 Mathematics,H7A Physics,7A Physics
H113 Mathematics,113 Mathematics,H7B Physics,7B Physics
H113 Mathematics,113 Mathematics,H7C Physics,7C Physics
H185 Mathematics,185 Mathematics,H110 American Studies,110 American Studies
H185 Mathematics,185 Mathematics,H195 Computer Science,195 Computer Science
H185 Mathematics,185 Mathematics,H175L Env Sci  Policy  & Mgmt,175L Env Sci  Policy  & Mgmt
H185 Mathematics,185 Mathematics,H102 International & Area Stds,102 International & Area Stds
H185 Mathematics,185 Mathematics,H104 Mathematics,104 Mathematics
H185 Mathematics,185 Mathematics,H110 Mathematics,110 Mathematics
H185 Mathematics,185 Mathematics,H113 Mathematics,113 Mathematics
H185 Mathematics,185 Mathematics,H1B Mathematics,1B Mathematics
H185 Mathematics,185 Mathematics,H53 Mathematics,53 Mathematics
H185 Mathematics,185 Mathematics,H54 Mathematics,54 Mathematics
H185 Mathematics,185 Mathematics,H7A Physics,7A Physics
H185 Mathematics,185 Mathematics,H7B Physics,7B Physics
H185 Mathematics,185 Mathematics,H7C Physics,7C Physics
H1B Mathematics,1B Mathematics,H110 American Studies,110 American Studies
H1B Mathematics,1B Mathematics,H195 Computer Science,195 Computer Science
H1B Mathematics,1B Mathematics,H175L Env Sci  Policy  & Mgmt,175L Env Sci  Policy  & Mgmt
H1B Mathematics,1B Mathematics,H102 International & Area Stds,102 International & Area Stds
H1B Mathematics,1B Mathematics,H104 Mathematics,104 Mathematics
H1B Mathematics,1B Mathematics,H110 Mathematics,110 Mathematics
H1B Mathematics,1B Mathematics,H113 Mathematics,113 Mathematics
H1B Mathematics,1B Mathematics,H185 Mathematics,185 Mathematics
H1B Mathematics,1B Mathematics,H53 Mathematics,53 Mathematics
H1B Mathematics,1B Mathematics,H54 Mathematics,54 Mathematics
H1B Mathematics,1B Mathematics,H7A Physics,7A Physics
H1B Mathematics,1B Mathematics,H7B Physics,7B Physics
H1B Mathematics,1B Mathematics,H7C Physics,7C Physics
H53 Mathematics,53 Mathematics,H110 American Studies,110 American Studies
H53 Mathematics,53 Mathematics,H195 Computer Science,195 Computer Science
H53 Mathematics,53 Mathematics,H175L Env Sci  Policy  & Mgmt,175L Env Sci  Policy  & Mgmt
H53 Mathematics,53 Mathematics,H102 International & Area Stds,102 International & Area Stds
H53 Mathematics,53 Mathematics,H104 Mathematics,104 Mathematics
H53 Mathematics,53 Mathematics,H110 Mathematics,110 Mathematics
H53 Mathematics,53 Mathematics,H113 Mathematics,113 Mathematics
H53 Mathematics,53 Mathematics,H185 Mathematics,185 Mathematics
H53 Mathematics,53 Mathematics,H1B Mathematics,1B Mathematics
H53 Mathematics,53 Mathematics,H54 Mathematics,54 Mathematics
H53 Mathematics,53 Mathematics,H7A Physics,7A Physics
H53 Mathematics,53 Mathematics,H7B Physics,7B Physics
H53 Mathematics,53 Mathematics,H7C Physics,7C Physics
H54 Mathematics,54 Mathematics,H110 American Studies,110 American Studies
H54 Mathematics,54 Mathematics,H195 Computer Science,195 Computer Science
H54 Mathematics,54 Mathematics,H175L Env Sci  Policy  & Mgmt,175L Env Sci  Policy  & Mgmt
H54 Mathematics,54 Mathematics,H102 International & Area Stds,102 International & Area Stds
H54 Mathematics,54 Mathematics,H104 Mathematics,104 Mathematics
H54 Mathematics,54 Mathematics,H110 Mathematics,110 Mathematics
H54 Mathematics,54 Mathematics,H113 Mathematics,113 Mathematics
H54 Mathematics,54 Mathematics,H185 Mathematics,185 Mathematics
H54 Mathematics,54 Mathematics,H1B Mathematics,1B Mathematics
H54 Mathematics,54 Mathematics,H53 Mathematics,53 Mathematics
H54 Mathematics,54 Mathematics,H7A Physics,7A Physics
H54 Mathematics,54 Mathematics,H7B Physics,7B Physics
H54 Mathematics,54 Mathematics,H7C Physics,7C Physics
7A Physics,H7A Physics,110 American Studies,H110 American Studies
7A Physics,H7A Physics,195 Computer Science,H195 Computer Science
7A Physics,H7A Physics,175L Env Sci  Policy  & Mgmt,H175L Env Sci  Policy  & Mgmt
7A Physics,H7A Physics,102 International & Area Stds,H102 International & Area Stds
7A Physics,H7A Physics,104 Mathematics,H104 Mathematics
7A Physics,H7A Physics,110 Mathematics,H110 Mathematics
7A Physics,H7A Physics,113 Mathematics,H113 Mathematics
7A Physics,H7A Physics,185 Mathematics,H185 Mathematics
7A Physics,H7A Physics,1B Mathematics,H1B Mathematics
7A Physics,H7A Physics,53 Mathematics,H53 Mathematics
7A Physics,H7A Physics,54 Mathematics,H54 Mathematics
7A Physics,H7A Physics,7B Physics,H7B Physics
7A Physics,H7A Physics,7C Physics,H7C Physics
7B Physics,H7B Physics,110 American Studies,H110 American Studies
7B Physics,H7B Physics,195 Computer Science,H195 Computer Science
7B Physics,H7B Physics,175L Env Sci  Policy  & Mgmt,H175L Env Sci  Policy  & Mgmt
7B Physics,H7B Physics,102 International & Area Stds,H102 International & Area Stds
7B Physics,H7B Physics,104 Mathematics,H104 Mathematics
7B Physics,H7B Physics,110 Mathematics,H110 Mathematics
7B Physics,H7B Physics,113 Mathematics,H113 Mathematics
7B Physics,H7B Physics,185 Mathematics,H185 Mathematics
7B Physics,H7B Physics,1B Mathematics,H1B Mathematics
7B Physics,H7B Physics,53 Mathematics,H53 Mathematics
7B Physics,H7B Physics,54 Mathematics,H54 Mathematics
7B Physics,H7B Physics,7A Physics,H7A Physics
7B Physics,H7B Physics,7C Physics,H7C Physics
7C Physics,H7C Physics,110 American Studies,H110 American Studies
7C Physics,H7C Physics,195 Computer Science,H195 Computer Science
7C Physics,H7C Physics,175L Env Sci  Policy  & Mgmt,H175L Env Sci  Policy  & Mgmt
7C Physics,H7C Physics,102 International & Area Stds,H102 International & Area Stds
7C Physics,H7C Physics,104 Mathematics,H104 Mathematics
7C Physics,H7C Physics,110 Mathematics,H110 Mathematics
7C Physics,H7C Physics,113 Mathematics,H113 Mathematics
7C Physics,H7C Physics,185 Mathematics,H185 Mathematics
7C Physics,H7C Physics,1B Mathematics,H1B Mathematics
7C Physics,H7C Physics,53 Mathematics,H53 Mathematics
7C Physics,H7C Physics,54 Mathematics,H54 Mathematics
7C Physics,H7C Physics,7A Physics,H7A Physics
7C Physics,H7C Physics,7B Physics,H7B Physics
H7A Physics,7A Physics,H110 American Studies,110 American Studies
H7A Physics,7A Physics,H195 Computer Science,195 Computer Science
H7A Physics,7A Physics,H175L Env Sci  Policy  & Mgmt,175L Env Sci  Policy  & Mgmt
H7A Physics,7A Physics,H102 International & Area Stds,102 International & Area Stds
H7A Physics,7A Physics,H104 Mathematics,104 Mathematics
H7A Physics,7A Physics,H110 Mathematics,110 Mathematics
H7A Physics,7A Physics,H113 Mathematics,113 Mathematics
H7A Physics,7A Physics,H185 Mathematics,185 Mathematics
H7A Physics,7A Physics,H1B Mathematics,1B Mathematics
H7A Physics,7A Physics,H53 Mathematics,53 Mathematics
H7A Physics,7A Physics,H54 Mathematics,54 Mathematics
H7A Physics,7A Physics,H7B Physics,7B Physics
H7A Physics,7A Physics,H7C Physics,7C Physics
H7B Physics,7B Physics,H110 American Studies,110 American Studies
H7B Physics,7B Physics,H195 Computer Science,195 Computer Science
H7B Physics,7B Physics,H175L Env Sci  Policy  & Mgmt,175L Env Sci  Policy  & Mgmt
H7B Physics,7B Physics,H102 International & Area Stds,102 International & Area Stds
H7B Physics,7B Physics,H104 Mathematics,104 Mathematics
H7B Physics,7B Physics,H110 Mathematics,110 Mathematics
H7B Physics,7B Physics,H113 Mathematics,113 Mathematics
H7B Physics,7B Physics,H185 Mathematics,185 Mathematics
H7B Physics,7B Physics,H1B Mathematics,1B Mathematics
H7B Physics,7B Physics,H53 Mathematics,53 Mathematics
H7B Physics,7B Physics,H54 Mathematics,54 Mathematics
H7B Physics,7B Physics,H7A Physics,7A Physics
H7B Physics,7B Physics,H7C Physics,7C Physics
H7C Physics,7C Physics,H110 American Studies,110 American Studies
H7C Physics,7C Physics,H195 Computer Science,195 Computer Science
H7C Physics,7C Physics,H175L Env Sci  Policy  & Mgmt,175L Env Sci  Policy  & Mgmt
H7C Physics,7C Physics,H102 International & Area Stds,102 International & Area Stds
H7C Physics,7C Physics,H104 Mathematics,104 Mathematics
H7C Physics,7C Physics,H110 Mathematics,110 Mathematics
H7C Physics,7C Physics,H113 Mathematics,113 Mathematics
H7C Physics,7C Physics,H185 Mathematics,185 Mathematics
H7C Physics,7C Physics,H1B Mathematics,1B Mathematics
H7C Physics,7C Physics,H53 Mathematics,53 Mathematics
H7C Physics,7C Physics,H54 Mathematics,54 Mathematics
H7C Physics,7C Physics,H7A Physics,7A Physics
H7C Physics,7C Physics,H7B Physics,7B Physics
: rigors
100A Economics,101A Economics,100B Economics,101B Economics
100A Economics,101A Economics,140 Economics,141 Economics
100A Economics,101A Economics,16A Mathematics,1A Mathematics
100A Economics,101A Economics,16B Mathematics,1B Mathematics
100A Economics,101A Economics,104 Mathematics,H104 Mathematics
100A Economics,101A Economics,110 Mathematics,H110 Mathematics
100A Economics,101A Economics,113 Mathematics,H113 Mathematics
100A Economics,101A Economics,185 Mathematics,H185 Mathematics
100A Economics,101A Economics,16B Mathematics,H1B Mathematics
100A Economics,101A Economics,1B Mathematics,H1B Mathematics
100A Economics,101A Economics,8A Physics,7A Physics
100A Economics,101A Economics,8B Physics,7B Physics
100A Economics,101A Economics,7A Physics,H7A Physics
100A Economics,101A Economics,8A Physics,H7A Physics
100A Economics,101A Economics,7B Physics,H7B Physics
100A Economics,101A Economics,8B Physics,H7B Physics
100A Economics,101A Economics,7C Physics,H7C Physics
100B Economics,101B Economics,100A Economics,101A Economics
100B Economics,101B Economics,140 Economics,141 Economics
100B Economics,101B Economics,16A Mathematics,1A Mathematics
100B Economics,101B Economics,16B Mathematics,1B Mathematics
100B Economics,101B Economics,104 Mathematics,H104 Mathematics
100B Economics,101B Economics,110 Mathematics,H110 Mathematics
100B Economics,101B Economics,113 Mathematics,H113 Mathematics
100B Economics,101B Economics,185 Mathematics,H185 Mathematics
100B Economics,101B Economics,16B Mathematics,H1B Mathematics
100B Economics,101B Economics,1B Mathematics,H1B Mathematics
100B Economics,101B Economics,8A Physics,7A Physics
100B Economics,101B Economics,8B Physics,7B Physics
100B Economics,101B Economics,7A Physics,H7A Physics
100B Economics,101B Economics,8A Physics,H7A Physics
100B Economics,101B Economics,7B Physics,H7B Physics
100B Economics,101B Economics,8B Physics,H7B Physics
100B Economics,101B Economics,7C Physics,H7C Physics
101A Economics,100A Economics,101B Economics,100B Economics
101A Economics,100A Economics,141 Economics,140 Economics
101A Economics,100A Economics,H104 Mathematics,104 Mathematics
101A Economics,100A Economics,H110 Mathematics,110 Mathematics
101A Economics,100A Economics,H113 Mathematics,113 Mathematics
101A Economics,100A Economics,1A Mathematics,16A Mathematics
101A Economics,100A Economics,1B Mathematics,16B Mathematics
101A Economics,100A Economics,H1B Mathematics,16B Mathematics
101A Economics,100A Economics,H185 Mathematics,185 Mathematics
101A Economics,100A Economics,H1B Mathematics,1B Mathematics
101A Economics,100A Economics,H7A Physics,7A Physics
101A Economics,100A Economics,H7B Physics,7B Physics
101A Economics,100A Economics,H7C Physics,7C Physics
101A Economics,100A Economics,7A Physics,8A Physics
101A Economics,100A Economics,H7A Physics,8A Physics
101A Economics,100A Economics,7B Physics,8B Physics
101A Economics,100A Economics,H7B Physics,8B Physics
101B Economics,100B Economics,101A Economics,100A Economics
101B Economics,100B Economics,141 Economics,140 Economics
101B Economics,100B Economics,H104 Mathematics,104 Mathematics
101B Economics,100B Economics,H110 Mathematics,110 Mathematics
101B Economics,100B Economics,H113 Mathematics,113 Mathematics
101B Economics,100B Economics,1A Mathematics,16A Mathematics
101B Economics,100B Economics,1B Mathematics,16B Mathematics
101B Economics,100B Economics,H1B Mathematics,16B Mathematics
101B Economics,100B Economics,H185 Mathematics,185 Mathematics
101B Economics,100B Economics,H1B Mathematics,1B Mathematics
101B Economics,100B Economics,H7A Physics,7A Physics
101B Economics,100B Economics,H7B Physics,7B Physics
101B Economics,100B Economics,H7C Physics,7C Physics
101B Economics,100B Economics,7A Physics,8A Physics
101B Economics,100B Economics,H7A Physics,8A Physics
101B Economics,100B Economics,7B Physics,8B Physics
101B Economics,100B Economics,H7B Physics,8B Physics
140 Economics,141 Economics,100A Economics,101A Economics
140 Economics,141 Economics,100B Economics,101B Economics
140 Economics,141 Economics,16A Mathematics,1A Mathematics
140 Economics,141 Economics,16B Mathematics,1B Mathematics
140 Economics,141 Economics,104 Mathematics,H104 Mathematics
140 Economics,141 Economics,110 Mathematics,H110 Mathematics
140 Economics,141 Economics,113 Mathematics,H113 Mathematics
140 Economics,141 Economics,185 Mathematics,H185 Mathematics
140 Economics,141 Economics,16B Mathematics,H1B Mathematics
140 Economics,141 Economics,1B Mathematics,H1B Mathematics
140 Economics,141 Economics,8A Physics,7A Physics
140 Economics,141 Economics,8B Physics,7B Physics
140 Economics,141 Economics,7A Physics,H7A Physics
140 Economics,141 Economics,8A Physics,H7A Physics
140 Economics,141 Economics,7B Physics,H7B Physics
140 Economics,141 Economics,8B Physics,H7B Physics
140 Economics,141 Economics,7C Physics,H7C Physics
141 Economics,140 Economics,101A Economics,100A Economics
141 Economics,140 Economics,101B Economics,100B Economics
141 Economics,140 Economics,H104 Mathematics,104 Mathematics
141 Economics,140 Economics,H110 Mathematics,110 Mathematics
141 Economics,140 Economics,H113 Mathematics,113 Mathematics
141 Economics,140 Economics,1A Mathematics,16A Mathematics
141 Economics,140 Economics,1B Mathematics,16B Mathematics
141 Economics,140 Economics,H1B Mathematics,16B Mathematics
141 Economics,140 Economics,H185 Mathematics,185 Mathematics
141 Economics,140 Economics,H1B Mathematics,1B Mathematics
141 Economics,140 Economics,H7A Physics,7A Physics
141 Economics,140 Economics,H7B Physics,7B Physics
141 Economics,140 Economics,H7C Physics,7C Physics
141 Economics,140 Economics,7A Physics,8A Physics
141 Economics,140 Economics,H7A Physics,8A Physics
141 Economics,140 Economics,7B Physics,8B Physics
141 Economics,140 Economics,H7B Physics,8B Physics
104 Mathematics,H104 Mathematics,100A Economics,101A Economics
104 Mathematics,H104 Mathematics,100B Economics,101B Economics
104 Mathematics,H104 Mathematics,140 Economics,141 Economics
104 Mathematics,H104 Mathematics,16A Mathematics,1A Mathematics
104 Mathematics,H104 Mathematics,16B Mathematics,1B Mathematics
104 Mathematics,H104 Mathematics,110 Mathematics,H110 Mathematics
104 Mathematics,H104 Mathematics,113 Mathematics,H113 Mathematics
104 Mathematics,H104 Mathematics,185 Mathematics,H185 Mathematics
104 Mathematics,H104 Mathematics,16B Mathematics,H1B Mathematics
104 Mathematics,H104 Mathematics,1B Mathematics,H1B Mathematics
104 Mathematics,H104 Mathematics,8A Physics,7A Physics
104 Mathematics,H104 Mathematics,8B Physics,7B Physics
104 Mathematics,H104 Mathematics,7A Physics,H7A Physics
104 Mathematics,H104 Mathematics,8A Physics,H7A Physics
104 Mathematics,H104 Mathematics,7B Physics,H7B Physics
104 Mathematics,H104 Mathematics,8B Physics,H7B Physics
104 Mathematics,H104 Mathematics,7C Physics,H7C Physics
110 Mathematics,H110 Mathematics,100A Economics,101A Economics
110 Mathematics,H110 Mathematics,100B Economics,101B Economics
110 Mathematics,H110 Mathematics,140 Economics,141 Economics
110 Mathematics,H110 Mathematics,16A Mathematics,1A Mathematics
110 Mathematics,H110 Mathematics,16B Mathematics,1B Mathematics
110 Mathematics,H110 Mathematics,104 Mathematics,H104 Mathematics
110 Mathematics,H110 Mathematics,113 Mathematics,H113 Mathematics
110 Mathematics,H110 Mathematics,185 Mathematics,H185 Mathematics
110 Mathematics,H110 Mathematics,16B Mathematics,H1B Mathematics
110 Mathematics,H110 Mathematics,1B Mathematics,H1B Mathematics
110 Mathematics,H110 Mathematics,8A Physics,7A Physics
110 Mathematics,H110 Mathematics,8B Physics,7B Physics
110 Mathematics,H110 Mathematics,7A Physics,H7A Physics
110 Mathematics,H110 Mathematics,8A Physics,H7A Physics
110 Mathematics,H110 Mathematics,7B Physics,H7B Physics
110 Mathematics,H110 Mathematics,8B Physics,H7B Physics
110 Mathematics,H110 Mathematics,7C Physics,H7C Physics
113 Mathematics,H113 Mathematics,100A Economics,101A Economics
113 Mathematics,H113 Mathematics,100B Economics,101B Economics
113 Mathematics,H113 Mathematics,140 Economics,141 Economics
113 Mathematics,H113 Mathematics,16A Mathematics,1A Mathematics
113 Mathematics,H113 Mathematics,16B Mathematics,1B Mathematics
113 Mathematics,H113 Mathematics,104 Mathematics,H104 Mathematics
113 Mathematics,H113 Mathematics,110 Mathematics,H110 Mathematics
113 Mathematics,H113 Mathematics,185 Mathematics,H185 Mathematics
113 Mathematics,H113 Mathematics,16B Mathematics,H1B Mathematics
113 Mathematics,H113 Mathematics,1B Mathematics,H1B Mathematics
113 Mathematics,H113 Mathematics,8A Physics,7A Physics
113 Mathematics,H113 Mathematics,8B Physics,7B Physics
113 Mathematics,H113 Mathematics,7A Physics,H7A Physics
113 Mathematics,H113 Mathematics,8A Physics,H7A Physics
113 Mathematics,H113 Mathematics,7B Physics,H7B Physics
113 Mathematics,H113 Mathematics,8B Physics,H7B Physics
113 Mathematics,H113 Mathematics,7C Physics,H7C Physics
16A Mathematics,1A Mathematics,100A Economics,101A Economics
16A Mathematics,1A Mathematics,100B Economics,101B Economics
16A Mathematics,1A Mathematics,140 Economics,141 Economics
16A Mathematics,1A Mathematics,16B Mathematics,1B Mathematics
16A Mathematics,1A Mathematics,104 Mathematics,H104 Mathematics
16A Mathematics,1A Mathematics,110 Mathematics,H110 Mathematics
16A Mathematics,1A Mathematics,113 Mathematics,H113 Mathematics
16A Mathematics,1A Mathematics,185 Mathematics,H185 Mathematics
16A Mathematics,1A Mathematics,16B Mathematics,H1B Mathematics
16A Mathematics,1A Mathematics,1B Mathematics,H1B Mathematics
16A Mathematics,1A Mathematics,8A Physics,7A Physics
16A Mathematics,1A Mathematics,8B Physics,7B Physics
16A Mathematics,1A Mathematics,7A Physics,H7A Physics
16A Mathematics,1A Mathematics,8A Physics,H7A Physics
16A Mathematics,1A Mathematics,7B Physics,H7B Physics
16A Mathematics,1A Mathematics,8B Physics,H7B Physics
16A Mathematics,1A Mathematics,7C Physics,H7C Physics
16B Mathematics,1B Mathematics,100A Economics,101A Economics
16B Mathematics,H1B Mathematics,100A Economics,101A Economics
16B Mathematics,1B Mathematics,100B Economics,101B Economics
16B Mathematics,H1B Mathematics,100B Economics,101B Economics
16B Mathematics,1B Mathematics,140 Economics,141 Economics
16B Mathematics,H1B Mathematics,140 Economics,141 Economics
16B Mathematics,1B Mathematics,16A Mathematics,1A Mathematics
16B Mathematics,H1B Mathematics,16A Mathematics,1A Mathematics
16B Mathematics,1B Mathematics,104 Mathematics,H104 Mathematics
16B Mathematics,H1B Mathematics,104 Mathematics,H104 Mathematics
16B Mathematics,1B Mathematics,110 Mathematics,H110 Mathematics
16B Mathematics,H1B Mathematics,110 Mathematics,H110 Mathematics
16B Mathematics,1B Mathematics,113 Mathematics,H113 Mathematics
16B Mathematics,H1B Mathematics,113 Mathematics,H113 Mathematics
16B Mathematics,1B Mathematics,185 Mathematics,H185 Mathematics
16B Mathematics,H1B Mathematics,185 Mathematics,H185 Mathematics
16B Mathematics,1B Mathematics,8A Physics,7A Physics
16B Mathematics,H1B Mathematics,8A Physics,7A Physics
16B Mathematics,1B Mathematics,8B Physics,7B Physics
16B Mathematics,H1B Mathematics,8B Physics,7B Physics
16B Mathematics,1B Mathematics,7A Physics,H7A Physics
16B Mathematics,1B Mathematics,8A Physics,H7A Physics
16B Mathematics,H1B Mathematics,7A Physics,H7A Physics
16B Mathematics,H1B Mathematics,8A Physics,H7A Physics
16B Mathematics,1B Mathematics,7B Physics,H7B Physics
16B Mathematics,1B Mathematics,8B Physics,H7B Physics
16B Mathematics,H1B Mathematics,7B Physics,H7B Physics
16B Mathematics,H1B Mathematics,8B Physics,H7B Physics
16B Mathematics,1B Mathematics,7C Physics,H7C Physics
16B Mathematics,H1B Mathematics,7C Physics,H7C Physics
185 Mathematics,H185 Mathematics,100A Economics,101A Economics
185 Mathematics,H185 Mathematics,100B Economics,101B Economics
185 Mathematics,H185 Mathematics,140 Economics,141 Economics
185 Mathematics,H185 Mathematics,16A Mathematics,1A Mathematics
185 Mathematics,H185 Mathematics,16B Mathematics,1B Mathematics
185 Mathematics,H185 Mathematics,104 Mathematics,H104 Mathematics
185 Mathematics,H185 Mathematics,110 Mathematics,H110 Mathematics
185 Mathematics,H185 Mathematics,113 Mathematics,H113 Mathematics
185 Mathematics,H185 Mathematics,16B Mathematics,H1B Mathematics
185 Mathematics,H185 Mathematics,1B Mathematics,H1B Mathematics
185 Mathematics,H185 Mathematics,8A Physics,7A Physics
185 Mathematics,H185 Mathematics,8B Physics,7B Physics
185 Mathematics,H185 Mathematics,7A Physics,H7A Physics
185 Mathematics,H185 Mathematics,8A Physics,H7A Physics
185 Mathematics,H185 Mathematics,7B Physics,H7B Physics
185 Mathematics,H185 Mathematics,8B Physics,H7B Physics
185 Mathematics,H185 Mathematics,7C Physics,H7C Physics
1A Mathematics,16A Mathematics,101A Economics,100A Economics
1A Mathematics,16A Mathematics,101B Economics,100B Economics
1A Mathematics,16A Mathematics,141 Economics,140 Economics
1A Mathematics,16A Mathematics,H104 Mathematics,104 Mathematics
1A Mathematics,16A Mathematics,H110 Mathematics,110 Mathematics
1A Mathematics,16A Mathematics,H113 Mathematics,113 Mathematics
1A Mathematics,16A Mathematics,1B Mathematics,16B Mathematics
1A Mathematics,16A Mathematics,H1B Mathematics,16B Mathematics
1A Mathematics,16A Mathematics,H185 Mathematics,185 Mathematics
1A Mathematics,16A Mathematics,H1B Mathematics,1B Mathematics
1A Mathematics,16A Mathematics,H7A Physics,7A Physics
1A Mathematics,16A Mathematics,H7B Physics,7B Physics
1A Mathematics,16A Mathematics,H7C Physics,7C Physics
1A Mathematics,16A Mathematics,7A Physics,8A Physics
1A Mathematics,16A Mathematics,H7A Physics,8A Physics
1A Mathematics,16A Mathematics,7B Physics,8B Physics
1A Mathematics,16A Mathematics,H7B Physics,8B Physics
1B Mathematics,16B Mathematics,101A Economics,100A Economics
1B Mathematics,16B Mathematics,101B Economics,100B Economics
1B Mathematics,H1B Mathematics,100A Economics,101A Economics
1B Mathematics,H1B Mathematics,100B Economics,101B Economics
1B Mathematics,16B Mathematics,141 Economics,140 Economics
1B Mathematics,H1B Mathematics,140 Economics,141 Economics
1B Mathematics,16B Mathematics,H104 Mathematics,104 Mathematics
1B Mathematics,16B Mathematics,H110 Mathematics,110 Mathematics
1B Mathematics,16B Mathematics,H113 Mathematics,113 Mathematics
1B Mathematics,16B Mathematics,1A Mathematics,16A Mathematics
1B Mathematics,16B Mathematics,H185 Mathematics,185 Mathematics
1B Mathematics,H1B Mathematics,16A Mathematics,1A Mathematics
1B Mathematics,H1B Mathematics,104 Mathematics,H104 Mathematics
1B Mathematics,H1B Mathematics,110 Mathematics,H110 Mathematics
1B Mathematics,H1B Mathematics,113 Mathematics,H113 Mathematics
1B Mathematics,H1B Mathematics,185 Mathematics,H185 Mathematics
1B Mathematics,16B Mathematics,H7A Physics,7A Physics
1B Mathematics,H1B Mathematics,8A Physics,7A Physics
1B Mathematics,16B Mathematics,H7B Physics,7B Physics
1B Mathematics,H1B Mathematics,8B Physics,7B Physics
1B Mathematics,16B Mathematics,H7C Physics,7C Physics
1B Mathematics,16B Mathematics,7A Physics,8A Physics
1B Mathematics,16B Mathematics,H7A Physics,8A Physics
1B Mathematics,16B Mathematics,7B Physics,8B Physics
1B Mathematics,16B Mathematics,H7B Physics,8B Physics
1B Mathematics,H1B Mathematics,7A Physics,H7A Physics
1B Mathematics,H1B Mathematics,8A Physics,H7A Physics
1B Mathematics,H1B Mathematics,7B Physics,H7B Physics
1B Mathematics,H1B Mathematics,8B Physics,H7B Physics
1B Mathematics,H1B Mathematics,7C Physics,H7C Physics
H104 Mathematics,104 Mathematics,101A Economics,100A Economics
H104 Mathematics,104 Mathematics,101B Economics,100B Economics
H104 Mathematics,104 Mathematics,141 Economics,140 Economics
H104 Mathematics,104 Mathematics,H110 Mathematics,110 Mathematics
H104 Mathematics,104 Mathematics,H113 Mathematics,113 Mathematics
H104 Mathematics,104 Mathematics,1A Mathematics,16A Mathematics
H104 Mathematics,104 Mathematics,1B Mathematics,16B Mathematics
H104 Mathematics,104 Mathematics,H1B Mathematics,16B Mathematics
H104 Mathematics,104 Mathematics,H185 Mathematics,185 Mathematics
H104 Mathematics,104 Mathematics,H1B Mathematics,1B Mathematics
H104 Mathematics,104 Mathematics,H7A Physics,7A Physics
H104 Mathematics,104 Mathematics,H7B Physics,7B Physics
H104 Mathematics,104 Mathematics,H7C Physics,7C Physics
H104 Mathematics,104 Mathematics,7A Physics,8A Physics
H104 Mathematics,104 Mathematics,H7A Physics,8A Physics
H104 Mathematics,104 Mathematics,7B Physics,8B Physics
H104 Mathematics,104 Mathematics,H7B Physics,8B Physics
H110 Mathematics,110 Mathematics,101A Economics,100A Economics
H110 Mathematics,110 Mathematics,101B Economics,100B Economics
H110 Mathematics,110 Mathematics,141 Economics,140 Economics
H110 Mathematics,110 Mathematics,H104 Mathematics,104 Mathematics
H110 Mathematics,110 Mathematics,H113 Mathematics,113 Mathematics
H110 Mathematics,110 Mathematics,1A Mathematics,16A Mathematics
H110 Mathematics,110 Mathematics,1B Mathematics,16B Mathematics
H110 Mathematics,110 Mathematics,H1B Mathematics,16B Mathematics
H110 Mathematics,110 Mathematics,H185 Mathematics,185 Mathematics
H110 Mathematics,110 Mathematics,H1B Mathematics,1B Mathematics
H110 Mathematics,110 Mathematics,H7A Physics,7A Physics
H110 Mathematics,110 Mathematics,H7B Physics,7B Physics
H110 Mathematics,110 Mathematics,H7C Physics,7C Physics
H110 Mathematics,110 Mathematics,7A Physics,8A Physics
H110 Mathematics,110 Mathematics,H7A Physics,8A Physics
H110 Mathematics,110 Mathematics,7B Physics,8B Physics
H110 Mathematics,110 Mathematics,H7B Physics,8B Physics
H113 Mathematics,113 Mathematics,101A Economics,100A Economics
H113 Mathematics,113 Mathematics,101B Economics,100B Economics
H113 Mathematics,113 Mathematics,141 Economics,140 Economics
H113 Mathematics,113 Mathematics,H104 Mathematics,104 Mathematics
H113 Mathematics,113 Mathematics,H110 Mathematics,110 Mathematics
H113 Mathematics,113 Mathematics,1A Mathematics,16A Mathematics
H113 Mathematics,113 Mathematics,1B Mathematics,16B Mathematics
H113 Mathematics,113 Mathematics,H1B Mathematics,16B Mathematics
H113 Mathematics,113 Mathematics,H185 Mathematics,185 Mathematics
H113 Mathematics,113 Mathematics,H1B Mathematics,1B Mathematics
H113 Mathematics,113 Mathematics,H7A Physics,7A Physics
H113 Mathematics,113 Mathematics,H7B Physics,7B Physics
H113 Mathematics,113 Mathematics,H7C Physics,7C Physics
H113 Mathematics,113 Mathematics,7A Physics,8A Physics
H113 Mathematics,113 Mathematics,H7A Physics,8A Physics
H113 Mathematics,113 Mathematics,7B Physics,8B Physics
H113 Mathematics,113 Mathematics,H7B Physics,8B Physics
H185 Mathematics,185 Mathematics,101A Economics,100A Economics
H185 Mathematics,185 Mathematics,101B Economics,100B Economics
H185 Mathematics,185 Mathematics,141 Economics,140 Economics
H185 Mathematics,185 Mathematics,H104 Mathematics,104 Mathematics
H185 Mathematics,185 Mathematics,H110 Mathematics,110 Mathematics
H185 Mathematics,185 Mathematics,H113 Mathematics,113 Mathematics
H185 Mathematics,185 Mathematics,1A Mathematics,16A Mathematics
H185 Mathematics,185 Mathematics,1B Mathematics,16B Mathematics
H185 Mathematics,185 Mathematics,H1B Mathematics,16B Mathematics
H185 Mathematics,185 Mathematics,H1B Mathematics,1B Mathematics
H185 Mathematics,185 Mathematics,H7A Physics,7A Physics
H185 Mathematics,185 Mathematics,H7B Physics,7B Physics
H185 Mathematics,185 Mathematics,H7C Physics,7C Physics
H185 Mathematics,185 Mathematics,7A Physics,8A Physics
H185 Mathematics,185 Mathematics,H7A Physics,8A Physics
H185 Mathematics,185 Mathematics,7B Physics,8B Physics
H185 Mathematics,185 Mathematics,H7B Physics,8B Physics
H1B Mathematics,16B Mathematics,101A Economics,100A Economics
H1B Mathematics,1B Mathematics,101A Economics,100A Economics
H1B Mathematics,16B Mathematics,101B Economics,100B Economics
H1B Mathematics,1B Mathematics,101B Economics,100B Economics
H1B Mathematics,16B Mathematics,141 Economics,140 Economics
H1B Mathematics,1B Mathematics,141 Economics,140 Economics
H1B Mathematics,16B Mathematics,H104 Mathematics,104 Mathematics
H1B Mathematics,1B Mathematics,H104 Mathematics,104 Mathematics
H1B Mathematics,16B Mathematics,H110 Mathematics,110 Mathematics
H1B Mathematics,1B Mathematics,H110 Mathematics,110 Mathematics
H1B Mathematics,16B Mathematics,H113 Mathematics,113 Mathematics
H1B Mathematics,1B Mathematics,H113 Mathematics,113 Mathematics
H1B Mathematics,16B Mathematics,1A Mathematics,16A Mathematics
H1B Mathematics,1B Mathematics,1A Mathematics,16A Mathematics
H1B Mathematics,16B Mathematics,H185 Mathematics,185 Mathematics
H1B Mathematics,1B Mathematics,H185 Mathematics,185 Mathematics
H1B Mathematics,16B Mathematics,H7A Physics,7A Physics
H1B Mathematics,1B Mathematics,H7A Physics,7A Physics
H1B Mathematics,16B Mathematics,H7B Physics,7B Physics
H1B Mathematics,1B Mathematics,H7B Physics,7B Physics
H1B Mathematics,16B Mathematics,H7C Physics,7C Physics
H1B Mathematics,1B Mathematics,H7C Physics,7C Physics
H1B Mathematics,16B Mathematics,7A Physics,8A Physics
H1B Mathematics,16B Mathematics,H7A Physics,8A Physics
H1B Mathematics,1B Mathematics,7A Physics,8A Physics
H1B Mathematics,1B Mathematics,H7A Physics,8A Physics
H1B Mathematics,16B Mathematics,7B Physics,8B Physics
H1B Mathematics,16B Mathematics,H7B Physics,8B Physics
H1B Mathematics,1B Mathematics,7B Physics,8B Physics
H1B Mathematics,1B Mathematics,H7B Physics,8B Physics
7A Physics,8A Physics,101A Economics,100A Economics
7A Physics,8A Physics,101B Economics,100B Economics
7A Physics,H7A Physics,100A Economics,101A Economics
7A Physics,H7A Physics,100B Economics,101B Economics
7A Physics,8A Physics,141 Economics,140 Economics
7A Physics,H7A Physics,140 Economics,141 Economics
7A Physics,8A Physics,H104 Mathematics,104 Mathematics
7A Physics,8A Physics,H110 Mathematics,110 Mathematics
7A Physics,8A Physics,H113 Mathematics,113 Mathematics
7A Physics,8A Physics,1A Mathematics,16A Mathematics
7A Physics,8A Physics,1B Mathematics,16B Mathematics
7A Physics,8A Physics,H1B Mathematics,16B Mathematics
7A Physics,8A Physics,H185 Mathematics,185 Mathematics
7A Physics,H7A Physics,16A Mathematics,1A Mathematics
7A Physics,8A Physics,H1B Mathematics,1B Mathematics
7A Physics,H7A Physics,16B Mathematics,1B Mathematics
7A Physics,H7A Physics,104 Mathematics,H104 Mathematics
7A Physics,H7A Physics,110 Mathematics,H110 Mathematics
7A Physics,H7A Physics,113 Mathematics,H113 Mathematics
7A Physics,H7A Physics,185 Mathematics,H185 Mathematics
7A Physics,H7A Physics,16B Mathematics,H1B Mathematics
7A Physics,H7A Physics,1B Mathematics,H1B Mathematics
7A Physics,8A Physics,H7B Physics,7B Physics
7A Physics,H7A Physics,8B Physics,7B Physics
7A Physics,8A Physics,H7C Physics,7C Physics
7A Physics,8A Physics,7B Physics,8B Physics
7A Physics,8A Physics,H7B Physics,8B Physics
7A Physics,H7A Physics,7B Physics,H7B Physics
7A Physics,H7A Physics,8B Physics,H7B Physics
7A Physics,H7A Physics,7C Physics,H7C Physics
7B Physics,8B Physics,101A Economics,100A Economics
7B Physics,8B Physics,101B Economics,100B Economics
7B Physics,H7B Physics,100A Economics,101A Economics
7B Physics,H7B Physics,100B Economics,101B Economics
7B Physics,8B Physics,141 Economics,140 Economics
7B Physics,H7B Physics,140 Economics,141 Economics
7B Physics,8B Physics,H104 Mathematics,104 Mathematics
7B Physics,8B Physics,H110 Mathematics,110 Mathematics
7B Physics,8B Physics,H113 Mathematics,113 Mathematics
7B Physics,8B Physics,1A Mathematics,16A Mathematics
7B Physics,8B Physics,1B Mathematics,16B Mathematics
7B Physics,8B Physics,H1B Mathematics,16B Mathematics
7B Physics,8B Physics,H185 Mathematics,185 Mathematics
7B Physics,H7B Physics,16A Mathematics,1A Mathematics
7B Physics,8B Physics,H1B Mathematics,1B Mathematics
7B Physics,H7B Physics,16B Mathematics,1B Mathematics
7B Physics,H7B Physics,104 Mathematics,H104 Mathematics
7B Physics,H7B Physics,110 Mathematics,H110 Mathematics
7B Physics,H7B Physics,113 Mathematics,H113 Mathematics
7B Physics,H7B Physics,185 Mathematics,H185 Mathematics
7B Physics,H7B Physics,16B Mathematics,H1B Mathematics
7B Physics,H7B Physics,1B Mathematics,H1B Mathematics
7B Physics,8B Physics,H7A Physics,7A Physics
7B Physics,H7B Physics,8A Physics,7A Physics
7B Physics,8B Physics,H7C Physics,7C Physics
7B Physics,8B Physics,7A Physics,8A Physics
7B Physics,8B Physics,H7A Physics,8A Physics
7B Physics,H7B Physics,7A Physics,H7A Physics
7B Physics,H7B Physics,8A Physics,H7A Physics
7B Physics,H7B Physics,7C Physics,H7C Physics
7C Physics,H7C Physics,100A Economics,101A Economics
7C Physics,H7C Physics,100B Economics,101B Economics
7C Physics,H7C Physics,140 Economics,141 Economics
7C Physics,H7C Physics,16A Mathematics,1A Mathematics
7C Physics,H7C Physics,16B Mathematics,1B Mathematics
7C Physics,H7C Physics,104 Mathematics,H104 Mathematics
7C Physics,H7C Physics,110 Mathematics,H110 Mathematics
7C Physics,H7C Physics,113 Mathematics,H113 Mathematics
7C Physics,H7C Physics,185 Mathematics,H185 Mathematics
7C Physics,H7C Physics,16B Mathematics,H1B Mathematics
7C Physics,H7C Physics,1B Mathematics,H1B Mathematics
7C Physics,H7C Physics,8A Physics,7A Physics
7C Physics,H7C Physics,8B Physics,7B Physics
7C Physics,H7C Physics,7A Physics,H7A Physics
7C Physics,H7C Physics,8A Physics,H7A Physics
7C Physics,H7C Physics,7B Physics,H7B Physics
7C Physics,H7C Physics,8B Physics,H7B Physics
8A Physics,7A Physics,100A Economics,101A Economics
8A Physics,H7A Physics,100A Economics,101A Economics
8A Physics,7A Physics,100B Economics,101B Economics
8A Physics,H7A Physics,100B Economics,101B Economics
8A Physics,7A Physics,140 Economics,141 Economics
8A Physics,H7A Physics,140 Economics,141 Economics
8A Physics,7A Physics,16A Mathematics,1A Mathematics
8A Physics,H7A Physics,16A Mathematics,1A Mathematics
8A Physics,7A Physics,16B Mathematics,1B Mathematics
8A Physics,H7A Physics,16B Mathematics,1B Mathematics
8A Physics,7A Physics,104 Mathematics,H104 Mathematics
8A Physics,H7A Physics,104 Mathematics,H104 Mathematics
8A Physics,7A Physics,110 Mathematics,H110 Mathematics
8A Physics,H7A Physics,110 Mathematics,H110 Mathematics
8A Physics,7A Physics,113 Mathematics,H113 Mathematics
8A Physics,H7A Physics,113 Mathematics,H113 Mathematics
8A Physics,7A Physics,185 Mathematics,H185 Mathematics
8A Physics,H7A Physics,185 Mathematics,H185 Mathematics
8A Physics,7A Physics,16B Mathematics,H1B Mathematics
8A Physics,7A Physics,1B Mathematics,H1B Mathematics
8A Physics,H7A Physics,16B Mathematics,H1B Mathematics
8A Physics,H7A Physics,1B Mathematics,H1B Mathematics
8A Physics,7A Physics,8B Physics,7B Physics
8A Physics,H7A Physics,8B Physics,7B Physics
8A Physics,7A Physics,7B Physics,H7B Physics
8A Physics,7A Physics,8B Physics,H7B Physics
8A Physics,H7A Physics,7B Physics,H7B Physics
8A Physics,H7A Physics,8B Physics,H7B Physics
8A Physics,7A Physics,7C Physics,H7C Physics
8A Physics,H7A Physics,7C Physics,H7C Physics
8B Physics,7B Physics,100A Economics,101A Economics
8B Physics,H7B Physics,100A Economics,101A Economics
8B Physics,7B Physics,100B Economics,101B Economics
8B Physics,H7B Physics,100B Economics,101B Economics
8B Physics,7B Physics,140 Economics,141 Economics
8B Physics,H7B Physics,140 Economics,141 Economics
8B Physics,7B Physics,16A Mathematics,1A Mathematics
8B Physics,H7B Physics,16A Mathematics,1A Mathematics
8B Physics,7B Physics,16B Mathematics,1B Mathematics
8B Physics,H7B Physics,16B Mathematics,1B Mathematics
8B Physics,7B Physics,104 Mathematics,H104 Mathematics
8B Physics,H7B Physics,104 Mathematics,H104 Mathematics
8B Physics,7B Physics,110 Mathematics,H110 Mathematics
8B Physics,H7B Physics,110 Mathematics,H110 Mathematics
8B Physics,7B Physics,113 Mathematics,H113 Mathematics
8B Physics,H7B Physics,113 Mathematics,H113 Mathematics
8B Physics,7B Physics,185 Mathematics,H185 Mathematics
8B Physics,H7B Physics,185 Mathematics,H185 Mathematics
8B Physics,7B Physics,16B Mathematics,H1B Mathematics
8B Physics,7B Physics,1B Mathematics,H1B Mathematics
8B Physics,H7B Physics,16B Mathematics,H1B Mathematics
8B Physics,H7B Physics,1B Mathematics,H1B Mathematics
8B Physics,7B Physics,8A Physics,7A Physics
8B Physics,H7B Physics,8A Physics,7A Physics
8B Physics,7B Physics,7A Physics,H7A Physics
8B Physics,7B Physics,8A Physics,H7A Physics
8B Physics,H7B Physics,7A Physics,H7A Physics
8B Physics,H7B Physics,8A Physics,H7A Physics
8B Physics,7B Physics,7C Physics,H7C Physics
8B Physics,H7B Physics,7C Physics,H7C Physics
H7A Physics,7A Physics,101A Economics,100A Economics
H7A Physics,8A Physics,101A Economics,100A Economics
H7A Physics,7A Physics,101B Economics,100B Economics
H7A Physics,8A Physics,101B Economics,100B Economics
H7A Physics,7A Physics,141 Economics,140 Economics
H7A Physics,8A Physics,141 Economics,140 Economics
H7A Physics,7A Physics,H104 Mathematics,104 Mathematics
H7A Physics,8A Physics,H104 Mathematics,104 Mathematics
H7A Physics,7A Physics,H110 Mathematics,110 Mathematics
H7A Physics,8A Physics,H110 Mathematics,110 Mathematics
H7A Physics,7A Physics,H113 Mathematics,113 Mathematics
H7A Physics,8A Physics,H113 Mathematics,113 Mathematics
H7A Physics,7A Physics,1A Mathematics,16A Mathematics
H7A Physics,8A Physics,1A Mathematics,16A Mathematics
H7A Physics,7A Physics,1B Mathematics,16B Mathematics
H7A Physics,7A Physics,H1B Mathematics,16B Mathematics
H7A Physics,8A Physics,1B Mathematics,16B Mathematics
H7A Physics,8A Physics,H1B Mathematics,16B Mathematics
H7A Physics,7A Physics,H185 Mathematics,185 Mathematics
H7A Physics,8A Physics,H185 Mathematics,185 Mathematics
H7A Physics,7A Physics,H1B Mathematics,1B Mathematics
H7A Physics,8A Physics,H1B Mathematics,1B Mathematics
H7A Physics,7A Physics,H7B Physics,7B Physics
H7A Physics,8A Physics,H7B Physics,7B Physics
H7A Physics,7A Physics,H7C Physics,7C Physics
H7A Physics,8A Physics,H7C Physics,7C Physics
H7A Physics,7A Physics,7B Physics,8B Physics
H7A Physics,7A Physics,H7B Physics,8B Physics
H7A Physics,8A Physics,7B Physics,8B Physics
H7A Physics,8A Physics,H7B Physics,8B Physics
H7B Physics,7B Physics,101A Economics,100A Economics
H7B Physics,8B Physics,101A Economics,100A Economics
H7B Physics,7B Physics,101B Economics,100B Economics
H7B Physics,8B Physics,101B Economics,100B Economics
H7B Physics,7B Physics,141 Economics,140 Economics
H7B Physics,8B Physics,141 Economics,140 Economics
H7B Physics,7B Physics,H104 Mathematics,104 Mathematics
H7B Physics,8B Physics,H104 Mathematics,104 Mathematics
H7B Physics,7B Physics,H110 Mathematics,110 Mathematics
H7B Physics,8B Physics,H110 Mathematics,110 Mathematics
H7B Physics,7B Physics,H113 Mathematics,113 Mathematics
H7B Physics,8B Physics,H113 Mathematics,113 Mathematics
H7B Physics,7B Physics,1A Mathematics,16A Mathematics
H7B Physics,8B Physics,1A Mathematics,16A Mathematics
H7B Physics,7B Physics,1B Mathematics,16B Mathematics
H7B Physics,7B Physics,H1B Mathematics,16B Mathematics
H7B Physics,8B Physics,1B Mathematics,16B Mathematics
H7B Physics,8B Physics,H1B Mathematics,16B Mathematics
H7B Physics,7B Physics,H185 Mathematics,185 Mathematics
H7B Physics,8B Physics,H185 Mathematics,185 Mathematics
H7B Physics,7B Physics,H1B Mathematics,1B Mathematics
H7B Physics,8B Physics,H1B Mathematics,1B Mathematics
H7B Physics,7B Physics,H7A Physics,7A Physics
H7B Physics,8B Physics,H7A Physics,7A Physics
H7B Physics,7B Physics,H7C Physics,7C Physics
H7B Physics,8B Physics,H7C Physics,7C Physics
H7B Physics,7B Physics,7A Physics,8A Physics
H7B Physics,7B Physics,H7A Physics,8A Physics
H7B Physics,8B Physics,7A Physics,8A Physics
H7B Physics,8B Physics,H7A Physics,8A Physics
H7C Physics,7C Physics,101A Economics,100A Economics
H7C Physics,7C Physics,101B Economics,100B Economics
H7C Physics,7C Physics,141 Economics,140 Economics
H7C Physics,7C Physics,H104 Mathematics,104 Mathematics
H7C Physics,7C Physics,H110 Mathematics,110 Mathematics
H7C Physics,7C Physics,H113 Mathematics,113 Mathematics
H7C Physics,7C Physics,1A Mathematics,16A Mathematics
H7C Physics,7C Physics,1B Mathematics,16B Mathematics
H7C Physics,7C Physics,H1B Mathematics,16B Mathematics
H7C Physics,7C Physics,H185 Mathematics,185 Mathematics
H7C Physics,7C Physics,H1B Mathematics,1B Mathematics
H7C Physics,7C Physics,H7A Physics,7A Physics
H7C Physics,7C Physics,H7B Physics,7B Physics
H7C Physics,7C Physics,7A Physics,8A Physics
H7C Physics,7C Physics,H7A Physics,8A Physics
H7C Physics,7C Physics,7B Physics,8B Physics
H7C Physics,7C Physics,H7B Physics,8B Physics
: sequences
100A Architecture,100B Architecture,1A Biology,1B Biology
100A Architecture,100B Architecture,102A Business Admin-Undergrad,102B Business Admin-Undergrad
100A Architecture,100B Architecture,104A Chemistry,104B Chemistry
100A Architecture,100B Architecture,120A Chemistry,120B Chemistry
100A Architecture,100B Architecture,1A Chemistry,1B Chemistry
100A Architecture,100B Architecture,61A Computer Science,61B Computer Science
100A Architecture,100B Architecture,61B Computer Science,61C Computer Science
100A Architecture,100B Architecture,16A Electrical Engineering,16B Electrical Engineering
100A Architecture,100B Architecture,11A Environmental Design,11B Environmental Design
100A Architecture,100B Architecture,1 French,2 French
100A Architecture,100B Architecture,3 French,4 French
100A Architecture,100B Architecture,100AX Korean,100BX Korean
100A Architecture,100B Architecture,101 Korean,102 Korean
100A Architecture,100B Architecture,111 Korean,112 Korean
100A Architecture,100B Architecture,1A Korean,1B Korean
100A Architecture,100B Architecture,16A Mathematics,16B Mathematics
100A Architecture,100B Architecture,1A Mathematics,1B Mathematics
100A Architecture,100B Architecture,7A Physics,7B Physics
100A Architecture,100B Architecture,8A Physics,8B Physics
100A Architecture,100B Architecture,H7A Physics,H7B Physics
100A Architecture,100B Architecture,101 Psychology,102 Psychology
100A Architecture,100B Architecture,134 Statistics,135 Statistics
100B Architecture,100A Architecture,1B Biology,1A Biology
100B Architecture,100A Architecture,102B Business Admin-Undergrad,102A Business Admin-Undergrad
100B Architecture,100A Architecture,104B Chemistry,104A Chemistry
100B Architecture,100A Architecture,120B Chemistry,120A Chemistry
100B Architecture,100A Architecture,1B Chemistry,1A Chemistry
100B Architecture,100A Architecture,61B Computer Science,61A Computer Science
100B Architecture,100A Architecture,61C Computer Science,61B Computer Science
100B Architecture,100A Architecture,16B Electrical Engineering,16A Electrical Engineering
100B Architecture,100A Architecture,11B Environmental Design,11A Environmental Design
100B Architecture,100A Architecture,2 French,1 French
100B Architecture,100A Architecture,4 French,3 French
100B Architecture,100A Architecture,100BX Korean,100AX Korean
100B Architecture,100A Architecture,102 Korean,101 Korean
100B Architecture,100A Architecture,112 Korean,111 Korean
100B Architecture,100A Architecture,1B Korean,1A Korean
100B Architecture,100A Architecture,16B Mathematics,16A Mathematics
100B Architecture,100A Architecture,1B Mathematics,1A Mathematics
100B Architecture,100A Architecture,7B Physics,7A Physics
100B Architecture,100A Architecture,8B Physics,8A Physics
100B Architecture,100A Architecture,H7B Physics,H7A Physics
100B Architecture,100A Architecture,102 Psychology,101 Psychology
100B Architecture,100A Architecture,135 Statistics,134 Statistics
1A Biology,1B Biology,100A Architecture,100B Architecture
1A Biology,1B Biology,102A Business Admin-Undergrad,102B Business Admin-Undergrad
1A Biology,1B Biology,104A Chemistry,104B Chemistry
1A Biology,1B Biology,120A Chemistry,120B Chemistry
1A Biology,1B Biology,1A Chemistry,1B Chemistry
1A Biology,1B Biology,61A Computer Science,61B Computer Science
1A Biology,1B Biology,61B Computer Science,61C Computer Science
1A Biology,1B Biology,16A Electrical Engineering,16B Electrical Engineering
1A Biology,1B Biology,11A Environmental Design,11B Environmental Design
1A Biology,1B Biology,1 French,2 French
1A Biology,1B Biology,3 French,4 French
1A Biology,1B Biology,100AX Korean,100BX Korean
1A Biology,1B Biology,101 Korean,102 Korean
1A Biology,1B Biology,111 Korean,112 Korean
1A Biology,1B Biology,1A Korean,1B Korean
1A Biology,1B Biology,16A Mathematics,16B Mathematics
1A Biology,1B Biology,1A Mathematics,1B Mathematics
1A Biology,1B Biology,7A Physics,7B Physics
1A Biology,1B Biology,8A Physics,8B Physics
1A Biology,1B Biology,H7A Physics,H7B Physics
1A Biology,1B Biology,101 Psychology,102 Psychology
1A Biology,1B Biology,134 Statistics,135 Statistics
1B Biology,1A Biology,100B Architecture,100A Architecture
1B Biology,1A Biology,102B Business Admin-Undergrad,102A Business Admin-Undergrad
1B Biology,1A Biology,104B Chemistry,104A Chemistry
1B Biology,1A Biology,120B Chemistry,120A Chemistry
1B Biology,1A Biology,1B Chemistry,1A Chemistry
1B Biology,1A Biology,61B Computer Science,61A Computer Science
1B Biology,1A Biology,61C Computer Science,61B Computer Science
1B Biology,1A Biology,16B Electrical Engineering,16A Electrical Engineering
1B Biology,1A Biology,11B Environmental Design,11A Environmental Design
1B Biology,1A Biology,2 French,1 French
1B Biology,1A Biology,4 French,3 French
1B Biology,1A Biology,100BX Korean,100AX Korean
1B Biology,1A Biology,102 Korean,101 Korean
1B Biology,1A Biology,112 Korean,111 Korean
1B Biology,1A Biology,1B Korean,1A Korean
1B Biology,1A Biology,16B Mathematics,16A Mathematics
1B Biology,1A Biology,1B Mathematics,1A Mathematics
1B Biology,1A Biology,7B Physics,7A Physics
1B Biology,1A Biology,8B Physics,8A Physics
1B Biology,1A Biology,H7B Physics,H7A Physics
1B Biology,1A Biology,102 Psychology,101 Psychology
1B Biology,1A Biology,135 Statistics,134 Statistics
102A Business Admin-Undergrad,102B Business Admin-Undergrad,100A Architecture,100B Architecture
102A Business Admin-Undergrad,102B Business Admin-Undergrad,1A Biology,1B Biology
102A Business Admin-Undergrad,102B Business Admin-Undergrad,104A Chemistry,104B Chemistry
102A Business Admin-Undergrad,102B Business Admin-Undergrad,120A Chemistry,120B Chemistry
102A Business Admin-Undergrad,102B Business Admin-Undergrad,1A Chemistry,1B Chemistry
102A Business Admin-Undergrad,102B Business Admin-Undergrad,61A Computer Science,61B Computer Science
102A Business Admin-Undergrad,102B Business Admin-Undergrad,61B Computer Science,61C Computer Science
102A Business Admin-Undergrad,102B Business Admin-Undergrad,16A Electrical Engineering,16B Electrical Engineering
102A Business Admin-Undergrad,102B Business Admin-Undergrad,11A Environmental Design,11B Environmental Design
102A Business Admin-Undergrad,102B Business Admin-Undergrad,1 French,2 French
102A Business Admin-Undergrad,102B Business Admin-Undergrad,3 French,4 French
102A Business Admin-Undergrad,102B Business Admin-Undergrad,100AX Korean,100BX Korean
102A Business Admin-Undergrad,102B Business Admin-Undergrad,101 Korean,102 Korean
102A Business Admin-Undergrad,102B Business Admin-Undergrad,111 Korean,112 Korean
102A Business Admin-Undergrad,102B Business Admin-Undergrad,1A Korean,1B Korean
102A Business Admin-Undergrad,102B Business Admin-Undergrad,16A Mathematics,16B Mathematics
102A Business Admin-Undergrad,102B Business Admin-Undergrad,1A Mathematics,1B Mathematics
102A Business Admin-Undergrad,102B Business Admin-Undergrad,7A Physics,7B Physics
102A Business Admin-Undergrad,102B Business Admin-Undergrad,8A Physics,8B Physics
102A Business Admin-Undergrad,102B Business Admin-Undergrad,H7A Physics,H7B Physics
102A Business Admin-Undergrad,102B Business Admin-Undergrad,101 Psychology,102 Psychology
102A Business Admin-Undergrad,102B Business Admin-Undergrad,134 Statistics,135 Statistics
102B Business Admin-Undergrad,102A Business Admin-Undergrad,100B Architecture,100A Architecture
102B Business Admin-Undergrad,102A Business Admin-Undergrad,1B Biology,1A Biology
102B Business Admin-Undergrad,102A Business Admin-Undergrad,104B Chemistry,104A Chemistry
102B Business Admin-Undergrad,102A Business Admin-Undergrad,120B Chemistry,120A Chemistry
102B Business Admin-Undergrad,102A Business Admin-Undergrad,1B Chemistry,1A Chemistry
102B Business Admin-Undergrad,102A Business Admin-Undergrad,61B Computer Science,61A Computer Science
102B Business Admin-Undergrad,102A Business Admin-Undergrad,61C Computer Science,61B Computer Science
102B Business Admin-Undergrad,102A Business Admin-Undergrad,16B Electrical Engineering,16A Electrical Engineering
102B Business Admin-Undergrad,102A Business Admin-Undergrad,11B Environmental Design,11A Environmental Design
102B Business Admin-Undergrad,102A Business Admin-Undergrad,2 French,1 French
102B Business Admin-Undergrad,102A Business Admin-Undergrad,4 French,3 French
102B Business Admin-Undergrad,102A Business Admin-Undergrad,100BX Korean,100AX Korean
102B Business Admin-Undergrad,102A Business Admin-Undergrad,102 Korean,101 Korean
102B Business Admin-Undergrad,102A Business Admin-Undergrad,112 Korean,111 Korean
102B Business Admin-Undergrad,102A Business Admin-Undergrad,1B Korean,1A Korean
102B Business Admin-Undergrad,102A Business Admin-Undergrad,16B Mathematics,16A Mathematics
102B Business Admin-Undergrad,102A Business Admin-Undergrad,1B Mathematics,1A Mathematics
102B Business Admin-Undergrad,102A Business Admin-Undergrad,7B Physics,7A Physics
102B Business Admin-Undergrad,102A Business Admin-Undergrad,8B Physics,8A Physics
102B Business Admin-Undergrad,102A Business Admin-Undergrad,H7B Physics,H7A Physics
102B Business Admin-Undergrad,102A Business Admin-Undergrad,102 Psychology,101 Psychology
102B Business Admin-Undergrad,102A Business Admin-Undergrad,135 Statistics,134 Statistics
104A Chemistry,104B Chemistry,100A Architecture,100B Architecture
104A Chemistry,104B Chemistry,1A Biology,1B Biology
104A Chemistry,104B Chemistry,102A Business Admin-Undergrad,102B Business Admin-Undergrad
104A Chemistry,104B Chemistry,120A Chemistry,120B Chemistry
104A Chemistry,104B Chemistry,1A Chemistry,1B Chemistry
104A Chemistry,104B Chemistry,61A Computer Science,61B Computer Science
104A Chemistry,104B Chemistry,61B Computer Science,61C Computer Science
104A Chemistry,104B Chemistry,16A Electrical Engineering,16B Electrical Engineering
104A Chemistry,104B Chemistry,11A Environmental Design,11B Environmental Design
104A Chemistry,104B Chemistry,1 French,2 French
104A Chemistry,104B Chemistry,3 French,4 French
104A Chemistry,104B Chemistry,100AX Korean,100BX Korean
104A Chemistry,104B Chemistry,101 Korean,102 Korean
104A Chemistry,104B Chemistry,111 Korean,112 Korean
104A Chemistry,104B Chemistry,1A Korean,1B Korean
104A Chemistry,104B Chemistry,16A Mathematics,16B Mathematics
104A Chemistry,104B Chemistry,1A Mathematics,1B Mathematics
104A Chemistry,104B Chemistry,7A Physics,7B Physics
104A Chemistry,104B Chemistry,8A Physics,8B Physics
104A Chemistry,104B Chemistry,H7A Physics,H7B Physics
104A Chemistry,104B Chemistry,101 Psychology,102 Psychology
104A Chemistry,104B Chemistry,134 Statistics,135 Statistics
104B Chemistry,104A Chemistry,100B Architecture,100A Architecture
104B Chemistry,104A Chemistry,1B Biology,1A Biology
104B Chemistry,104A Chemistry,102B Business Admin-Undergrad,102A Business Admin-Undergrad
104B Chemistry,104A Chemistry,120B Chemistry,120A Chemistry
104B Chemistry,104A Chemistry,1B Chemistry,1A Chemistry
104B Chemistry,104A Chemistry,61B Computer Science,61A Computer Science
104B Chemistry,104A Chemistry,61C Computer Science,61B Computer Science
104B Chemistry,104A Chemistry,16B Electrical Engineering,16A Electrical Engineering
104B Chemistry,104A Chemistry,11B Environmental Design,11A Environmental Design
104B Chemistry,104A Chemistry,2 French,1 French
104B Chemistry,104A Chemistry,4 French,3 French
104B Chemistry,104A Chemistry,100BX Korean,100AX Korean
104B Chemistry,104A Chemistry,102 Korean,101 Korean
104B Chemistry,104A Chemistry,112 Korean,111 Korean
104B Chemistry,104A Chemistry,1B Korean,1A Korean
104B Chemistry,104A Chemistry,16B Mathematics,16A Mathematics
104B Chemistry,104A Chemistry,1B Mathematics,1A Mathematics
104B Chemistry,104A Chemistry,7B Physics,7A Physics
104B Chemistry,104A Chemistry,8B Physics,8A Physics
104B Chemistry,104A Chemistry,H7B Physics,H7A Physics
104B Chemistry,104A Chemistry,102 Psychology,101 Psychology
104B Chemistry,104A Chemistry,135 Statistics,134 Statistics
120A Chemistry,120B Chemistry,100A Architecture,100B Architecture
120A Chemistry,120B Chemistry,1A Biology,1B Biology
120A Chemistry,120B Chemistry,102A Business Admin-Undergrad,102B Business Admin-Undergrad
120A Chemistry,120B Chemistry,104A Chemistry,104B Chemistry
120A Chemistry,120B Chemistry,1A Chemistry,1B Chemistry
120A Chemistry,120B Chemistry,61A Computer Science,61B Computer Science
120A Chemistry,120B Chemistry,61B Computer Science,61C Computer Science
120A Chemistry,120B Chemistry,16A Electrical Engineering,16B Electrical Engineering
120A Chemistry,120B Chemistry,11A Environmental Design,11B Environmental Design
120A Chemistry,120B Chemistry,1 French,2 French
120A Chemistry,120B Chemistry,3 French,4 French
120A Chemistry,120B Chemistry,100AX Korean,100BX Korean
120A Chemistry,120B Chemistry,101 Korean,102 Korean
120A Chemistry,120B Chemistry,111 Korean,112 Korean
120A Chemistry,120B Chemistry,1A Korean,1B Korean
120A Chemistry,120B Chemistry,16A Mathematics,16B Mathematics
120A Chemistry,120B Chemistry,1A Mathematics,1B Mathematics
120A Chemistry,120B Chemistry,7A Physics,7B Physics
120A Chemistry,120B Chemistry,8A Physics,8B Physics
120A Chemistry,120B Chemistry,H7A Physics,H7B Physics
120A Chemistry,120B Chemistry,101 Psychology,102 Psychology
120A Chemistry,120B Chemistry,134 Statistics,135 Statistics
120B Chemistry,120A Chemistry,100B Architecture,100A Architecture
120B Chemistry,120A Chemistry,1B Biology,1A Biology
120B Chemistry,120A Chemistry,102B Business Admin-Undergrad,102A Business Admin-Undergrad
120B Chemistry,120A Chemistry,104B Chemistry,104A Chemistry
120B Chemistry,120A Chemistry,1B Chemistry,1A Chemistry
120B Chemistry,120A Chemistry,61B Computer Science,61A Computer Science
120B Chemistry,120A Chemistry,61C Computer Science,61B Computer Science
120B Chemistry,120A Chemistry,16B Electrical Engineering,16A Electrical Engineering
120B Chemistry,120A Chemistry,11B Environmental Design,11A Environmental Design
120B Chemistry,120A Chemistry,2 French,1 French
120B Chemistry,120A Chemistry,4 French,3 French
120B Chemistry,120A Chemistry,100BX Korean,100AX Korean
120B Chemistry,120A Chemistry,102 Korean,101 Korean
120B Chemistry,120A Chemistry,112 Korean,111 Korean
120B Chemistry,120A Chemistry,1B Korean,1A Korean
120B Chemistry,120A Chemistry,16B Mathematics,16A Mathematics
120B Chemistry,120A Chemistry,1B Mathematics,1A Mathematics
120B Chemistry,120A Chemistry,7B Physics,7A Physics
120B Chemistry,120A Chemistry,8B Physics,8A Physics
120B Chemistry,120A Chemistry,H7B Physics,H7A Physics
120B Chemistry,120A Chemistry,102 Psychology,101 Psychology
120B Chemistry,120A Chemistry,135 Statistics,134 Statistics
1A Chemistry,1B Chemistry,100A Architecture,100B Architecture
1A Chemistry,1B Chemistry,1A Biology,1B Biology
1A Chemistry,1B Chemistry,102A Business Admin-Undergrad,102B Business Admin-Undergrad
1A Chemistry,1B Chemistry,104A Chemistry,104B Chemistry
1A Chemistry,1B Chemistry,120A Chemistry,120B Chemistry
1A Chemistry,1B Chemistry,61A Computer Science,61B Computer Science
1A Chemistry,1B Chemistry,61B Computer Science,61C Computer Science
1A Chemistry,1B Chemistry,16A Electrical Engineering,16B Electrical Engineering
1A Chemistry,1B Chemistry,11A Environmental Design,11B Environmental Design
1A Chemistry,1B Chemistry,1 French,2 French
1A Chemistry,1B Chemistry,3 French,4 French
1A Chemistry,1B Chemistry,100AX Korean,100BX Korean
1A Chemistry,1B Chemistry,101 Korean,102 Korean
1A Chemistry,1B Chemistry,111 Korean,112 Korean
1A Chemistry,1B Chemistry,1A Korean,1B Korean
1A Chemistry,1B Chemistry,16A Mathematics,16B Mathematics
1A Chemistry,1B Chemistry,1A Mathematics,1B Mathematics
1A Chemistry,1B Chemistry,7A Physics,7B Physics
1A Chemistry,1B Chemistry,8A Physics,8B Physics
1A Chemistry,1B Chemistry,H7A Physics,H7B Physics
1A Chemistry,1B Chemistry,101 Psychology,102 Psychology
1A Chemistry,1B Chemistry,134 Statistics,135 Statistics
1B Chemistry,1A Chemistry,100B Architecture,100A Architecture
1B Chemistry,1A Chemistry,1B Biology,1A Biology
1B Chemistry,1A Chemistry,102B Business Admin-Undergrad,102A Business Admin-Undergrad
1B Chemistry,1A Chemistry,104B Chemistry,104A Chemistry
1B Chemistry,1A Chemistry,120B Chemistry,120A Chemistry
1B Chemistry,1A Chemistry,61B Computer Science,61A Computer Science
1B Chemistry,1A Chemistry,61C Computer Science,61B Computer Science
1B Chemistry,1A Chemistry,16B Electrical Engineering,16A Electrical Engineering
1B Chemistry,1A Chemistry,11B Environmental Design,11A Environmental Design
1B Chemistry,1A Chemistry,2 French,1 French
1B Chemistry,1A Chemistry,4 French,3 French
1B Chemistry,1A Chemistry,100BX Korean,100AX Korean
1B Chemistry,1A Chemistry,102 Korean,101 Korean
1B Chemistry,1A Chemistry,112 Korean,111 Korean
1B Chemistry,1A Chemistry,1B Korean,1A Korean
1B Chemistry,1A Chemistry,16B Mathematics,16A Mathematics
1B Chemistry,1A Chemistry,1B Mathematics,1A Mathematics
1B Chemistry,1A Chemistry,7B Physics,7A Physics
1B Chemistry,1A Chemistry,8B Physics,8A Physics
1B Chemistry,1A Chemistry,H7B Physics,H7A Physics
1B Chemistry,1A Chemistry,102 Psychology,101 Psychology
1B Chemistry,1A Chemistry,135 Statistics,134 Statistics
61A Computer Science,61B Computer Science,100A Architecture,100B Architecture
61A Computer Science,61B Computer Science,1A Biology,1B Biology
61A Computer Science,61B Computer Science,102A Business Admin-Undergrad,102B Business Admin-Undergrad
61A Computer Science,61B Computer Science,104A Chemistry,104B Chemistry
61A Computer Science,61B Computer Science,120A Chemistry,120B Chemistry
61A Computer Science,61B Computer Science,1A Chemistry,1B Chemistry
61A Computer Science,61B Computer Science,16A Electrical Engineering,16B Electrical Engineering
61A Computer Science,61B Computer Science,11A Environmental Design,11B Environmental Design
61A Computer Science,61B Computer Science,1 French,2 French
61A Computer Science,61B Computer Science,3 French,4 French
61A Computer Science,61B Computer Science,100AX Korean,100BX Korean
61A Computer Science,61B Computer Science,101 Korean,102 Korean
61A Computer Science,61B Computer Science,111 Korean,112 Korean
61A Computer Science,61B Computer Science,1A Korean,1B Korean
61A Computer Science,61B Computer Science,16A Mathematics,16B Mathematics
61A Computer Science,61B Computer Science,1A Mathematics,1B Mathematics
61A Computer Science,61B Computer Science,7A Physics,7B Physics
61A Computer Science,61B Computer Science,8A Physics,8B Physics
61A Computer Science,61B Computer Science,H7A Physics,H7B Physics
61A Computer Science,61B Computer Science,101 Psychology,102 Psychology
61A Computer Science,61B Computer Science,134 Statistics,135 Statistics
61B Computer Science,61A Computer Science,100B Architecture,100A Architecture
61B Computer Science,61C Computer Science,100A Architecture,100B Architecture
61B Computer Science,61A Computer Science,1B Biology,1A Biology
61B Computer Science,61C Computer Science,1A Biology,1B Biology
61B Computer Science,61A Computer Science,102B Business Admin-Undergrad,102A Business Admin-Undergrad
61B Computer Science,61C Computer Science,102A Business Admin-Undergrad,102B Business Admin-Undergrad
61B Computer Science,61A Computer Science,104B Chemistry,104A Chemistry
61B Computer Science,61C Computer Science,104A Chemistry,104B Chemistry
61B Computer Science,61A Computer Science,120B Chemistry,120A Chemistry
61B Computer Science,61C Computer Science,120A Chemistry,120B Chemistry
61B Computer Science,61A Computer Science,1B Chemistry,1A Chemistry
61B Computer Science,61C Computer Science,1A Chemistry,1B Chemistry
61B Computer Science,61A Computer Science,16B Electrical Engineering,16A Electrical Engineering
61B Computer Science,61C Computer Science,16A Electrical Engineering,16B Electrical Engineering
61B Computer Science,61A Computer Science,11B Environmental Design,11A Environmental Design
61B Computer Science,61C Computer Science,11A Environmental Design,11B Environmental Design
61B Computer Science,61A Computer Science,2 French,1 French
61B Computer Science,61C Computer Science,1 French,2 French
61B Computer Science,61A Computer Science,4 French,3 French
61B Computer Science,61C Computer Science,3 French,4 French
61B Computer Science,61A Computer Science,100BX Korean,100AX Korean
61B Computer Science,61C Computer Science,100AX Korean,100BX Korean
61B Computer Science,61A Computer Science,102 Korean,101 Korean
61B Computer Science,61C Computer Science,101 Korean,102 Korean
61B Computer Science,61A Computer Science,112 Korean,111 Korean
61B Computer Science,61C Computer Science,111 Korean,112 Korean
61B Computer Science,61A Computer Science,1B Korean,1A Korean
61B Computer Science,61C Computer Science,1A Korean,1B Korean
61B Computer Science,61A Computer Science,16B Mathematics,16A Mathematics
61B Computer Science,61C Computer Science,16A Mathematics,16B Mathematics
61B Computer Science,61A Computer Science,1B Mathematics,1A Mathematics
61B Computer Science,61C Computer Science,1A Mathematics,1B Mathematics
61B Computer Science,61A Computer Science,7B Physics,7A Physics
61B Computer Science,61C Computer Science,7A Physics,7B Physics
61B Computer Science,61A Computer Science,8B Physics,8A Physics
61B Computer Science,61C Computer Science,8A Physics,8B Physics
61B Computer Science,61A Computer Science,H7B Physics,H7A Physics
61B Computer Science,61C Computer Science,H7A Physics,H7B Physics
61B Computer Science,61A Computer Science,102 Psychology,101 Psychology
61B Computer Science,61C Computer Science,101 Psychology,102 Psychology
61B Computer Science,61A Computer Science,135 Statistics,134 Statistics
61B Computer Science,61C Computer Science,134 Statistics,135 Statistics
61C Computer Science,61B Computer Science,100B Architecture,100A Architecture
61C Computer Science,61B Computer Science,1B Biology,1A Biology
61C Computer Science,61B Computer Science,102B Business Admin-Undergrad,102A Business Admin-Undergrad
61C Computer Science,61B Computer Science,104B Chemistry,104A Chemistry
61C Computer Science,61B Computer Science,120B Chemistry,120A Chemistry
61C Computer Science,61B Computer Science,1B Chemistry,1A Chemistry
61C Computer Science,61B Computer Science,16B Electrical Engineering,16A Electrical Engineering
61C Computer Science,61B Computer Science,11B Environmental Design,11A Environmental Design
61C Computer Science,61B Computer Science,2 French,1 French
61C Computer Science,61B Computer Science,4 French,3 French
61C Computer Science,61B Computer Science,100BX Korean,100AX Korean
61C Computer Science,61B Computer Science,102 Korean,101 Korean
61C Computer Science,61B Computer Science,112 Korean,111 Korean
61C Computer Science,61B Computer Science,1B Korean,1A Korean
61C Computer Science,61B Computer Science,16B Mathematics,16A Mathematics
61C Computer Science,61B Computer Science,1B Mathematics,1A Mathematics
61C Computer Science,61B Computer Science,7B Physics,7A Physics
61C Computer Science,61B Computer Science,8B Physics,8A Physics
61C Computer Science,61B Computer Science,H7B Physics,H7A Physics
61C Computer Science,61B Computer Science,102 Psychology,101 Psychology
61C Computer Science,61B Computer Science,135 Statistics,134 Statistics
16A Electrical Engineering,16B Electrical Engineering,100A Architecture,100B Architecture
16A Electrical Engineering,16B Electrical Engineering,1A Biology,1B Biology
16A Electrical Engineering,16B Electrical Engineering,102A Business Admin-Undergrad,102B Business Admin-Undergrad
16A Electrical Engineering,16B Electrical Engineering,104A Chemistry,104B Chemistry
16A Electrical Engineering,16B Electrical Engineering,120A Chemistry,120B Chemistry
16A Electrical Engineering,16B Electrical Engineering,1A Chemistry,1B Chemistry
16A Electrical Engineering,16B Electrical Engineering,61A Computer Science,61B Computer Science
16A Electrical Engineering,16B Electrical Engineering,61B Computer Science,61C Computer Science
16A Electrical Engineering,16B Electrical Engineering,11A Environmental Design,11B Environmental Design
16A Electrical Engineering,16B Electrical Engineering,1 French,2 French
16A Electrical Engineering,16B Electrical Engineering,3 French,4 French
16A Electrical Engineering,16B Electrical Engineering,100AX Korean,100BX Korean
16A Electrical Engineering,16B Electrical Engineering,101 Korean,102 Korean
16A Electrical Engineering,16B Electrical Engineering,111 Korean,112 Korean
16A Electrical Engineering,16B Electrical Engineering,1A Korean,1B Korean
16A Electrical Engineering,16B Electrical Engineering,16A Mathematics,16B Mathematics
16A Electrical Engineering,16B Electrical Engineering,1A Mathematics,1B Mathematics
16A Electrical Engineering,16B Electrical Engineering,7A Physics,7B Physics
16A Electrical Engineering,16B Electrical Engineering,8A Physics,8B Physics
16A Electrical Engineering,16B Electrical Engineering,H7A Physics,H7B Physics
16A Electrical Engineering,16B Electrical Engineering,101 Psychology,102 Psychology
16A Electrical Engineering,16B Electrical Engineering,134 Statistics,135 Statistics
16B Electrical Engineering,16A Electrical Engineering,100B Architecture,100A Architecture
16B Electrical Engineering,16A Electrical Engineering,1B Biology,1A Biology
16B Electrical Engineering,16A Electrical Engineering,102B Business Admin-Undergrad,102A Business Admin-Undergrad
16B Electrical Engineering,16A Electrical Engineering,104B Chemistry,104A Chemistry
16B Electrical Engineering,16A Electrical Engineering,120B Chemistry,120A Chemistry
16B Electrical Engineering,16A Electrical Engineering,1B Chemistry,1A Chemistry
16B Electrical Engineering,16A Electrical Engineering,61B Computer Science,61A Computer Science
16B Electrical Engineering,16A Electrical Engineering,61C Computer Science,61B Computer Science
16B Electrical Engineering,16A Electrical Engineering,11B Environmental Design,11A Environmental Design
16B Electrical Engineering,16A Electrical Engineering,2 French,1 French
16B Electrical Engineering,16A Electrical Engineering,4 French,3 French
16B Electrical Engineering,16A Electrical Engineering,100BX Korean,100AX Korean
16B Electrical Engineering,16A Electrical Engineering,102 Korean,101 Korean
16B Electrical Engineering,16A Electrical Engineering,112 Korean,111 Korean
16B Electrical Engineering,16A Electrical Engineering,1B Korean,1A Korean
16B Electrical Engineering,16A Electrical Engineering,16B Mathematics,16A Mathematics
16B Electrical Engineering,16A Electrical Engineering,1B Mathematics,1A Mathematics
16B Electrical Engineering,16A Electrical Engineering,7B Physics,7A Physics
16B Electrical Engineering,16A Electrical Engineering,8B Physics,8A Physics
16B Electrical Engineering,16A Electrical Engineering,H7B Physics,H7A Physics
16B Electrical Engineering,16A Electrical Engineering,102 Psychology,101 Psychology
16B Electrical Engineering,16A Electrical Engineering,135 Statistics,134 Statistics
11A Environmental Design,11B Environmental Design,100A Architecture,100B Architecture
11A Environmental Design,11B Environmental Design,1A Biology,1B Biology
11A Environmental Design,11B Environmental Design,102A Business Admin-Undergrad,102B Business Admin-Undergrad
11A Environmental Design,11B Environmental Design,104A Chemistry,104B Chemistry
11A Environmental Design,11B Environmental Design,120A Chemistry,120B Chemistry
11A Environmental Design,11B Environmental Design,1A Chemistry,1B Chemistry
11A Environmental Design,11B Environmental Design,61A Computer Science,61B Computer Science
11A Environmental Design,11B Environmental Design,61B Computer Science,61C Computer Science
11A Environmental Design,11B Environmental Design,16A Electrical Engineering,16B Electrical Engineering
11A Environmental Design,11B Environmental Design,1 French,2 French
11A Environmental Design,11B Environmental Design,3 French,4 French
11A Environmental Design,11B Environmental Design,100AX Korean,100BX Korean
11A Environmental Design,11B Environmental Design,101 Korean,102 Korean
11A Environmental Design,11B Environmental Design,111 Korean,112 Korean
11A Environmental Design,11B Environmental Design,1A Korean,1B Korean
11A Environmental Design,11B Environmental Design,16A Mathematics,16B Mathematics
11A Environmental Design,11B Environmental Design,1A Mathematics,1B Mathematics
11A Environmental Design,11B Environmental Design,7A Physics,7B Physics
11A Environmental Design,11B Environmental Design,8A Physics,8B Physics
11A Environmental Design,11B Environmental Design,H7A Physics,H7B Physics
11A Environmental Design,11B Environmental Design,101 Psychology,102 Psychology
11A Environmental Design,11B Environmental Design,134 Statistics,135 Statistics
11B Environmental Design,11A Environmental Design,100B Architecture,100A Architecture
11B Environmental Design,11A Environmental Design,1B Biology,1A Biology
11B Environmental Design,11A Environmental Design,102B Business Admin-Undergrad,102A Business Admin-Undergrad
11B Environmental Design,11A Environmental Design,104B Chemistry,104A Chemistry
11B Environmental Design,11A Environmental Design,120B Chemistry,120A Chemistry
11B Environmental Design,11A Environmental Design,1B Chemistry,1A Chemistry
11B Environmental Design,11A Environmental Design,61B Computer Science,61A Computer Science
11B Environmental Design,11A Environmental Design,61C Computer Science,61B Computer Science
11B Environmental Design,11A Environmental Design,16B Electrical Engineering,16A Electrical Engineering
11B Environmental Design,11A Environmental Design,2 French,1 French
11B Environmental Design,11A Environmental Design,4 French,3 French
11B Environmental Design,11A Environmental Design,100BX Korean,100AX Korean
11B Environmental Design,11A Environmental Design,102 Korean,101 Korean
11B Environmental Design,11A Environmental Design,112 Korean,111 Korean
11B Environmental Design,11A Environmental Design,1B Korean,1A Korean
11B Environmental Design,11A Environmental Design,16B Mathematics,16A Mathematics
11B Environmental Design,11A Environmental Design,1B Mathematics,1A Mathematics
11B Environmental Design,11A Environmental Design,7B Physics,7A Physics
11B Environmental Design,11A Environmental Design,8B Physics,8A Physics
11B Environmental Design,11A Environmental Design,H7B Physics,H7A Physics
11B Environmental Design,11A Environmental Design,102 Psychology,101 Psychology
11B Environmental Design,11A Environmental Design,135 Statistics,134 Statistics
1 French,2 French,100A Architecture,100B Architecture
1 French,2 French,1A Biology,1B Biology
1 French,2 French,102A Business Admin-Undergrad,102B Business Admin-Undergrad
1 French,2 French,104A Chemistry,104B Chemistry
1 French,2 French,120A Chemistry,120B Chemistry
1 French,2 French,1A Chemistry,1B Chemistry
1 French,2 French,61A Computer Science,61B Computer Science
1 French,2 French,61B Computer Science,61C Computer Science
1 French,2 French,16A Electrical Engineering,16B Electrical Engineering
1 French,2 French,11A Environmental Design,11B Environmental Design
1 French,2 French,3 French,4 French
1 French,2 French,100AX Korean,100BX Korean
1 French,2 French,101 Korean,102 Korean
1 French,2 French,111 Korean,112 Korean
1 French,2 French,1A Korean,1B Korean
1 French,2 French,16A Mathematics,16B Mathematics
1 French,2 French,1A Mathematics,1B Mathematics
1 French,2 French,7A Physics,7B Physics
1 French,2 French,8A Physics,8B Physics
1 French,2 French,H7A Physics,H7B Physics
1 French,2 French,101 Psychology,102 Psychology
1 French,2 French,134 Statistics,135 Statistics
2 French,1 French,100B Architecture,100A Architecture
2 French,1 French,1B Biology,1A Biology
2 French,1 French,102B Business Admin-Undergrad,102A Business Admin-Undergrad
2 French,1 French,104B Chemistry,104A Chemistry
2 French,1 French,120B Chemistry,120A Chemistry
2 French,1 French,1B Chemistry,1A Chemistry
2 French,1 French,61B Computer Science,61A Computer Science
2 French,1 French,61C Computer Science,61B Computer Science
2 French,1 French,16B Electrical Engineering,16A Electrical Engineering
2 French,1 French,11B Environmental Design,11A Environmental Design
2 French,1 French,4 French,3 French
2 French,1 French,100BX Korean,100AX Korean
2 French,1 French,102 Korean,101 Korean
2 French,1 French,112 Korean,111 Korean
2 French,1 French,1B Korean,1A Korean
2 French,1 French,16B Mathematics,16A Mathematics
2 French,1 French,1B Mathematics,1A Mathematics
2 French,1 French,7B Physics,7A Physics
2 French,1 French,8B Physics,8A Physics
2 French,1 French,H7B Physics,H7A Physics
2 French,1 French,102 Psychology,101 Psychology
2 French,1 French,135 Statistics,134 Statistics
3 French,4 French,100A Architecture,100B Architecture
3 French,4 French,1A Biology,1B Biology
3 French,4 French,102A Business Admin-Undergrad,102B Business Admin-Undergrad
3 French,4 French,104A Chemistry,104B Chemistry
3 French,4 French,120A Chemistry,120B Chemistry
3 French,4 French,1A Chemistry,1B Chemistry
3 French,4 French,61A Computer Science,61B Computer Science
3 French,4 French,61B Computer Science,61C Computer Science
3 French,4 French,16A Electrical Engineering,16B Electrical Engineering
3 French,4 French,11A Environmental Design,11B Environmental Design
3 French,4 French,1 French,2 French
3 French,4 French,100AX Korean,100BX Korean
3 French,4 French,101 Korean,102 Korean
3 French,4 French,111 Korean,112 Korean
3 French,4 French,1A Korean,1B Korean
3 French,4 French,16A Mathematics,16B Mathematics
3 French,4 French,1A Mathematics,1B Mathematics
3 French,4 French,7A Physics,7B Physics
3 French,4 French,8A Physics,8B Physics
3 French,4 French,H7A Physics,H7B Physics
3 French,4 French,101 Psychology,102 Psychology
3 French,4 French,134 Statistics,135 Statistics
4 French,3 French,100B Architecture,100A Architecture
4 French,3 French,1B Biology,1A Biology
4 French,3 French,102B Business Admin-Undergrad,102A Business Admin-Undergrad
4 French,3 French,104B Chemistry,104A Chemistry
4 French,3 French,120B Chemistry,120A Chemistry
4 French,3 French,1B Chemistry,1A Chemistry
4 French,3 French,61B Computer Science,61A Computer Science
4 French,3 French,61C Computer Science,61B Computer Science
4 French,3 French,16B Electrical Engineering,16A Electrical Engineering
4 French,3 French,11B Environmental Design,11A Environmental Design
4 French,3 French,2 French,1 French
4 French,3 French,100BX Korean,100AX Korean
4 French,3 French,102 Korean,101 Korean
4 French,3 French,112 Korean,111 Korean
4 French,3 French,1B Korean,1A Korean
4 French,3 French,16B Mathematics,16A Mathematics
4 French,3 French,1B Mathematics,1A Mathematics
4 French,3 French,7B Physics,7A Physics
4 French,3 French,8B Physics,8A Physics
4 French,3 French,H7B Physics,H7A Physics
4 French,3 French,102 Psychology,101 Psychology
4 French,3 French,135 Statistics,134 Statistics
100AX Korean,100BX Korean,100A Architecture,100B Architecture
100AX Korean,100BX Korean,1A Biology,1B Biology
100AX Korean,100BX Korean,102A Business Admin-Undergrad,102B Business Admin-Undergrad
100AX Korean,100BX Korean,104A Chemistry,104B Chemistry
100AX Korean,100BX Korean,120A Chemistry,120B Chemistry
100AX Korean,100BX Korean,1A Chemistry,1B Chemistry
100AX Korean,100BX Korean,61A Computer Science,61B Computer Science
100AX Korean,100BX Korean,61B Computer Science,61C Computer Science
100AX Korean,100BX Korean,16A Electrical Engineering,16B Electrical Engineering
100AX Korean,100BX Korean,11A Environmental Design,11B Environmental Design
100AX Korean,100BX Korean,1 French,2 French
100AX Korean,100BX Korean,3 French,4 French
100AX Korean,100BX Korean,101 Korean,102 Korean
100AX Korean,100BX Korean,111 Korean,112 Korean
100AX Korean,100BX Korean,1A Korean,1B Korean
100AX Korean,100BX Korean,16A Mathematics,16B Mathematics
100AX Korean,100BX Korean,1A Mathematics,1B Mathematics
100AX Korean,100BX Korean,7A Physics,7B Physics
100AX Korean,100BX Korean,8A Physics,8B Physics
100AX Korean,100BX Korean,H7A Physics,H7B Physics
100AX Korean,100BX Korean,101 Psychology,102 Psychology
100AX Korean,100BX Korean,134 Statistics,135 Statistics
100BX Korean,100AX Korean,100B Architecture,100A Architecture
100BX Korean,100AX Korean,1B Biology,1A Biology
100BX Korean,100AX Korean,102B Business Admin-Undergrad,102A Business Admin-Undergrad
100BX Korean,100AX Korean,104B Chemistry,104A Chemistry
100BX Korean,100AX Korean,120B Chemistry,120A Chemistry
100BX Korean,100AX Korean,1B Chemistry,1A Chemistry
100BX Korean,100AX Korean,61B Computer Science,61A Computer Science
100BX Korean,100AX Korean,61C Computer Science,61B Computer Science
100BX Korean,100AX Korean,16B Electrical Engineering,16A Electrical Engineering
100BX Korean,100AX Korean,11B Environmental Design,11A Environmental Design
100BX Korean,100AX Korean,2 French,1 French
100BX Korean,100AX Korean,4 French,3 French
100BX Korean,100AX Korean,102 Korean,101 Korean
100BX Korean,100AX Korean,112 Korean,111 Korean
100BX Korean,100AX Korean,1B Korean,1A Korean
100BX Korean,100AX Korean,16B Mathematics,16A Mathematics
100BX Korean,100AX Korean,1B Mathematics,1A Mathematics
100BX Korean,100AX Korean,7B Physics,7A Physics
100BX Korean,100AX Korean,8B Physics,8A Physics
100BX Korean,100AX Korean,H7B Physics,H7A Physics
100BX Korean,100AX Korean,102 Psychology,101 Psychology
100BX Korean,100AX Korean,135 Statistics,134 Statistics
101 Korean,102 Korean,100A Architecture,100B Architecture
101 Korean,102 Korean,1A Biology,1B Biology
101 Korean,102 Korean,102A Business Admin-Undergrad,102B Business Admin-Undergrad
101 Korean,102 Korean,104A Chemistry,104B Chemistry
101 Korean,102 Korean,120A Chemistry,120B Chemistry
101 Korean,102 Korean,1A Chemistry,1B Chemistry
101 Korean,102 Korean,61A Computer Science,61B Computer Science
101 Korean,102 Korean,61B Computer Science,61C Computer Science
101 Korean,102 Korean,16A Electrical Engineering,16B Electrical Engineering
101 Korean,102 Korean,11A Environmental Design,11B Environmental Design
101 Korean,102 Korean,1 French,2 French
101 Korean,102 Korean,3 French,4 French
101 Korean,102 Korean,100AX Korean,100BX Korean
101 Korean,102 Korean,111 Korean,112 Korean
101 Korean,102 Korean,1A Korean,1B Korean
101 Korean,102 Korean,16A Mathematics,16B Mathematics
101 Korean,102 Korean,1A Mathematics,1B Mathematics
101 Korean,102 Korean,7A Physics,7B Physics
101 Korean,102 Korean,8A Physics,8B Physics
101 Korean,102 Korean,H7A Physics,H7B Physics
101 Korean,102 Korean,101 Psychology,102 Psychology
101 Korean,102 Korean,134 Statistics,135 Statistics
102 Korean,101 Korean,100B Architecture,100A Architecture
102 Korean,101 Korean,1B Biology,1A Biology
102 Korean,101 Korean,102B Business Admin-Undergrad,102A Business Admin-Undergrad
102 Korean,101 Korean,104B Chemistry,104A Chemistry
102 Korean,101 Korean,120B Chemistry,120A Chemistry
102 Korean,101 Korean,1B Chemistry,1A Chemistry
102 Korean,101 Korean,61B Computer Science,61A Computer Science
102 Korean,101 Korean,61C Computer Science,61B Computer Science
102 Korean,101 Korean,16B Electrical Engineering,16A Electrical Engineering
102 Korean,101 Korean,11B Environmental Design,11A Environmental Design
102 Korean,101 Korean,2 French,1 French
102 Korean,101 Korean,4 French,3 French
102 Korean,101 Korean,100BX Korean,100AX Korean
102 Korean,101 Korean,112 Korean,111 Korean
102 Korean,101 Korean,1B Korean,1A Korean
102 Korean,101 Korean,16B Mathematics,16A Mathematics
102 Korean,101 Korean,1B Mathematics,1A Mathematics
102 Korean,101 Korean,7B Physics,7A Physics
102 Korean,101 Korean,8B Physics,8A Physics
102 Korean,101 Korean,H7B Physics,H7A Physics
102 Korean,101 Korean,102 Psychology,101 Psychology
102 Korean,101 Korean,135 Statistics,134 Statistics
111 Korean,112 Korean,100A Architecture,100B Architecture
111 Korean,112 Korean,1A Biology,1B Biology
111 Korean,112 Korean,102A Business Admin-Undergrad,102B Business Admin-Undergrad
111 Korean,112 Korean,104A Chemistry,104B Chemistry
111 Korean,112 Korean,120A Chemistry,120B Chemistry
111 Korean,112 Korean,1A Chemistry,1B Chemistry
111 Korean,112 Korean,61A Computer Science,61B Computer Science
111 Korean,112 Korean,61B Computer Science,61C Computer Science
111 Korean,112 Korean,16A Electrical Engineering,16B Electrical Engineering
111 Korean,112 Korean,11A Environmental Design,11B Environmental Design
111 Korean,112 Korean,1 French,2 French
111 Korean,112 Korean,3 French,4 French
111 Korean,112 Korean,100AX Korean,100BX Korean
111 Korean,112 Korean,101 Korean,102 Korean
111 Korean,112 Korean,1A Korean,1B Korean
111 Korean,112 Korean,16A Mathematics,16B Mathematics
111 Korean,112 Korean,1A Mathematics,1B Mathematics
111 Korean,112 Korean,7A Physics,7B Physics
111 Korean,112 Korean,8A Physics,8B Physics
111 Korean,112 Korean,H7A Physics,H7B Physics
111 Korean,112 Korean,101 Psychology,102 Psychology
111 Korean,112 Korean,134 Statistics,135 Statistics
112 Korean,111 Korean,100B Architecture,100A Architecture
112 Korean,111 Korean,1B Biology,1A Biology
112 Korean,111 Korean,102B Business Admin-Undergrad,102A Business Admin-Undergrad
112 Korean,111 Korean,104B Chemistry,104A Chemistry
112 Korean,111 Korean,120B Chemistry,120A Chemistry
112 Korean,111 Korean,1B Chemistry,1A Chemistry
112 Korean,111 Korean,61B Computer Science,61A Computer Science
112 Korean,111 Korean,61C Computer Science,61B Computer Science
112 Korean,111 Korean,16B Electrical Engineering,16A Electrical Engineering
112 Korean,111 Korean,11B Environmental Design,11A Environmental Design
112 Korean,111 Korean,2 French,1 French
112 Korean,111 Korean,4 French,3 French
112 Korean,111 Korean,100BX Korean,100AX Korean
112 Korean,111 Korean,102 Korean,101 Korean
112 Korean,111 Korean,1B Korean,1A Korean
112 Korean,111 Korean,16B Mathematics,16A Mathematics
112 Korean,111 Korean,1B Mathematics,1A Mathematics
112 Korean,111 Korean,7B Physics,7A Physics
112 Korean,111 Korean,8B Physics,8A Physics
112 Korean,111 Korean,H7B Physics,H7A Physics
112 Korean,111 Korean,102 Psychology,101 Psychology
112 Korean,111 Korean,135 Statistics,134 Statistics
1A Korean,1B Korean,100A Architecture,100B Architecture
1A Korean,1B Korean,1A Biology,1B Biology
1A Korean,1B Korean,102A Business Admin-Undergrad,102B Business Admin-Undergrad
1A Korean,1B Korean,104A Chemistry,104B Chemistry
1A Korean,1B Korean,120A Chemistry,120B Chemistry
1A Korean,1B Korean,1A Chemistry,1B Chemistry
1A Korean,1B Korean,61A Computer Science,61B Computer Science
1A Korean,1B Korean,61B Computer Science,61C Computer Science
1A Korean,1B Korean,16A Electrical Engineering,16B Electrical Engineering
1A Korean,1B Korean,11A Environmental Design,11B Environmental Design
1A Korean,1B Korean,1 French,2 French
1A Korean,1B Korean,3 French,4 French
1A Korean,1B Korean,100AX Korean,100BX Korean
1A Korean,1B Korean,101 Korean,102 Korean
1A Korean,1B Korean,111 Korean,112 Korean
1A Korean,1B Korean,16A Mathematics,16B Mathematics
1A Korean,1B Korean,1A Mathematics,1B Mathematics
1A Korean,1B Korean,7A Physics,7B Physics
1A Korean,1B Korean,8A Physics,8B Physics
1A Korean,1B Korean,H7A Physics,H7B Physics
1A Korean,1B Korean,101 Psychology,102 Psychology
1A Korean,1B Korean,134 Statistics,135 Statistics
1B Korean,1A Korean,100B Architecture,100A Architecture
1B Korean,1A Korean,1B Biology,1A Biology
1B Korean,1A Korean,102B Business Admin-Undergrad,102A Business Admin-Undergrad
1B Korean,1A Korean,104B Chemistry,104A Chemistry
1B Korean,1A Korean,120B Chemistry,120A Chemistry
1B Korean,1A Korean,1B Chemistry,1A Chemistry
1B Korean,1A Korean,61B Computer Science,61A Computer Science
1B Korean,1A Korean,61C Computer Science,61B Computer Science
1B Korean,1A Korean,16B Electrical Engineering,16A Electrical Engineering
1B Korean,1A Korean,11B Environmental Design,11A Environmental Design
1B Korean,1A Korean,2 French,1 French
1B Korean,1A Korean,4 French,3 French
1B Korean,1A Korean,100BX Korean,100AX Korean
1B Korean,1A Korean,102 Korean,101 Korean
1B Korean,1A Korean,112 Korean,111 Korean
1B Korean,1A Korean,16B Mathematics,16A Mathematics
1B Korean,1A Korean,1B Mathematics,1A Mathematics
1B Korean,1A Korean,7B Physics,7A Physics
1B Korean,1A Korean,8B Physics,8A Physics
1B Korean,1A Korean,H7B Physics,H7A Physics
1B Korean,1A Korean,102 Psychology,101 Psychology
1B Korean,1A Korean,135 Statistics,134 Statistics
16A Mathematics,16B Mathematics,100A Architecture,100B Architecture
16A Mathematics,16B Mathematics,1A Biology,1B Biology
16A Mathematics,16B Mathematics,102A Business Admin-Undergrad,102B Business Admin-Undergrad
16A Mathematics,16B Mathematics,104A Chemistry,104B Chemistry
16A Mathematics,16B Mathematics,120A Chemistry,120B Chemistry
16A Mathematics,16B Mathematics,1A Chemistry,1B Chemistry
16A Mathematics,16B Mathematics,61A Computer Science,61B Computer Science
16A Mathematics,16B Mathematics,61B Computer Science,61C Computer Science
16A Mathematics,16B Mathematics,16A Electrical Engineering,16B Electrical Engineering
16A Mathematics,16B Mathematics,11A Environmental Design,11B Environmental Design
16A Mathematics,16B Mathematics,1 French,2 French
16A Mathematics,16B Mathematics,3 French,4 French
16A Mathematics,16B Mathematics,100AX Korean,100BX Korean
16A Mathematics,16B Mathematics,101 Korean,102 Korean
16A Mathematics,16B Mathematics,111 Korean,112 Korean
16A Mathematics,16B Mathematics,1A Korean,1B Korean
16A Mathematics,16B Mathematics,1A Mathematics,1B Mathematics
16A Mathematics,16B Mathematics,7A Physics,7B Physics
16A Mathematics,16B Mathematics,8A Physics,8B Physics
16A Mathematics,16B Mathematics,H7A Physics,H7B Physics
16A Mathematics,16B Mathematics,101 Psychology,102 Psychology
16A Mathematics,16B Mathematics,134 Statistics,135 Statistics
16B Mathematics,16A Mathematics,100B Architecture,100A Architecture
16B Mathematics,16A Mathematics,1B Biology,1A Biology
16B Mathematics,16A Mathematics,102B Business Admin-Undergrad,102A Business Admin-Undergrad
16B Mathematics,16A Mathematics,104B Chemistry,104A Chemistry
16B Mathematics,16A Mathematics,120B Chemistry,120A Chemistry
16B Mathematics,16A Mathematics,1B Chemistry,1A Chemistry
16B Mathematics,16A Mathematics,61B Computer Science,61A Computer Science
16B Mathematics,16A Mathematics,61C Computer Science,61B Computer Science
16B Mathematics,16A Mathematics,16B Electrical Engineering,16A Electrical Engineering
16B Mathematics,16A Mathematics,11B Environmental Design,11A Environmental Design
16B Mathematics,16A Mathematics,2 French,1 French
16B Mathematics,16A Mathematics,4 French,3 French
16B Mathematics,16A Mathematics,100BX Korean,100AX Korean
16B Mathematics,16A Mathematics,102 Korean,101 Korean
16B Mathematics,16A Mathematics,112 Korean,111 Korean
16B Mathematics,16A Mathematics,1B Korean,1A Korean
16B Mathematics,16A Mathematics,1B Mathematics,1A Mathematics
16B Mathematics,16A Mathematics,7B Physics,7A Physics
16B Mathematics,16A Mathematics,8B Physics,8A Physics
16B Mathematics,16A Mathematics,H7B Physics,H7A Physics
16B Mathematics,16A Mathematics,102 Psychology,101 Psychology
16B Mathematics,16A Mathematics,135 Statistics,134 Statistics
1A Mathematics,1B Mathematics,100A Architecture,100B Architecture
1A Mathematics,1B Mathematics,1A Biology,1B Biology
1A Mathematics,1B Mathematics,102A Business Admin-Undergrad,102B Business Admin-Undergrad
1A Mathematics,1B Mathematics,104A Chemistry,104B Chemistry
1A Mathematics,1B Mathematics,120A Chemistry,120B Chemistry
1A Mathematics,1B Mathematics,1A Chemistry,1B Chemistry
1A Mathematics,1B Mathematics,61A Computer Science,61B Computer Science
1A Mathematics,1B Mathematics,61B Computer Science,61C Computer Science
1A Mathematics,1B Mathematics,16A Electrical Engineering,16B Electrical Engineering
1A Mathematics,1B Mathematics,11A Environmental Design,11B Environmental Design
1A Mathematics,1B Mathematics,1 French,2 French
1A Mathematics,1B Mathematics,3 French,4 French
1A Mathematics,1B Mathematics,100AX Korean,100BX Korean
1A Mathematics,1B Mathematics,101 Korean,102 Korean
1A Mathematics,1B Mathematics,111 Korean,112 Korean
1A Mathematics,1B Mathematics,1A Korean,1B Korean
1A Mathematics,1B Mathematics,16A Mathematics,16B Mathematics
1A Mathematics,1B Mathematics,7A Physics,7B Physics
1A Mathematics,1B Mathematics,8A Physics,8B Physics
1A Mathematics,1B Mathematics,H7A Physics,H7B Physics
1A Mathematics,1B Mathematics,101 Psychology,102 Psychology
1A Mathematics,1B Mathematics,134 Statistics,135 Statistics
1B Mathematics,1A Mathematics,100B Architecture,100A Architecture
1B Mathematics,1A Mathematics,1B Biology,1A Biology
1B Mathematics,1A Mathematics,102B Business Admin-Undergrad,102A Business Admin-Undergrad
1B Mathematics,1A Mathematics,104B Chemistry,104A Chemistry
1B Mathematics,1A Mathematics,120B Chemistry,120A Chemistry
1B Mathematics,1A Mathematics,1B Chemistry,1A Chemistry
1B Mathematics,1A Mathematics,61B Computer Science,61A Computer Science
1B Mathematics,1A Mathematics,61C Computer Science,61B Computer Science
1B Mathematics,1A Mathematics,16B Electrical Engineering,16A Electrical Engineering
1B Mathematics,1A Mathematics,11B Environmental Design,11A Environmental Design
1B Mathematics,1A Mathematics,2 French,1 French
1B Mathematics,1A Mathematics,4 French,3 French
1B Mathematics,1A Mathematics,100BX Korean,100AX Korean
1B Mathematics,1A Mathematics,102 Korean,101 Korean
1B Mathematics,1A Mathematics,112 Korean,111 Korean
1B Mathematics,1A Mathematics,1B Korean,1A Korean
1B Mathematics,1A Mathematics,16B Mathematics,16A Mathematics
1B Mathematics,1A Mathematics,7B Physics,7A Physics
1B Mathematics,1A Mathematics,8B Physics,8A Physics
1B Mathematics,1A Mathematics,H7B Physics,H7A Physics
1B Mathematics,1A Mathematics,102 Psychology,101 Psychology
1B Mathematics,1A Mathematics,135 Statistics,134 Statistics
7A Physics,7B Physics,100A Architecture,100B Architecture
7A Physics,7B Physics,1A Biology,1B Biology
7A Physics,7B Physics,102A Business Admin-Undergrad,102B Business Admin-Undergrad
7A Physics,7B Physics,104A Chemistry,104B Chemistry
7A Physics,7B Physics,120A Chemistry,120B Chemistry
7A Physics,7B Physics,1A Chemistry,1B Chemistry
7A Physics,7B Physics,61A Computer Science,61B Computer Science
7A Physics,7B Physics,61B Computer Science,61C Computer Science
7A Physics,7B Physics,16A Electrical Engineering,16B Electrical Engineering
7A Physics,7B Physics,11A Environmental Design,11B Environmental Design
7A Physics,7B Physics,1 French,2 French
7A Physics,7B Physics,3 French,4 French
7A Physics,7B Physics,100AX Korean,100BX Korean
7A Physics,7B Physics,101 Korean,102 Korean
7A Physics,7B Physics,111 Korean,112 Korean
7A Physics,7B Physics,1A Korean,1B Korean
7A Physics,7B Physics,16A Mathematics,16B Mathematics
7A Physics,7B Physics,1A Mathematics,1B Mathematics
7A Physics,7B Physics,8A Physics,8B Physics
7A Physics,7B Physics,H7A Physics,H7B Physics
7A Physics,7B Physics,101 Psychology,102 Psychology
7A Physics,7B Physics,134 Statistics,135 Statistics
7B Physics,7A Physics,100B Architecture,100A Architecture
7B Physics,7A Physics,1B Biology,1A Biology
7B Physics,7A Physics,102B Business Admin-Undergrad,102A Business Admin-Undergrad
7B Physics,7A Physics,104B Chemistry,104A Chemistry
7B Physics,7A Physics,120B Chemistry,120A Chemistry
7B Physics,7A Physics,1B Chemistry,1A Chemistry
7B Physics,7A Physics,61B Computer Science,61A Computer Science
7B Physics,7A Physics,61C Computer Science,61B Computer Science
7B Physics,7A Physics,16B Electrical Engineering,16A Electrical Engineering
7B Physics,7A Physics,11B Environmental Design,11A Environmental Design
7B Physics,7A Physics,2 French,1 French
7B Physics,7A Physics,4 French,3 French
7B Physics,7A Physics,100BX Korean,100AX Korean
7B Physics,7A Physics,102 Korean,101 Korean
7B Physics,7A Physics,112 Korean,111 Korean
7B Physics,7A Physics,1B Korean,1A Korean
7B Physics,7A Physics,16B Mathematics,16A Mathematics
7B Physics,7A Physics,1B Mathematics,1A Mathematics
7B Physics,7A Physics,8B Physics,8A Physics
7B Physics,7A Physics,H7B Physics,H7A Physics
7B Physics,7A Physics,102 Psychology,101 Psychology
7B Physics,7A Physics,135 Statistics,134 Statistics
8A Physics,8B Physics,100A Architecture,100B Architecture
8A Physics,8B Physics,1A Biology,1B Biology
8A Physics,8B Physics,102A Business Admin-Undergrad,102B Business Admin-Undergrad
8A Physics,8B Physics,104A Chemistry,104B Chemistry
8A Physics,8B Physics,120A Chemistry,120B Chemistry
8A Physics,8B Physics,1A Chemistry,1B Chemistry
8A Physics,8B Physics,61A Computer Science,61B Computer Science
8A Physics,8B Physics,61B Computer Science,61C Computer Science
8A Physics,8B Physics,16A Electrical Engineering,16B Electrical Engineering
8A Physics,8B Physics,11A Environmental Design,11B Environmental Design
8A Physics,8B Physics,1 French,2 French
8A Physics,8B Physics,3 French,4 French
8A Physics,8B Physics,100AX Korean,100BX Korean
8A Physics,8B Physics,101 Korean,102 Korean
8A Physics,8B Physics,111 Korean,112 Korean
8A Physics,8B Physics,1A Korean,1B Korean
8A Physics,8B Physics,16A Mathematics,16B Mathematics
8A Physics,8B Physics,1A Mathematics,1B Mathematics
8A Physics,8B Physics,7A Physics,7B Physics
8A Physics,8B Physics,H7A Physics,H7B Physics
8A Physics,8B Physics,101 Psychology,102 Psychology
8A Physics,8B Physics,134 Statistics,135 Statistics
8B Physics,8A Physics,100B Architecture,100A Architecture
8B Physics,8A Physics,1B Biology,1A Biology
8B Physics,8A Physics,102B Business Admin-Undergrad,102A Business Admin-Undergrad
8B Physics,8A Physics,104B Chemistry,104A Chemistry
8B Physics,8A Physics,120B Chemistry,120A Chemistry
8B Physics,8A Physics,1B Chemistry,1A Chemistry
8B Physics,8A Physics,61B Computer Science,61A Computer Science
8B Physics,8A Physics,61C Computer Science,61B Computer Science
8B Physics,8A Physics,16B Electrical Engineering,16A Electrical Engineering
8B Physics,8A Physics,11B Environmental Design,11A Environmental Design
8B Physics,8A Physics,2 French,1 French
8B Physics,8A Physics,4 French,3 French
8B Physics,8A Physics,100BX Korean,100AX Korean
8B Physics,8A Physics,102 Korean,101 Korean
8B Physics,8A Physics,112 Korean,111 Korean
8B Physics,8A Physics,1B Korean,1A Korean
8B Physics,8A Physics,16B Mathematics,16A Mathematics
8B Physics,8A Physics,1B Mathematics,1A Mathematics
8B Physics,8A Physics,7B Physics,7A Physics
8B Physics,8A Physics,H7B Physics,H7A Physics
8B Physics,8A Physics,102 Psychology,101 Psychology
8B Physics,8A Physics,135 Statistics,134 Statistics
H7A Physics,H7B Physics,100A Architecture,100B Architecture
H7A Physics,H7B Physics,1A Biology,1B Biology
H7A Physics,H7B Physics,102A Business Admin-Undergrad,102B Business Admin-Undergrad
H7A Physics,H7B Physics,104A Chemistry,104B Chemistry
H7A Physics,H7B Physics,120A Chemistry,120B Chemistry
H7A Physics,H7B Physics,1A Chemistry,1B Chemistry
H7A Physics,H7B Physics,61A Computer Science,61B Computer Science
H7A Physics,H7B Physics,61B Computer Science,61C Computer Science
H7A Physics,H7B Physics,16A Electrical Engineering,16B Electrical Engineering
H7A Physics,H7B Physics,11A Environmental Design,11B Environmental Design
H7A Physics,H7B Physics,1 French,2 French
H7A Physics,H7B Physics,3 French,4 French
H7A Physics,H7B Physics,100AX Korean,100BX Korean
H7A Physics,H7B Physics,101 Korean,102 Korean
H7A Physics,H7B Physics,111 Korean,112 Korean
H7A Physics,H7B Physics,1A Korean,1B Korean
H7A Physics,H7B Physics,16A Mathematics,16B Mathematics
H7A Physics,H7B Physics,1A Mathematics,1B Mathematics
H7A Physics,H7B Physics,7A Physics,7B Physics
H7A Physics,H7B Physics,8A Physics,8B Physics
H7A Physics,H7B Physics,101 Psychology,102 Psychology
H7A Physics,H7B Physics,134 Statistics,135 Statistics
H7B Physics,H7A Physics,100B Architecture,100A Architecture
H7B Physics,H7A Physics,1B Biology,1A Biology
H7B Physics,H7A Physics,102B Business Admin-Undergrad,102A Business Admin-Undergrad
H7B Physics,H7A Physics,104B Chemistry,104A Chemistry
H7B Physics,H7A Physics,120B Chemistry,120A Chemistry
H7B Physics,H7A Physics,1B Chemistry,1A Chemistry
H7B Physics,H7A Physics,61B Computer Science,61A Computer Science
H7B Physics,H7A Physics,61C Computer Science,61B Computer Science
H7B Physics,H7A Physics,16B Electrical Engineering,16A Electrical Engineering
H7B Physics,H7A Physics,11B Environmental Design,11A Environmental Design
H7B Physics,H7A Physics,2 French,1 French
H7B Physics,H7A Physics,4 French,3 French
H7B Physics,H7A Physics,100BX Korean,100AX Korean
H7B Physics,H7A Physics,102 Korean,101 Korean
H7B Physics,H7A Physics,112 Korean,111 Korean
H7B Physics,H7A Physics,1B Korean,1A Korean
H7B Physics,H7A Physics,16B Mathematics,16A Mathematics
H7B Physics,H7A Physics,1B Mathematics,1A Mathematics
H7B Physics,H7A Physics,7B Physics,7A Physics
H7B Physics,H7A Physics,8B Physics,8A Physics
H7B Physics,H7A Physics,102 Psychology,101 Psychology
H7B Physics,H7A Physics,135 Statistics,134 Statistics
101 Psychology,102 Psychology,100A Architecture,100B Architecture
101 Psychology,102 Psychology,1A Biology,1B Biology
101 Psychology,102 Psychology,102A Business Admin-Undergrad,102B Business Admin-Undergrad
101 Psychology,102 Psychology,104A Chemistry,104B Chemistry
101 Psychology,102 Psychology,120A Chemistry,120B Chemistry
101 Psychology,102 Psychology,1A Chemistry,1B Chemistry
101 Psychology,102 Psychology,61A Computer Science,61B Computer Science
101 Psychology,102 Psychology,61B Computer Science,61C Computer Science
101 Psychology,102 Psychology,16A Electrical Engineering,16B Electrical Engineering
101 Psychology,102 Psychology,11A Environmental Design,11B Environmental Design
101 Psychology,102 Psychology,1 French,2 French
101 Psychology,102 Psychology,3 French,4 French
101 Psychology,102 Psychology,100AX Korean,100BX Korean
101 Psychology,102 Psychology,101 Korean,102 Korean
101 Psychology,102 Psychology,111 Korean,112 Korean
101 Psychology,102 Psychology,1A Korean,1B Korean
101 Psychology,102 Psychology,16A Mathematics,16B Mathematics
101 Psychology,102 Psychology,1A Mathematics,1B Mathematics
101 Psychology,102 Psychology,7A Physics,7B Physics
101 Psychology,102 Psychology,8A Physics,8B Physics
101 Psychology,102 Psychology,H7A Physics,H7B Physics
101 Psychology,102 Psychology,134 Statistics,135 Statistics
102 Psychology,101 Psychology,100B Architecture,100A Architecture
102 Psychology,101 Psychology,1B Biology,1A Biology
102 Psychology,101 Psychology,102B Business Admin-Undergrad,102A Business Admin-Undergrad
102 Psychology,101 Psychology,104B Chemistry,104A Chemistry
102 Psychology,101 Psychology,120B Chemistry,120A Chemistry
102 Psychology,101 Psychology,1B Chemistry,1A Chemistry
102 Psychology,101 Psychology,61B Computer Science,61A Computer Science
102 Psychology,101 Psychology,61C Computer Science,61B Computer Science
102 Psychology,101 Psychology,16B Electrical Engineering,16A Electrical Engineering
102 Psychology,101 Psychology,11B Environmental Design,11A Environmental Design
102 Psychology,101 Psychology,2 French,1 French
102 Psychology,101 Psychology,4 French,3 French
102 Psychology,101 Psychology,100BX Korean,100AX Korean
102 Psychology,101 Psychology,102 Korean,101 Korean
102 Psychology,101 Psychology,112 Korean,111 Korean
102 Psychology,101 Psychology,1B Korean,1A Korean
102 Psychology,101 Psychology,16B Mathematics,16A Mathematics
102 Psychology,101 Psychology,1B Mathematics,1A Mathematics
102 Psychology,101 Psychology,7B Physics,7A Physics
102 Psychology,101 Psychology,8B Physics,8A Physics
102 Psychology,101 Psychology,H7B Physics,H7A Physics
102 Psychology,101 Psychology,135 Statistics,134 Statistics
134 Statistics,135 Statistics,100A Architecture,100B Architecture
134 Statistics,135 Statistics,1A Biology,1B Biology
134 Statistics,135 Statistics,102A Business Admin-Undergrad,102B Business Admin-Undergrad
134 Statistics,135 Statistics,104A Chemistry,104B Chemistry
134 Statistics,135 Statistics,120A Chemistry,120B Chemistry
134 Statistics,135 Statistics,1A Chemistry,1B Chemistry
134 Statistics,135 Statistics,61A Computer Science,61B Computer Science
134 Statistics,135 Statistics,61B Computer Science,61C Computer Science
134 Statistics,135 Statistics,16A Electrical Engineering,16B Electrical Engineering
134 Statistics,135 Statistics,11A Environmental Design,11B Environmental Design
134 Statistics,135 Statistics,1 French,2 French
134 Statistics,135 Statistics,3 French,4 French
134 Statistics,135 Statistics,100AX Korean,100BX Korean
134 Statistics,135 Statistics,101 Korean,102 Korean
134 Statistics,135 Statistics,111 Korean,112 Korean
134 Statistics,135 Statistics,1A Korean,1B Korean
134 Statistics,135 Statistics,16A Mathematics,16B Mathematics
134 Statistics,135 Statistics,1A Mathematics,1B Mathematics
134 Statistics,135 Statistics,7A Physics,7B Physics
134 Statistics,135 Statistics,8A Physics,8B Physics
134 Statistics,135 Statistics,H7A Physics,H7B Physics
134 Statistics,135 Statistics,101 Psychology,102 Psychology
135 Statistics,134 Statistics,100B Architecture,100A Architecture
135 Statistics,134 Statistics,1B Biology,1A Biology
135 Statistics,134 Statistics,102B Business Admin-Undergrad,102A Business Admin-Undergrad
135 Statistics,134 Statistics,104B Chemistry,104A Chemistry
135 Statistics,134 Statistics,120B Chemistry,120A Chemistry
135 Statistics,134 Statistics,1B Chemistry,1A Chemistry
135 Statistics,134 Statistics,61B Computer Science,61A Computer Science
135 Statistics,134 Statistics,61C Computer Science,61B Computer Science
135 Statistics,134 Statistics,16B Electrical Engineering,16A Electrical Engineering
135 Statistics,134 Statistics,11B Environmental Design,11A Environmental Design
135 Statistics,134 Statistics,2 French,1 French
135 Statistics,134 Statistics,4 French,3 French
135 Statistics,134 Statistics,100BX Korean,100AX Korean
135 Statistics,134 Statistics,102 Korean,101 Korean
135 Statistics,134 Statistics,112 Korean,111 Korean
135 Statistics,134 Statistics,1B Korean,1A Korean
135 Statistics,134 Statistics,16B Mathematics,16A Mathematics
135 Statistics,134 Statistics,1B Mathematics,1A Mathematics
135 Statistics,134 Statistics,7B Physics,7A Physics
135 Statistics,134 Statistics,8B Physics,8A Physics
135 Statistics,134 Statistics,H7B Physics,H7A Physics
135 Statistics,134 Statistics,102 Psychology,101 Psychology
: topical
101A Business Admin-Undergrad,100A Economics,103 Business Admin-Undergrad,136 Economics
103 Business Admin-Undergrad,136 Economics,101A Business Admin-Undergrad,100A Economics
C126 Cognitive Science,136 Philosophy,133 Philosophy,C142 Cognitive Science
C142 Cognitive Science,133 Philosophy,136 Philosophy,C126 Cognitive Science
174 Computer Science,172 Mathematics,127 Electrical Engineering,170 Mathematics
189 Computer Science,154 Statistics,70 Computer Science,134 Statistics
189 Computer Science,154 Statistics,126 Electrical Engineering,134 Statistics
189 Computer Science,154 Statistics,70 Computer Science,150 Statistics
189 Computer Science,154 Statistics,126 Electrical Engineering,150 Statistics
70 Computer Science,134 Statistics,189 Computer Science,154 Statistics
70 Computer Science,150 Statistics,189 Computer Science,154 Statistics
100A Economics,101A Business Admin-Undergrad,136 Economics,103 Business Admin-Undergrad
136 Economics,103 Business Admin-Undergrad,100A Economics,101A Business Admin-Undergrad
140 Economics,151A Statistics,C110 Economics,155 Statistics
141 Economics,151A Statistics,C110 Economics,155 Statistics
C110 Economics,155 Statistics,140 Economics,151A Statistics
C110 Economics,155 Statistics,141 Economics,151A Statistics
126 Electrical Engineering,134 Statistics,189 Computer Science,154 Statistics
126 Electrical Engineering,150 Statistics,189 Computer Science,154 Statistics
127 Electrical Engineering,170 Mathematics,174 Computer Science,172 Mathematics
109C History,C121A History of Art,62 History of Art,C157 History
C157 History,62 History of Art,C121A History of Art,109C History
62 History of Art,C157 History,109C History,C121A History of Art
C121A History of Art,109C History,C157 History,62 History of Art
170 Mathematics,127 Electrical Engineering,172 Mathematics,174 Computer Science
172 Mathematics,174 Computer Science,170 Mathematics,127 Electrical Engineering
133 Philosophy,C142 Cognitive Science,C126 Cognitive Science,136 Philosophy
136 Philosophy,C126 Cognitive Science,C142 Cognitive Science,133 Philosophy
1 Psychology,102 Psychology,134 Statistics,133 Statistics
102 Psychology,1 Psychology,133 Statistics,134 Statistics
133 Statistics,134 Statistics,102 Psychology,1 Psychology
134 Statistics,70 Computer Science,154 Statistics,189 Computer Science
134 Statistics,126 Electrical Engineering,154 Statistics,189 Computer Science
134 Statistics,133 Statistics,1 Psychology,102 Psychology
150 Statistics,70 Computer Science,154 Statistics,189 Computer Science
150 Statistics,126 Electrical Engineering,154 Statistics,189 Computer Science
151A Statistics,140 Economics,155 Statistics,C110 Economics
151A Statistics,141 Economics,155 Statistics,C110 Economics
154 Statistics,189 Computer Science,134 Statistics,70 Computer Science
154 Statistics,189 Computer Science,150 Statistics,70 Computer Science
154 Statistics,189 Computer Science,134 Statistics,126 Electrical Engineering
154 Statistics,189 Computer Science,150 Statistics,126 Electrical Engineering
155 Statistics,C110 Economics,151A Statistics,140 Economics
